# Supplementary material for: Comparison of the C—H⋯O bonding in two crystalline phases of 1,4-di­thiane 1,1,4,4-tetra­oxide
Source: Acta Crystallogr E Crystallogr Commun. 2019 Apr 5;75(Pt 5):576–9. doi: 10.1107/S2056989019004407 (PMC6505583; doi:10.1107/S2056989019004407)
Supplement: Supplementary file 1 [file e-75-00576-sup1.cif]

##############################################################################
#                                                                            #
# This CIF contains the data in a paper accepted for publication in          #
# Acta Crystallographica Section E. It conforms to the requirements of       #
# Notes for Authors for Acta Crystallographica Section E, and has been       #
# peer reviewed under the auspices of the IUCr Commission on Journals.       #
#                                                                            #
# Full details of the Crystallographic Information File format               #
# are given in the paper "The Crystallographic Information File (CIF):       #
# a New Standard Archive File for Crystallography" by S. R. Hall, F. H.      #
# Allen and I. D. Brown [Acta Cryst. (1991), A47, 655-685].                  #
#                                                                            #
# The current version of the core CIF dictionary is obtainable from          #
# ftp://ftp.iucr.org/pub/cif_core.dic.                                       #
#                                                                            #
# Software is freely available for graphical display of the structure(s)     #
# in this CIF. For information consult the CIF software page                 #
# http://www.iucr.org/resources/cif/software.                                #
#                                                                            #
# This file may be used for bona fide research purposes within the           #
# scientific community so long as proper attribution is given to the journal # 
# article from which it was obtained.                                        #
#                                                                            #
##############################################################################
data_14-disulphone-phase1
_database_code_depnum_ccdc_archive 'CCDC 1907089'
_audit_creation_method
;
Olex2 1.2
(compiled May 18 2018 14:05:52 for OlexSys, GUI svn.r5506)
;
_chemical_name_systematic
;
1,4-Dithiane 1,1,4,4-tetraoxide
;
_chemical_name_common     ?
_chemical_formula_moiety     'C4 H8 O4 S2'
_chemical_formula_sum     'C4 H8 O4 S2'
_chemical_formula_weight     184.22
_chemical_melting_point     ?
_space_group_crystal_system     monoclinic
_space_group_name_H-M_alt     'C 2/m'
_space_group_name_Hall     '-C 2y'
loop_
    _space_group_symop_operation_xyz
    'x, y, z'
    '-x, y, -z'
    'x+1/2, y+1/2, z'
    '-x+1/2, y+1/2, -z'
    '-x, -y, -z'
    'x, -y, z'
    '-x+1/2, -y+1/2, -z'
    'x+1/2, -y+1/2, z'
_cell_length_a     9.073(8)
_cell_length_b     7.077(6)
_cell_length_c     5.597(5)
_cell_angle_alpha     90
_cell_angle_beta     105.894(10)
_cell_angle_gamma     90
_cell_volume     345.6(5)
_cell_formula_units_Z     2
_cell_measurement_reflns_used     999
_cell_measurement_theta_min     3.71
_cell_measurement_theta_max     27.71
_cell_measurement_temperature     233(2)
loop_
    _twin_individual_id
    _twin_individual_mass_fraction_refined
    1 0.484(4)
    2 0.516(4)
_exptl_crystal_description     'irregular block'
_exptl_crystal_colour     colorless
_exptl_crystal_size_max     0.43
_exptl_crystal_size_mid     0.35
_exptl_crystal_size_min     0.35
_exptl_crystal_density_diffrn     1.770
_exptl_crystal_density_meas     ?
_exptl_crystal_density_method     ?
_exptl_crystal_F_000     192
_exptl_absorpt_coefficient_mu     0.720
_exptl_absorpt_correction_type     multi-scan
_exptl_absorpt_process_details
;
(SADABS; Krause <i>et al.</i>,  2015)
;
_exptl_absorpt_correction_T_min     0.747
_exptl_absorpt_correction_T_max     0.787
_diffrn_ambient_temperature     233.15
_diffrn_source     ?
_diffrn_radiation_type     MoK\a
_diffrn_radiation_wavelength     0.71073
_diffrn_measurement_device_type     'APEXII CCD'
_diffrn_measurement_method     \q/2\q
_diffrn_detector_area_resol_mean     ?
_diffrn_reflns_number     433
_diffrn_reflns_av_R_equivalents     ?
_diffrn_reflns_av_unetI/netI     0.0120
_diffrn_reflns_theta_min     3.707
_diffrn_reflns_theta_max     27.619
_diffrn_reflns_theta_full     25.242
_diffrn_measured_fraction_theta_max     0.989
_diffrn_measured_fraction_theta_full     0.994
_diffrn_reflns_limit_h_min     -11
_diffrn_reflns_limit_h_max     11
_diffrn_reflns_limit_k_min     0
_diffrn_reflns_limit_k_max     9
_diffrn_reflns_limit_l_min     0
_diffrn_reflns_limit_l_max     7
_refine_special_details
;
 Refined as a 2-component twin.
;
_reflns_number_total     433
_reflns_number_gt     428
_reflns_threshold_expression     'I > 2\s(I)'
_refine_ls_structure_factor_coef     Fsqd
_refine_ls_matrix_type     full
_refine_ls_R_factor_all     0.0226
_refine_ls_R_factor_gt     0.0225
_refine_ls_wR_factor_gt     0.0671
_refine_ls_wR_factor_ref     0.0672
_refine_ls_goodness_of_fit_ref     1.193
_refine_ls_restrained_S_all     1.193
_refine_ls_number_reflns     433
_refine_ls_number_parameters     37
_refine_ls_number_restraints     0
_refine_ls_hydrogen_treatment     refall
_refine_ls_weighting_scheme     calc
_refine_ls_weighting_details
              'w=1/[\s^2^(Fo^2^)+(0.0297P)^2^+0.2882P] where P=(Fo^2^+2Fc^2^)/3'
_atom_sites_solution_hydrogens     difmap
_atom_sites_solution_primary     dual
_atom_sites_solution_secondary     difmap
_refine_ls_shift/su_max     0.001
_refine_ls_shift/su_mean     0.000
_refine_diff_density_max     0.317
_refine_diff_density_min     -0.318
_refine_ls_extinction_method     none
_refine_ls_extinction_coef     .
loop_
    _atom_type_symbol
    _atom_type_description
    _atom_type_scat_dispersion_real
    _atom_type_scat_dispersion_imag
    _atom_type_scat_source
    'C' 'C' 0.0033 0.0016
                         'International Tables Vol C Tables 4.2.6.8 and 6.1.1.4'
    'H' 'H' 0.0000 0.0000
                         'International Tables Vol C Tables 4.2.6.8 and 6.1.1.4'
    'O' 'O' 0.0106 0.0060
                         'International Tables Vol C Tables 4.2.6.8 and 6.1.1.4'
    'S' 'S' 0.1246 0.1234
                         'International Tables Vol C Tables 4.2.6.8 and 6.1.1.4'
_computing_data_collection
;
APEX3 (Bruker, 2016)
;
_computing_cell_refinement
;
SAINT (Bruker, 2016)
;
_computing_data_reduction
;
SAINT (Bruker, 2016)
;
_computing_structure_solution
;
<i>OLEX2</i> (Dolomanov <i>et al.</i>,  2009)
;
_computing_structure_refinement
;
ShelXL (Sheldrick, 2015)
;
_computing_molecular_graphics
;
<i>OLEX2</i> (Dolomanov <i>et al.</i>,  2009), Crystalmaker (Palmer,
2014)
;
_computing_publication_material
;
<i>OLEX2</i> (Dolomanov <i>et al.</i>,  2009) and publCIF (Westrip, 2010)
;
loop_
    _atom_site_type_symbol
    _atom_site_label
    _atom_site_fract_x
    _atom_site_fract_y
    _atom_site_fract_z
    _atom_site_U_iso_or_equiv
    _atom_site_adp_type
    _atom_site_calc_flag
    _atom_site_occupancy
    _atom_site_disorder_assembly
    _atom_site_disorder_group
    S S1 0.65320(6) 0.500000 0.24835(9) 0.01721(19) Uani d 1 . .
    O O1 0.6955(2) 0.500000 0.5165(3) 0.0273(4) Uani d 1 . .
    O O2 0.77466(18) 0.500000 0.1266(3) 0.0258(4) Uani d 1 . .
    C C1 0.53198(17) 0.3028(2) 0.1408(3) 0.0198(3) Uani d 1 . .
    H H1A 0.454(2) 0.305(3) 0.225(4) 0.024(5) Uiso d 1 . .
    H H1B 0.590(2) 0.200(3) 0.192(4) 0.028(5) Uiso d 1 . .
loop_
    _atom_site_aniso_label
    _atom_site_aniso_U_11
    _atom_site_aniso_U_22
    _atom_site_aniso_U_33
    _atom_site_aniso_U_12
    _atom_site_aniso_U_13
    _atom_site_aniso_U_23
    S1 0.0144(3) 0.0179(3) 0.0173(3) 0.000 0.0010(2) 0.000
    O1 0.0270(8) 0.0319(10) 0.0183(8) 0.000 -0.0017(7) 0.000
    O2 0.0166(8) 0.0289(9) 0.0326(9) 0.000 0.0080(7) 0.000
    C1 0.0193(7) 0.0158(7) 0.0217(8) -0.0011(5) 0.0015(6) 0.0026(6)
_geom_special_details
;
 All esds (except the esd in the dihedral angle between two l.s. planes)
 are estimated using the full covariance matrix.  The cell esds are taken
 into account individually in the estimation of esds in distances, angles
 and torsion angles; correlations between esds in cell parameters are only
 used when they are defined by crystal symmetry.  An approximate (isotropic)
 treatment of cell esds is used for estimating esds involving l.s. planes.
;
loop_
    _geom_bond_atom_site_label_1
    _geom_bond_atom_site_label_2
    _geom_bond_site_symmetry_2
    _geom_bond_distance
    _geom_bond_publ_flag
    S1 O1 . 1.444(2) ?
    S1 O2 . 1.4456(19) ?
    S1 C1 . 1.7768(19) ?
    S1 C1 6_565 1.7768(19) ?
    C1 C1 2_655 1.523(3) ?
    C1 H1A . 0.949(19) ?
    C1 H1B . 0.90(2) ?
loop_
    _geom_angle_atom_site_label_1
    _geom_angle_atom_site_label_2
    _geom_angle_atom_site_label_3
    _geom_angle_site_symmetry_1
    _geom_angle_site_symmetry_3
    _geom_angle
    _geom_angle_publ_flag
    O1 S1 O2 . . 118.03(11) ?
    O1 S1 C1 . 6_565 108.42(7) ?
    O1 S1 C1 . . 108.42(7) ?
    O2 S1 C1 . 6_565 108.74(8) ?
    O2 S1 C1 . . 108.74(8) ?
    C1 S1 C1 . 6_565 103.52(12) ?
    S1 C1 H1A . . 106.9(12) ?
    S1 C1 H1B . . 105.9(13) ?
    C1 C1 S1 2_655 . 112.07(9) ?
    C1 C1 H1A 2_655 . 113.1(11) ?
    C1 C1 H1B 2_655 . 110.6(13) ?
    H1A C1 H1B . . 108.0(17) ?
loop_
    _geom_torsion_atom_site_label_1
    _geom_torsion_atom_site_label_2
    _geom_torsion_atom_site_label_3
    _geom_torsion_atom_site_label_4
    _geom_torsion_site_symmetry_1
    _geom_torsion_site_symmetry_2
    _geom_torsion_site_symmetry_3
    _geom_torsion_site_symmetry_4
    _geom_torsion
    _geom_torsion_publ_flag
    O1 S1 C1 C1 . . . 2_655 174.03(12) ?
    O2 S1 C1 C1 . . . 2_655 -56.47(15) ?
    C1 S1 C1 C1 6_565 . . 2_655 59.03(17) ?
_shelx_space_group_comment
;
The symmetry employed for this shelxl refinement is uniquely defined
by the following loop, which should always be used as a source of
symmetry information in preference to the above space-group names.
They are only intended as comments.
;
_shelx_estimated_absorpt_T_min     0.747
_shelx_estimated_absorpt_T_max     0.787
_shelx_hkl_file
;
   2   0   0 1425.85 25.0993  -1
   2   0   0 1425.85 25.0993   2
   4   0   0 62.3772 1.74797  -1
   4   0   0 62.3772 1.74797   2
   6   0   0 1668.38 29.6117  -1
   6   0   0 1668.38 29.6117   2
   8   0   0 2.17429 0.61788  -1
   8   0   0 2.17429 0.61788   2
  10   0   0 660.912 13.6358  -1
  10   0   0 660.912 13.6358   2
   1   1   0 6031.86 50.0092  -1
   1   1   0 6031.86 50.0092   2
   3   1   0 3891.49 39.3139  -1
   3   1   0 3891.49 39.3139   2
   5   1   0 244.735 2.82138  -1
   5   1   0 244.735 2.82138   2
   7   1   0 1578.63 20.0323  -1
   7   1   0 1578.63 20.0323   2
   9   1   0 1056.76 14.2321  -1
   9   1   0 1056.76 14.2321   2
  11   1   0 2.74829 0.61603  -1
  11   1   0 2.74829 0.61603   2
   4   2   0 961.676 7.34741  -1
   4   2   0 961.676 7.34741   2
   6   2   0 893.175 7.85136  -1
   6   2   0 893.175 7.85136   2
   8   2   0 2.66185 0.34738  -1
   8   2   0 2.66185 0.34738   2
  10   2   0 271.338 3.76975  -1
  10   2   0 271.338 3.76975   2
   1   3   0 50.3278 0.66517  -1
   1   3   0 50.3278 0.66517   2
   3   3   0 6988.89 69.1548  -1
   3   3   0 6988.89 69.1548   2
   5   3   0 12.5132 0.32417  -1
   5   3   0 12.5132 0.32417   2
   7   3   0 1058.27 10.8869  -1
   7   3   0 1058.27 10.8869   2
   9   3   0 649.791 7.33946  -1
   9   3   0 649.791 7.33946   2
   0   4   0 9999.99 113.839  -1
   0   4   0 9999.99 113.839   2
   2   4   0 2003.54 14.6546  -1
   2   4   0 2003.54 14.6546   2
   4   4   0 152.130 1.71662  -1
   4   4   0 152.130 1.71662   2
   6   4   0 937.697 8.38645  -1
   6   4   0 937.697 8.38645   2
   8   4   0 0.01937 0.20883  -1
   8   4   0 0.01937 0.20883   2
  10   4   0 371.323 4.85908  -1
  10   4   0 371.323 4.85908   2
   1   5   0 2292.45 19.1003  -1
   1   5   0 2292.45 19.1003   2
   3   5   0 632.906 5.07097  -1
   3   5   0 632.906 5.07097   2
   5   5   0 282.356 2.94018  -1
   5   5   0 282.356 2.94018   2
   7   5   0 951.373 10.3881  -1
   7   5   0 951.373 10.3881   2
   9   5   0 619.330 7.18700  -1
   9   5   0 619.330 7.18700   2
   0   6   0 4388.09 49.4660  -1
   0   6   0 4388.09 49.4660   2
   2   6   0 551.888 4.58036  -1
   2   6   0 551.888 4.58036   2
   4   6   0 105.592 1.50030  -1
   4   6   0 105.592 1.50030   2
   6   6   0 647.454 9.07080  -1
   6   6   0 647.454 9.07080   2
   8   6   0 1.47294 0.53038  -1
   8   6   0 1.47294 0.53038   2
   1   7   0 59.8702 1.06337  -1
   1   7   0 59.8702 1.06337   2
   3   7   0 1550.36 13.5124  -1
   3   7   0 1550.36 13.5124   2
   5   7   0 1.31509 0.39110  -1
   5   7   0 1.31509 0.39110   2
   7   7   0 401.156 5.32941  -1
   7   7   0 401.156 5.32941   2
   0   8   0 630.176 12.8047  -1
   0   8   0 630.176 12.8047   2
   2   8   0 826.829 11.3590  -1
   2   8   0 826.829 11.3590   2
   4   8   0 362.065 4.81964  -1
   4   8   0 362.065 4.81964   2
   1   9   0 193.491 3.95525  -1
   1   9   0 193.491 3.95525   2
 -10   0   1 79.3294 3.07808   2
  -8   0   1 2251.06 39.9914   2
  -6   0   1 592.501 11.3882   2
  -4   0   1 288.279 3.76648   2
  -2   0   1 7013.50 121.304   2
   0   0   1 559.247 5.33848   2
   2   0   1 781.590 9.45584   2
   4   0   1 400.692 5.11830   2
   6   0   1 46.7834 1.73427   2
   8   0   1 819.306 15.8124   2
  10   0   1 18.4089 1.50931   2
 -11   1   1 180.946 3.85542   2
  -9   1   1 181.425 3.51616   2
  -7   1   1 588.516 8.17210   2
  -5   1   1 2012.86 19.9194   2
  -3   1   1 1110.29 8.31376   2
  -1   1   1 3685.34 27.6787   2
   1   1   1 4525.67 43.1137   2
   3   1   1 829.809 6.30403   2
   5   1   1 35.3175 0.61916   2
   7   1   1 -0.0503 0.16417   2
   9   1   1 508.754 6.01182   2
 -10   2   1 202.752 4.00673   2
  -8   2   1 1016.82 13.5948   2
  -6   2   1 1796.14 18.0294   2
  -4   2   1 615.423 4.84106   2
  -2   2   1 242.023 2.26654   2
   0   2   1 698.093 5.92065   2
   2   2   1 1569.17 14.9129   2
   4   2   1 500.307 4.02792   2
   6   2   1 258.515 2.70420   2
   8   2   1 216.613 3.04681   2
  10   2   1 73.8127 1.70375   2
 -11   3   1 199.878 3.20026   2
  -9   3   1 36.4795 1.05893   2
  -7   3   1 98.9270 1.38073   2
  -5   3   1 2786.52 18.6417   2
  -3   3   1 15.8262 0.39361   2
  -1   3   1 574.783 4.39593   2
   1   3   1 4234.12 31.2498   2
   3   3   1 136.565 1.50533   2
   5   3   1 113.833 1.26365   2
   7   3   1 40.7177 1.04577   2
   9   3   1 137.586 2.38445   2
 -10   4   1 83.9236 2.41488   2
  -8   4   1 1061.75 11.0834   2
  -6   4   1 476.555 3.67926   2
  -4   4   1 43.6324 0.65860   2
  -2   4   1 1079.36 8.10080   2
   0   4   1 1.91519 0.25302   2
   2   4   1 603.165 5.39675   2
   4   4   1 323.517 3.17917   2
   6   4   1 80.3361 1.27469   2
   8   4   1 392.933 4.88597   2
  -9   5   1 176.986 3.75422   2
  -7   5   1 492.223 5.88830   2
  -5   5   1 406.292 3.49723   2
  -3   5   1 505.378 4.15033   2
  -1   5   1 1371.54 10.2808   2
   1   5   1 712.860 6.17528   2
   3   5   1 148.574 1.80006   2
   5   5   1 76.1498 1.18803   2
   7   5   1 38.3164 1.08908   2
  -8   6   1 659.027 9.83389   2
  -6   6   1 194.011 2.51977   2
  -4   6   1 28.1088 0.74434   2
  -2   6   1 676.772 6.31140   2
   0   6   1 4.14295 0.26996   2
   2   6   1 356.260 3.50859   2
   4   6   1 186.192 2.61351   2
   6   6   1 51.2234 1.22445   2
   8   6   1 258.767 4.51663   2
  -7   7   1 30.6246 1.13496   2
  -5   7   1 750.644 7.14446   2
  -3   7   1 0.67730 0.20816   2
  -1   7   1 167.285 2.49002   2
   1   7   1 720.484 7.70774   2
   3   7   1 5.47015 0.52259   2
   5   7   1 122.499 2.13668   2
  -4   8   1 204.409 2.71400   2
  -2   8   1 70.1135 1.55353   2
   0   8   1 34.6660 1.06392   2
   2   8   1 277.977 3.70990   2
   4   8   1 115.438 2.68325   2
  -1   9   1 184.411 3.83496   2
   1   9   1 201.284 4.04108   2
 -10   0   2 1081.27 18.3475  -1
   8   0   2 1081.27 18.3475   2
 -10   0   2 563.629 11.9435   2
  -8   0   2 695.401 12.0954  -1
   6   0   2 695.401 12.0954   2
  -8   0   2 79.3510 2.75709   2
  -6   0   2 268.128 3.78905   2
  -4   0   2 3027.48 28.7344   2
  -2   0   2 3.43859 0.18097   2
   0   0   2 1509.24 17.1794   2
   2   0   2 330.559 4.15724   2
   4   0   2 86.3616 1.24676   2
  10   0   2 337.640 7.53186   2
 -11   1   2 144.535 3.36132   2
 -11   1   2 275.109 6.27716  -1
   9   1   2 275.109 6.27716   2
  -9   1   2 395.695 6.26642   2
  -9   1   2 1112.60 18.5595  -1
   7   1   2 1112.60 18.5595   2
  -7   1   2 919.099 9.67293   2
  -5   1   2 600.516 4.77796   2
  -3   1   2 19.5611 0.45616   2
  -1   1   2 87.5147 0.74983   2
   1   1   2 2153.96 17.4844   2
   3   1   2 987.893 7.54187   2
   5   1   2 12.7121 0.33728   2
 -10   2   2 94.9044 2.49663   2
 -10   2   2 129.175 2.73184  -1
   8   2   2 129.175 2.73184   2
  -8   2   2 130.739 3.40721  -1
   6   2   2 130.739 3.40721   2
  -8   2   2 95.5133 2.23292   2
  -6   2   2 1447.51 11.0430   2
  -6   2   2 2396.11 40.0688  -1
   4   2   2 2396.11 40.0688   2
  -4   2   2 648.651 5.13874   2
  -2   2   2 38.0423 0.53660   2
   0   2   2 173.923 1.78639   2
   2   2   2 212.049 2.38058   2
 -11   3   2 365.316 5.85940  -1
   9   3   2 365.316 5.85940   2
 -11   3   2 18.5403 1.26804   2
  -9   3   2 57.5135 1.80592   2
  -9   3   2 249.794 5.57341  -1
   7   3   2 249.794 5.57341   2
  -7   3   2 1442.25 10.9582   2
  -5   3   2 49.0278 0.70723   2
  -3   3   2 15.4745 0.42158   2
  -1   3   2 35.5360 0.64209   2
   1   3   2 716.433 7.16795   2
   3   3   2 1678.42 14.0310   2
   5   3   2 102.036 1.37459   2
 -10   4   2 380.358 7.90691  -1
   8   4   2 380.358 7.90691   2
  -8   4   2 1.00307 0.40488   2
  -6   4   2 447.595 3.93899   2
  -4   4   2 862.395 6.89713   2
  -2   4   2 3.14604 0.25464   2
   0   4   2 434.402 5.66618   2
   2   4   2 6.42366 0.35019   2
   4   4   2 260.353 2.71798   2
   6   4   2 238.014 3.17146   2
   8   4   2 389.390 9.35732  -1
 -10   4   2 389.390 9.35732   2
  -9   5   2 1075.32 20.9783  -1
   7   5   2 1075.32 20.9783   2
  -7   5   2 292.449 6.11920  -1
   5   5   2 292.449 6.11920   2
  -5   5   2 229.600 2.37253   2
  -3   5   2 180.475 2.16323   2
  -1   5   2 4.59721 0.34475   2
   1   5   2 738.356 7.65646   2
   3   5   2 297.341 3.10714   2
   5   5   2 282.467 6.88464  -1
  -7   5   2 282.467 6.88464   2
   7   5   2 1070.65 20.9869  -1
  -9   5   2 1070.65 20.9869   2
  -8   6   2 207.421 5.11867  -1
   6   6   2 207.421 5.11867   2
  -6   6   2 380.752 7.54427  -1
   4   6   2 380.752 7.54427   2
  -4   6   2 449.342 4.56328   2
  -2   6   2 11.2584 0.61977   2
   0   6   2 357.137 4.25787   2
   2   6   2 5.13733 0.46301   2
   4   6   2 384.975 8.83683  -1
  -6   6   2 384.975 8.83683   2
   6   6   2 193.542 4.00010  -1
  -8   6   2 193.542 4.00010   2
  -7   7   2 472.295 9.21553  -1
   5   7   2 472.295 9.21553   2
  -3   7   2 58.9248 1.21010   2
  -3   7   2 224.799 5.10616  -1
   1   7   2 224.799 5.10616   2
  -1   7   2 17.2287 0.73373   2
   3   7   2 511.797 11.1605  -1
  -5   7   2 511.797 11.1605   2
   3   7   2 546.423 6.23377   2
   5   7   2 499.069 7.95328  -1
  -7   7   2 499.069 7.95328   2
  -4   8   2 96.0741 1.92218   2
  -2   8   2 2.45271 0.42034   2
   0   8   2 136.137 2.36211   2
   2   8   2 57.1535 1.44630   2
 -10   0   3 10.1676 1.43377   2
  -8   0   3 55.6741 2.25418   2
  -6   0   3 109.127 1.98335   2
  -4   0   3 314.708 3.39539   2
  -2   0   3 950.080 9.19337   2
   0   0   3 2817.88 31.6885   2
   2   0   3 1426.94 13.7011   2
   4   0   3 1926.32 18.4853   2
   6   0   3 232.737 5.20880   2
   8   0   3 226.204 5.51378   2
 -11   1   3 125.105 3.04671   2
  -9   1   3 28.3082 1.21257   2
  -7   1   3 245.209 2.64922   2
  -5   1   3 1037.34 8.03258   2
  -3   1   3 92.7380 0.95528   2
  -1   1   3 1138.32 8.42146   2
   1   1   3 163.474 1.71903   2
   3   1   3 203.612 1.91479   2
   5   1   3 1402.62 10.5848   2
   7   1   3 110.147 2.33838   2
 -10   2   3 52.0917 1.79840   2
  -8   2   3 323.555 5.25283   2
  -6   2   3 7.76811 0.34415   2
  -4   2   3 428.238 3.60518   2
  -2   2   3 47.2323 0.65466   2
   0   2   3 119.504 1.33928   2
   2   2   3 4048.55 32.5535   2
   4   2   3 409.869 4.57323   2
   6   2   3 1.33495 0.32844   2
   8   2   3 422.791 6.15549   2
  -9   3   3 119.515 2.78493   2
  -7   3   3 312.588 3.34146   2
  -5   3   3 824.025 6.61975   2
  -3   3   3 1.99572 0.18964   2
  -1   3   3 223.203 2.07670   2
   1   3   3 913.695 7.71426   2
   3   3   3 763.950 9.49493   2
   5   3   3 461.555 6.46775   2
   7   3   3 229.503 4.02771   2
 -10   4   3 0.08667 0.40141   2
  -8   4   3 114.925 2.09063   2
  -6   4   3 35.6325 0.83428   2
  -4   4   3 270.063 2.59972   2
  -2   4   3 300.112 2.76912   2
   0   4   3 372.528 4.25379   2
   2   4   3 1296.71 12.8042   2
   4   4   3 726.995 7.65095   2
   6   4   3 62.6241 1.77009   2
  -9   5   3 1.39170 0.49941   2
  -7   5   3 87.4042 1.51300   2
  -5   5   3 488.467 4.36427   2
  -3   5   3 96.5371 1.30427   2
  -1   5   3 750.593 9.51737   2
   1   5   3 22.8201 0.76912   2
   3   5   3 0.66417 0.23955   2
   5   5   3 1037.06 13.0085   2
   7   5   3 17.6204 1.68416   2
  -8   6   3 84.7674 1.61238   2
  -6   6   3 21.4105 0.76550   2
  -4   6   3 133.886 1.72443   2
  -2   6   3 289.083 3.29041   2
   0   6   3 184.502 2.71253   2
   2   6   3 584.401 6.53374   2
   4   6   3 436.865 6.37562   2
  -7   7   3 117.492 2.00624   2
  -5   7   3 277.045 2.99674   2
  -3   7   3 2.12147 0.35201   2
  -1   7   3 96.8060 1.88714   2
   1   7   3 320.285 4.19344   2
   3   7   3 197.643 3.00600   2
  -4   8   3 126.387 2.09404   2
  -2   8   3 41.1915 1.27222   2
   0   8   3 0.03982 0.32038   2
 -10   0   4 182.744 5.35385   2
  -8   0   4 50.0978 2.21445   2
  -6   0   4 677.678 7.00210   2
  -4   0   4 1813.02 17.3720   2
  -2   0   4 449.475 4.69417   2
   0   0   4 374.194 4.95767   2
   2   0   4 283.241 4.05105   2
   4   0   4 510.605 6.75148   2
   6   0   4 395.357 8.03897   2
 -11   1   4 50.1239 1.85463   2
  -9   1   4 101.822 2.45930   2
  -7   1   4 98.4520 1.26229   2
  -5   1   4 187.835 1.66640   2
  -3   1   4 2165.21 14.5583   2
  -1   1   4 408.183 3.35957   2
   1   1   4 245.303 2.51655   2
   3   1   4 1189.39 10.0584   2
   5   1   4 121.144 1.93041   2
   7   1   4 85.7468 2.13241   2
 -10   2   4 174.458 3.66200   2
  -8   2   4 6.01332 0.54412   2
  -6   2   4 1245.26 10.7922   2
  -4   2   4 401.348 3.49024   2
  -2   2   4 13.8152 0.44890   2
   0   2   4 1346.57 11.1478   2
   2   2   4 16.0331 0.50144   2
   4   2   4 236.653 2.60775   2
   6   2   4 363.367 5.34669   2
  -9   3   4 58.0638 1.86703   2
  -7   3   4 233.138 2.42709   2
  -5   3   4 410.259 3.66854   2
  -3   3   4 815.381 7.35917   2
  -1   3   4 882.080 9.00848   2
   1   3   4 581.224 6.27243   2
   3   3   4 588.807 5.42365   2
   5   3   4 123.203 2.43854   2
   7   3   4 43.2600 1.49602   2
  -8   4   4 11.0931 0.62889   2
  -6   4   4 567.073 4.94620   2
  -4   4   4 635.934 6.03163   2
  -2   4   4 70.2266 1.21504   2
   0   4   4 466.429 5.28947   2
   2   4   4 104.107 1.80803   2
   4   4   4 282.569 3.65964   2
   6   4   4 259.303 6.19614   2
  -9   5   4 76.2373 2.88548   2
  -7   5   4 31.3436 0.90014   2
  -5   5   4 12.2174 0.61550   2
  -3   5   4 1332.02 11.7859   2
  -1   5   4 51.1741 1.24960   2
   1   5   4 25.2573 0.88257   2
   3   5   4 761.261 9.94261   2
   5   5   4 36.6498 1.39951   2
  -6   6   4 277.731 3.33817   2
  -4   6   4 411.608 4.44771   2
  -2   6   4 73.4890 1.61266   2
   0   6   4 251.703 3.51183   2
   2   6   4 67.6340 1.55407   2
   4   6   4 166.631 3.34767   2
  -5   7   4 107.436 1.88347   2
  -3   7   4 218.749 3.29815   2
  -1   7   4 283.056 3.95138   2
   1   7   4 202.085 3.14580   2
 -10   0   5 40.4774 2.26783   2
  -8   0   5 96.8913 3.24412   2
  -6   0   5 305.238 4.69736   2
  -4   0   5 927.367 9.32919   2
  -2   0   5 603.468 7.65410   2
   0   0   5 113.345 2.14819   2
   2   0   5 92.7965 1.95932   2
   4   0   5 143.386 2.71848   2
   6   0   5 205.484 5.25120   2
  -9   1   5 169.791 3.47276   2
  -7   1   5 32.2818 0.70272   2
  -5   1   5 892.035 7.97568   2
  -3   1   5 143.430 1.79244   2
  -1   1   5 83.6033 1.21354   2
   1   1   5 135.690 1.74672   2
   3   1   5 43.1708 0.92403   2
   5   1   5 332.963 5.00753   2
 -10   2   5 1.05207 0.51571   2
  -8   2   5 445.567 4.58483   2
  -6   2   5 0.98114 0.21886   2
  -4   2   5 145.409 1.88878   2
  -2   2   5 1179.14 10.3303   2
   0   2   5 52.1757 1.19100   2
   2   2   5 178.315 2.59100   2
   4   2   5 16.6887 0.71519   2
  -9   3   5 308.385 4.17218   2
  -7   3   5 197.231 2.47253   2
  -5   3   5 289.161 3.21185   2
  -3   3   5 324.556 3.99086   2
  -1   3   5 183.814 2.65036   2
   1   3   5 117.065 1.99571   2
   3   3   5 93.9819 1.79161   2
   5   3   5 119.185 3.77375   2
  -8   4   5 161.239 2.64812   2
  -6   4   5 69.3891 1.32544   2
  -4   4   5 339.120 3.71671   2
  -2   4   5 501.786 5.77780   2
   0   4   5 57.8440 1.36574   2
   2   4   5 119.315 2.09768   2
   4   4   5 53.7520 1.72109   2
  -7   5   5 0.05424 0.28895   2
  -5   5   5 685.352 6.72119   2
  -3   5   5 10.7189 0.63969   2
  -1   5   5 25.9961 0.96617   2
   1   5   5 112.267 2.10300   2
   3   5   5 10.3157 0.89484   2
  -4   6   5 215.202 3.31575   2
  -2   6   5 293.412 4.89943   2
   0   6   5 21.6609 1.15939   2
  -8   0   6 181.276 4.84271   2
  -6   0   6 154.607 4.35813   2
  -4   0   6 51.5302 2.28166   2
  -2   0   6 98.1468 3.29761   2
   0   0   6 84.6273 1.94826   2
   2   0   6 21.4347 1.00713   2
  -7   1   6 181.212 3.42312   2
  -5   1   6 15.4575 0.98445   2
  -3   1   6 317.229 3.96422   2
  -1   1   6 64.6938 1.41358   2
   1   1   6 62.0625 1.41322   2
   3   1   6 179.130 2.77432   2
  -8   2   6 13.0524 1.02991   2
  -6   2   6 21.0024 0.82577   2
  -4   2   6 97.2076 1.80757   2
  -2   2   6 42.9925 1.16314   2
   0   2   6 288.875 3.80280   2
   2   2   6 43.5041 1.21882   2
  -7   3   6 55.4945 1.20270   2
  -5   3   6 0.91055 0.30746   2
  -3   3   6 251.475 3.47437   2
  -1   3   6 116.888 2.10747   2
   1   3   6 178.306 2.79768   2
  -6   4   6 71.9627 1.43713   2
  -4   4   6 41.8521 1.06773   2
  -2   4   6 37.8286 1.17202   2
   0   4   6 131.137 2.36152   2
  -3   5   6 166.330 2.78797   2
  -1   5   6 21.7348 0.96634   2
  -6   0   7 35.6748 2.40767  -1
   0   0   7 35.6748 2.40767   2
  -4   0   7 383.312 8.97009  -1
  -2   0   7 383.312 8.97009   2
  -2   0   7 237.913 6.27352  -1
  -4   0   7 237.913 6.27352   2
   0   0   7 20.4580 1.70542  -1
  -6   0   7 20.4580 1.70542   2
  -5   1   7 400.166 6.52416  -1
  -1   1   7 400.166 6.52416   2
  -3   1   7 49.3225 1.80022  -1
  -3   1   7 49.3225 1.80022   2
  -1   1   7 264.929 4.83342  -1
  -5   1   7 264.929 4.83342   2
  -4   2   7 466.579 7.35021  -1
  -2   2   7 466.579 7.35021   2
  -2   2   7 158.105 4.92569  -1
  -4   2   7 158.105 4.92569   2
   0   0   0    0.00    0.00   0
;
_shelx_hkl_checksum     46586
_shelx_res_file
;
TITL 14-Disulphone-Phase 1
    14-disulphone-phase1.res
    created by SHELXL-2018/1 at 12:50:31 on 14-Nov-2018
REM Old TITL aa in C2
REM SHELXT solution in C2/m
REM R1 0.109, Rweak 0.008, Alpha 0.044, Orientation as input
REM Formula found by SHELXT: C2 O2 S
CELL 0.71073 9.0727 7.0765 5.5973 90 105.894 90
ZERR 2 0.0077 0.0061 0.0048 0 0.01 0
LATT 7
SYMM -X,+Y,-Z
SFAC C H O S
UNIT 8 16 8 4
L.S. 10
PLAN  10
SIZE 0.35 0.35 0.43
TEMP -40
BOND $H
HTAB
conf
list 4
fmap 2
acta
MERG 0
OMIT -4 2 7
REM <olex2.extras>
REM <HklSrc "%./14-Disulphone-Phase1.hkl">
REM </olex2.extras>
WGHT    0.029700    0.288200
BASF   0.51606
FVAR       1.50219
S1    4    0.653203    0.500000    0.248352    10.50000    0.01437    0.01795 =
         0.01730    0.00000    0.00095    0.00000
O1    3    0.695496    0.500000    0.516454    10.50000    0.02702    0.03187 =
         0.01831    0.00000   -0.00167    0.00000
O2    3    0.774665    0.500000    0.126643    10.50000    0.01662    0.02887 =
         0.03263    0.00000    0.00803    0.00000
C1    1    0.531982    0.302788    0.140775    11.00000    0.01931    0.01581 =
         0.02169    0.00264    0.00146   -0.00110
H1A   2    0.454498    0.305334    0.225404    11.00000    0.02408
H1B   2    0.590389    0.199620    0.191628    11.00000    0.02757
HKLF 5
REM  14-Disulphone-Phase 1
REM R1 =  0.0225 for     428 Fo > 4sig(Fo)  and  0.0226 for all     433 data
REM     37 parameters refined using      0 restraints
END
WGHT      0.0297      0.2882
REM Instructions for potential hydrogen bonds
EQIV $3 -x+1, -y+1, -z+1
HTAB C1 O1_$3
EQIV $4 -x+3/2, -y+1/2, -z+1
HTAB C1 O1_$4
REM Highest difference peak  0.317,  deepest hole -0.318,  1-sigma level  0.057
Q1    1   0.5939  0.6005  0.2018  11.00000  0.05    0.32
Q2    1   0.5000  0.3100  0.0000  10.50000  0.05    0.24
Q3    1   0.6479  0.5000  0.4100  10.50000  0.05    0.24
Q4    1   0.7227  0.5000  0.1814  10.50000  0.05    0.21
Q5    1   0.8034  0.5507  0.1443  11.00000  0.05    0.20
Q6    1   0.4022  0.2419  0.2576  11.00000  0.05    0.16
Q7    1   0.3469  0.1943  0.2357  11.00000  0.05    0.15
Q8    1   0.5005  0.5000  0.0701  10.50000  0.05    0.13
Q9    1   0.5831  0.4328  0.5362  11.00000  0.05    0.13
Q10   1   0.5000  0.5268  0.5000  10.50000  0.05    0.13
;
_shelx_res_checksum     6752
data_14-disulphone-phase2
_database_code_depnum_ccdc_archive 'CCDC 1907090'
_audit_creation_method
;
Olex2 1.2
(compiled May 18 2018 14:05:52 for OlexSys, GUI svn.r5506)
;
_chemical_name_systematic
;
1,4-Dithiane 1,1,4,4-tetraoxide
;
_chemical_name_common     ?
_chemical_formula_moiety     'C4 H8 O4 S2'
_chemical_formula_sum     'C4 H8 O4 S2'
_chemical_formula_weight     184.22
_chemical_melting_point     ?
_space_group_crystal_system     monoclinic
_space_group_name_H-M_alt     'P 1 21/n 1'
_space_group_name_Hall     '-P 2yn'
loop_
    _space_group_symop_operation_xyz
    'x, y, z'
    '-x+1/2, y+1/2, -z+1/2'
    '-x, -y, -z'
    'x-1/2, -y-1/2, z-1/2'
_cell_length_a     7.1308(5)
_cell_length_b     5.7245(4)
_cell_length_c     8.3760(6)
_cell_angle_alpha     90
_cell_angle_beta     91.138(2)
_cell_angle_gamma     90
_cell_volume     341.84(4)
_cell_formula_units_Z     2
_cell_measurement_reflns_used     4318
_cell_measurement_theta_min     29.06
_cell_measurement_theta_max     3.82
_cell_measurement_temperature     150(2)
_exptl_crystal_description     tablet
_exptl_crystal_colour     colorless
_exptl_crystal_size_max     0.044
_exptl_crystal_size_mid     0.030
_exptl_crystal_size_min     0.016
_exptl_crystal_density_diffrn     1.790
_exptl_crystal_density_meas     ?
_exptl_crystal_density_method     ?
_exptl_crystal_F_000     192
_exptl_absorpt_coefficient_mu     0.776
_exptl_absorpt_correction_type     multi-scan
_exptl_absorpt_process_details
;
(SADABS; Krause <i>et al.</i>,  2015)
;
_exptl_absorpt_correction_T_min     0.8108
_exptl_absorpt_correction_T_max     0.8623
_diffrn_ambient_temperature     150.15
_diffrn_source     synchrotron
_diffrn_radiation_type     synchrotron
_diffrn_radiation_wavelength     0.7288
_diffrn_measurement_device_type     'Bruker D8 Photon-2'
_diffrn_measurement_method     '\f and \w scans'
_diffrn_detector_area_resol_mean     10.34
_diffrn_reflns_number     14904
_diffrn_reflns_av_R_equivalents     0.0363
_diffrn_reflns_av_unetI/netI     0.0180
_diffrn_reflns_theta_min     3.811
_diffrn_reflns_theta_max     31.378
_diffrn_reflns_theta_full     25.930
_diffrn_measured_fraction_theta_max     0.997
_diffrn_measured_fraction_theta_full     1.000
_diffrn_reflns_limit_h_min     -10
_diffrn_reflns_limit_h_max     10
_diffrn_reflns_limit_k_min     -8
_diffrn_reflns_limit_k_max     8
_diffrn_reflns_limit_l_min     -11
_diffrn_reflns_limit_l_max     11
_refine_special_details     ?
_reflns_number_total     1041
_reflns_number_gt     957
_reflns_threshold_expression     'I > 2\s(I)'
_refine_ls_structure_factor_coef     Fsqd
_refine_ls_matrix_type     full
_refine_ls_R_factor_all     0.0325
_refine_ls_R_factor_gt     0.0281
_refine_ls_wR_factor_gt     0.0623
_refine_ls_wR_factor_ref     0.0648
_refine_ls_goodness_of_fit_ref     1.111
_refine_ls_restrained_S_all     1.111
_refine_ls_number_reflns     1041
_refine_ls_number_parameters     62
_refine_ls_number_restraints     0
_refine_ls_hydrogen_treatment     refall
_refine_ls_weighting_scheme     calc
_refine_ls_weighting_details
              'w=1/[\s^2^(Fo^2^)+(0.0197P)^2^+0.3362P] where P=(Fo^2^+2Fc^2^)/3'
_atom_sites_solution_hydrogens     difmap
_atom_sites_solution_primary     dual
_atom_sites_solution_secondary     difmap
_refine_ls_shift/su_max     0.001
_refine_ls_shift/su_mean     0.000
_refine_diff_density_max     0.385
_refine_diff_density_min     -0.444
_refine_ls_extinction_method     none
_refine_ls_extinction_coef     .
loop_
    _atom_type_symbol
    _atom_type_description
    _atom_type_scat_dispersion_real
    _atom_type_scat_dispersion_imag
    _atom_type_scat_source
    'C' 'C' 0.0037 0.0017
                         'International Tables Vol C Tables 4.2.6.8 and 6.1.1.4'
    'H' 'H' 0.0000 0.0000
                         'International Tables Vol C Tables 4.2.6.8 and 6.1.1.4'
    'O' 'O' 0.0123 0.0065
                         'International Tables Vol C Tables 4.2.6.8 and 6.1.1.4'
    'S' 'S' 0.1293 0.1308
                         'International Tables Vol C Tables 4.2.6.8 and 6.1.1.4'
_computing_data_collection
;
APEX3 (Bruker, 2016)
;
_computing_cell_refinement
;
SAINT (Bruker, 2016)
;
_computing_data_reduction
;
SAINT (Bruker, 2016)
;
_computing_structure_solution
;
<i>OLEX2</i> (Dolomanov <i>et al.</i>,  2009)
;
_computing_structure_refinement
;
ShelXL (Sheldrick, 2015)
;
_computing_molecular_graphics
;
<i>OLEX2</i> (Dolomanov <i>et al.</i>,  2009), Crystalmaker (Palmer,
2014)
;
_computing_publication_material
;
<i>OLEX2</i> (Dolomanov <i>et al.</i>,  2009)
;
loop_
    _atom_site_type_symbol
    _atom_site_label
    _atom_site_fract_x
    _atom_site_fract_y
    _atom_site_fract_z
    _atom_site_U_iso_or_equiv
    _atom_site_adp_type
    _atom_site_calc_flag
    _atom_site_occupancy
    _atom_site_disorder_assembly
    _atom_site_disorder_group
    S S1 0.19891(5) 0.14315(6) 0.54564(4) 0.01294(10) Uani d 1 . .
    O O1 0.35411(15) 0.14742(19) 0.65934(13) 0.0194(2) Uani d 1 . .
    O O2 0.19584(15) 0.31562(19) 0.41982(12) 0.0186(2) Uani d 1 . .
    C C1 0.1857(2) -0.1390(2) 0.45787(17) 0.0149(3) Uani d 1 . .
    C C2 -0.0137(2) 0.1639(3) 0.65211(17) 0.0147(3) Uani d 1 . .
    H H1A 0.186(3) -0.247(4) 0.541(2) 0.024(5) Uiso d 1 . .
    H H1B 0.299(3) -0.156(3) 0.401(2) 0.020(5) Uiso d 1 . .
    H H2A -0.006(3) 0.049(3) 0.734(2) 0.016(4) Uiso d 1 . .
    H H2B -0.008(3) 0.314(4) 0.696(2) 0.024(5) Uiso d 1 . .
loop_
    _atom_site_aniso_label
    _atom_site_aniso_U_11
    _atom_site_aniso_U_22
    _atom_site_aniso_U_33
    _atom_site_aniso_U_12
    _atom_site_aniso_U_13
    _atom_site_aniso_U_23
    S1 0.01212(16) 0.01260(16) 0.01412(17) -0.00078(11) 0.00029(11) -0.00062(12)
    O1 0.0153(5) 0.0218(5) 0.0208(5) -0.0010(4) -0.0042(4) -0.0031(4)
    O2 0.0209(5) 0.0156(5) 0.0194(5) -0.0018(4) 0.0024(4) 0.0038(4)
    C1 0.0135(6) 0.0134(6) 0.0177(6) 0.0010(5) 0.0011(5) -0.0018(5)
    C2 0.0146(6) 0.0157(6) 0.0137(6) -0.0002(5) 0.0013(5) -0.0022(5)
_geom_special_details
;
 All esds (except the esd in the dihedral angle between two l.s. planes)
 are estimated using the full covariance matrix.  The cell esds are taken
 into account individually in the estimation of esds in distances, angles
 and torsion angles; correlations between esds in cell parameters are only
 used when they are defined by crystal symmetry.  An approximate (isotropic)
 treatment of cell esds is used for estimating esds involving l.s. planes.
;
loop_
    _geom_bond_atom_site_label_1
    _geom_bond_atom_site_label_2
    _geom_bond_site_symmetry_2
    _geom_bond_distance
    _geom_bond_publ_flag
    S1 O1 . 1.4459(11) ?
    S1 O2 . 1.4439(11) ?
    S1 C1 . 1.7762(14) ?
    S1 C2 . 1.7778(14) ?
    C1 C2 3_556 1.5265(19) ?
    C1 H1A . 0.93(2) ?
    C1 H1B . 0.95(2) ?
    C2 H2A . 0.952(19) ?
    C2 H2B . 0.94(2) ?
loop_
    _geom_angle_atom_site_label_1
    _geom_angle_atom_site_label_2
    _geom_angle_atom_site_label_3
    _geom_angle_site_symmetry_1
    _geom_angle_site_symmetry_3
    _geom_angle
    _geom_angle_publ_flag
    O1 S1 C1 . . 108.75(7) ?
    O1 S1 C2 . . 108.51(7) ?
    O2 S1 O1 . . 118.00(7) ?
    O2 S1 C1 . . 108.65(7) ?
    O2 S1 C2 . . 108.65(7) ?
    C1 S1 C2 . . 103.29(7) ?
    S1 C1 H1A . . 107.1(13) ?
    S1 C1 H1B . . 105.4(12) ?
    C2 C1 S1 3_556 . 111.72(10) ?
    C2 C1 H1A 3_556 . 112.1(12) ?
    C2 C1 H1B 3_556 . 111.5(11) ?
    H1A C1 H1B . . 108.6(16) ?
    S1 C2 H2A . . 106.2(11) ?
    S1 C2 H2B . . 103.3(12) ?
    C1 C2 S1 3_556 . 111.98(10) ?
    C1 C2 H2A 3_556 . 113.8(11) ?
    C1 C2 H2B 3_556 . 110.6(12) ?
    H2A C2 H2B . . 110.4(16) ?
_shelx_space_group_comment
;
The symmetry employed for this shelxl refinement is uniquely defined
by the following loop, which should always be used as a source of
symmetry information in preference to the above space-group names.
They are only intended as comments.
;
_shelx_estimated_absorpt_T_min     0.945
_shelx_estimated_absorpt_T_max     0.979
_shelx_hkl_file
;
   0   1   0    0.06    0.09
   0   1   0    0.08    0.08
   0   1   0   -0.06    0.08
   0   1   0    0.14    0.11
   0   1   0    0.02    0.10
   0   1   0    0.16    0.11
   0   1   0    0.01    0.09
   0  -1   0    0.06    0.11
   0  -1   0    0.02    0.08
   0  -1   0    0.03    0.08
   0  -1   0   -0.01    0.09
   0  -1   0    0.02    0.09
   0  -1   0   -0.01    0.06
   0  -1   0    0.18    0.09
   0  -1   0    0.06    0.09
   0   2   0  306.41    7.51
   0   2   0  307.34    7.46
   0   2   0  310.12    7.83
   0   2   0  318.43    7.73
   0   2   0  305.37    7.60
   0   2   0  309.69    7.43
   0   2   0  262.63    7.66
   0  -2   0  314.95    7.56
   0  -2   0  278.50    8.03
   0  -2   0  297.27    7.40
   0  -2   0  278.62    7.47
   0  -2   0  311.39    7.59
   0  -2   0  277.08    7.50
   0  -2   0  296.13    7.84
   0  -2   0  315.81    7.75
   0   3   0    0.10    0.16
   0   3   0    0.14    0.12
   0   3   0   -0.02    0.09
   0   3   0   -0.07    0.11
   0   3   0    0.10    0.15
   0   3   0    0.73    0.29
   0   3   0   -0.04    0.10
   0  -3   0   -0.04    0.12
   0  -3   0    0.15    0.12
   0  -3   0    0.24    0.14
   0  -3   0    0.16    0.15
   0  -3   0    0.06    0.20
   0  -3   0    0.12    0.11
   0  -3   0   -0.07    0.11
   0   4   0  353.45    9.67
   0   4   0  363.55    9.92
   0   4   0  336.55    9.36
   0   4   0  355.11    9.41
   0   4   0  360.02    9.56
   0   4   0  350.84    9.12
   0   4   0  356.97    9.15
   0  -4   0  355.49    9.38
   0  -4   0  337.00    9.68
   0  -4   0  348.25    9.43
   0  -4   0  354.45    9.78
   0  -4   0  341.84    9.76
   0  -4   0  349.32    9.83
   0  -4   0  357.37    9.30
   0  -4   0  358.85    9.54
   0   5   0    0.05    0.15
   0   5   0   -0.21    0.15
   0   5   0    0.01    0.19
   0  -5   0    0.03    0.25
   0  -5   0   -0.01    0.15
   0  -5   0    0.21    0.25
   0  -5   0   -0.04    0.23
   0  -5   0    0.29    0.20
   0  -5   0    0.33    0.27
   0   6   0  149.92    5.44
   0   6   0  133.11    4.40
   0   6   0  146.07    5.18
   0   6   0  129.39    5.18
   0   6   0  137.72    5.20
   0  -6   0  133.74    4.91
   0  -6   0  139.86    5.38
   0  -6   0  132.31    5.20
   0   7   0   -0.26    0.33
   0  -7   0    0.00    0.39
   0  -7   0   -0.09    0.26
   0  -8   0    7.75    0.97
   0  -8   0    8.12    1.39
  -1  -8   0   12.16    1.95
  -1  -8   0   11.01    1.63
  -1  -7   0    7.47    1.22
  -1  -7   0    8.73    1.49
   1   7   0    9.12    1.19
  -1  -6   0   49.04    2.83
  -1  -6   0   38.08    2.95
  -1  -6   0   43.63    2.45
   1   6   0   52.78    2.59
   1   6   0   44.93    2.12
   1   6   0   44.63    2.61
  -1  -5   0    0.53    0.34
  -1  -5   0    0.48    0.36
  -1  -5   0    0.71    0.37
  -1  -5   0    0.36    0.34
  -1  -5   0    0.32    0.26
  -1  -5   0    0.40    0.37
  -1  -5   0    1.21    0.51
  -1  -5   0    1.05    0.41
   1   5   0    0.33    0.30
   1   5   0    0.16    0.26
   1   5   0    0.55    0.28
   1   5   0    0.44    0.29
  -1  -4   0    1.76    0.50
  -1  -4   0    1.86    0.54
  -1  -4   0    1.35    0.40
  -1  -4   0    1.06    0.31
  -1  -4   0    1.49    0.51
  -1  -4   0    0.96    0.34
  -1  -4   0    1.70    0.52
  -1  -4   0    1.56    0.37
  -1  -4   0    0.75    0.32
   1   4   0    1.90    0.53
   1   4   0    0.77    0.22
   1   4   0    1.08    0.38
   1   4   0    1.53    0.39
   1   4   0    0.76    0.41
   1   4   0    1.42    0.37
   1   4   0    1.22    0.36
  -1  -3   0    7.13    0.76
  -1  -3   0    7.31    0.69
  -1  -3   0    8.14    0.68
  -1  -3   0    7.48    0.75
  -1  -3   0    7.43    0.62
  -1  -3   0    6.42    0.69
  -1  -3   0    7.89    0.75
  -1  -3   0    8.12    0.81
   1   3   0    7.69    0.65
   1   3   0    7.85    0.77
   1   3   0    6.92    0.75
   1   3   0    7.62    0.62
   1   3   0    6.16    0.65
   1   3   0    7.74    0.68
  -1  -2   0  106.44    3.12
  -1  -2   0  100.44    2.70
  -1  -2   0   90.57    3.13
  -1  -2   0   99.59    3.04
  -1  -2   0   96.08    3.18
  -1  -2   0   91.77    3.13
  -1  -2   0  101.00    2.94
  -1  -2   0   97.71    2.85
   1   2   0   95.77    3.14
   1   2   0   96.96    3.10
   1   2   0  100.80    2.96
   1   2   0   97.77    2.78
   1   2   0  100.65    2.78
  -1  -1   0   20.98    0.86
  -1  -1   0   20.93    0.91
  -1  -1   0   21.11    0.86
  -1  -1   0   20.42    0.95
  -1  -1   0   21.00    0.92
  -1  -1   0   22.25    0.70
  -1  -1   0   21.26    0.90
  -1  -1   0   21.52    0.92
  -1  -1   0   21.29    0.92
   1   1   0   22.28    0.90
   1   1   0   21.84    0.93
   1   1   0   22.42    0.95
   1   1   0   21.94    0.92
   1   1   0   21.97    0.91
   1   1   0   21.84    0.71
   1   1   0   22.53    0.98
  -1   0   0    0.04    0.11
  -1   0   0   -0.06    0.06
  -1   0   0    0.03    0.07
  -1   0   0    0.00    0.07
  -1   0   0    0.03    0.08
  -1   0   0    0.10    0.08
  -1   0   0   -0.02    0.06
  -1   0   0    0.06    0.08
   1   0   0   -0.02    0.08
   1   0   0    0.14    0.09
   1   0   0    0.09    0.12
   1   0   0   -0.05    0.06
   1   0   0    0.05    0.07
   1   0   0    0.05    0.09
   1   0   0   -0.03    0.06
   1   0   0    0.04    0.07
  -1   1   0   21.68    0.95
  -1   1   0   22.04    0.85
  -1   1   0   21.93    0.87
  -1   1   0   21.10    0.71
  -1   1   0   22.81    0.98
   1  -1   0   22.67    0.98
   1  -1   0   24.03    0.98
   1  -1   0   21.56    0.87
   1  -1   0   22.90    0.78
   1  -1   0   22.04    0.72
   1  -1   0   21.93    0.84
   1  -1   0   21.95    0.80
   1  -1   0   21.23    1.04
   1  -1   0   22.55    0.97
   1  -1   0   21.03    0.88
  -1   2   0   96.46    3.13
  -1   2   0   98.21    2.81
  -1   2   0   97.20    3.14
  -1   2   0  101.01    2.85
  -1   2   0   97.28    2.75
  -1   2   0   99.85    2.89
   1  -2   0  102.29    2.89
   1  -2   0   99.91    2.90
   1  -2   0   95.64    3.09
   1  -2   0   95.70    2.89
   1  -2   0  101.56    3.20
   1  -2   0   97.72    2.78
  -1   3   0    8.26    0.63
  -1   3   0    6.99    0.56
  -1   3   0    7.34    0.77
  -1   3   0    8.17    0.81
  -1   3   0    8.37    0.65
  -1   3   0    8.01    0.59
  -1   3   0    7.73    0.76
   1  -3   0    7.98    0.66
   1  -3   0    7.91    0.55
   1  -3   0    7.24    0.75
   1  -3   0    7.66    0.80
   1  -3   0    7.65    0.66
   1  -3   0    8.03    0.59
   1  -3   0    7.73    0.73
   1  -3   0    7.45    0.68
  -1   4   0    1.25    0.43
  -1   4   0    1.53    0.45
  -1   4   0    1.71    0.37
  -1   4   0    1.36    0.44
  -1   4   0    1.59    0.42
  -1   4   0    1.22    0.33
   1  -4   0    1.48    0.35
   1  -4   0    0.97    0.37
   1  -4   0    1.25    0.32
   1  -4   0    1.83    0.47
   1  -4   0    1.94    0.49
   1  -4   0    1.04    0.35
   1  -4   0    1.69    0.47
   1  -4   0    0.95    0.38
   1  -4   0    1.61    0.44
  -1   5   0    0.70    0.25
  -1   5   0    0.62    0.26
  -1   5   0    0.92    0.40
  -1   5   0    0.94    0.39
  -1   5   0    0.92    0.36
  -1   5   0    0.91    0.55
   1  -5   0    1.29    0.44
   1  -5   0    0.74    0.38
   1  -5   0    0.29    0.25
   1  -5   0    1.03    0.36
   1  -5   0    0.51    0.30
  -1   6   0   50.14    2.69
  -1   6   0   44.87    2.02
  -1   6   0   47.70    2.43
   1  -6   0   46.71    2.26
   1  -6   0   46.10    2.69
   1  -6   0   47.86    2.30
   1  -6   0   45.50    2.70
   1  -6   0   50.05    2.85
  -1   7   0    8.39    1.12
   1  -7   0    6.48    0.88
  -1   8   0   14.24    1.55
   1  -8   0   14.87    1.32
   1  -8   0   15.65    2.09
  -2  -8   0    8.46    1.33
  -2  -8   0    9.87    1.46
  -2  -8   0    9.55    1.16
   2   8   0    7.17    0.93
  -2  -7   0    0.61    0.47
  -2  -7   0    1.54    0.65
  -2  -7   0    2.49    0.64
   2   7   0    0.74    0.38
   2   7   0    0.68    0.37
  -2  -6   0   22.09    1.76
  -2  -6   0   20.69    1.86
  -2  -6   0   22.34    1.62
   2   6   0   22.70    1.97
   2   6   0   21.95    1.47
  -2  -5   0    4.74    0.87
  -2  -5   0    4.48    0.73
  -2  -5   0    3.57    0.52
  -2  -5   0    4.06    0.97
  -2  -5   0    4.52    0.65
  -2  -5   0    5.10    0.79
  -2  -5   0    4.11    0.69
   2   5   0    4.52    0.72
   2   5   0    4.08    0.65
   2   5   0    4.54    0.61
  -2  -4   0   86.44    3.36
  -2  -4   0   81.84    3.35
  -2  -4   0   83.19    3.55
  -2  -4   0   85.69    3.30
  -2  -4   0   86.10    3.34
  -2  -4   0   83.58    3.46
  -2  -4   0   82.66    3.04
  -2  -4   0   93.02    2.82
  -2  -4   0   86.17    3.56
   2   4   0   88.10    2.98
   2   4   0   80.14    3.37
   2   4   0   82.76    3.10
   2   4   0   88.31    2.88
   2   4   0   86.50    3.48
   2   4   0   86.96    3.19
  -2  -3   0    0.78    0.30
  -2  -3   0    0.68    0.30
  -2  -3   0    0.35    0.23
  -2  -3   0    0.89    0.39
  -2  -3   0    0.76    0.31
  -2  -3   0    0.31    0.26
  -2  -3   0    0.95    0.33
  -2  -3   0    0.97    0.23
  -2  -3   0    0.44    0.25
  -2  -3   0    1.10    0.32
   2   3   0    0.60    0.26
   2   3   0    0.87    0.31
   2   3   0    0.37    0.23
   2   3   0    0.60    0.29
   2   3   0    0.47    0.26
   2   3   0    0.26    0.21
  -2  -2   0   41.48    1.81
  -2  -2   0   43.88    1.41
  -2  -2   0   43.71    1.92
  -2  -2   0   44.20    1.77
  -2  -2   0   41.89    1.84
  -2  -2   0   42.50    1.80
  -2  -2   0   44.66    1.95
   2   2   0   47.08    1.45
   2   2   0   44.09    1.90
   2   2   0   44.02    1.81
   2   2   0   44.45    1.90
   2   2   0   42.62    1.77
   2   2   0   43.58    1.89
   2   2   0   50.06    1.92
  -2  -1   0    3.30    0.44
  -2  -1   0    3.18    0.37
  -2  -1   0    3.25    0.43
  -2  -1   0    2.61    0.35
  -2  -1   0    3.01    0.42
  -2  -1   0    3.56    0.40
  -2  -1   0    3.23    0.48
  -2  -1   0    2.66    0.39
   2   1   0    3.22    0.48
   2   1   0    3.06    0.44
   2   1   0    3.01    0.40
   2   1   0    3.69    0.45
   2   1   0    3.39    0.30
   2   1   0    2.84    0.40
   2   1   0    2.51    0.35
   2   1   0    3.37    0.38
  -2   0   0  532.60   12.88
  -2   0   0  524.07   12.85
  -2   0   0  525.05   12.82
  -2   0   0  521.99   12.56
  -2   0   0  524.33   12.72
  -2   0   0  546.01   12.96
  -2   0   0  513.93   12.70
  -2   0   0  549.06   12.80
   2   0   0  520.91   12.84
   2   0   0  535.62   12.86
   2   0   0  531.53   12.76
   2   0   0  502.84   13.13
   2   0   0  529.87   12.58
   2   0   0  540.45   12.82
   2   0   0  516.31   12.91
   2   0   0  539.25   12.72
   2   0   0  531.33   12.70
  -2   1   0    3.54    0.48
  -2   1   0    3.61    0.48
  -2   1   0    2.86    0.38
  -2   1   0    3.38    0.40
  -2   1   0    3.77    0.36
  -2   1   0    3.49    0.44
  -2   1   0    3.25    0.40
   2  -1   0    3.71    0.48
   2  -1   0    2.89    0.43
   2  -1   0    3.00    0.39
   2  -1   0    4.09    0.44
   2  -1   0    3.02    0.45
   2  -1   0    3.12    0.39
   2  -1   0    3.37    0.32
   2  -1   0    3.29    0.36
  -2   2   0   43.33    1.91
  -2   2   0   45.07    1.43
  -2   2   0   46.11    1.76
  -2   2   0   46.72    1.68
  -2   2   0   42.29    1.63
  -2   2   0   43.76    1.53
  -2   2   0   44.68    1.89
   2  -2   0   42.25    1.88
   2  -2   0   44.52    1.76
   2  -2   0   45.77    1.54
   2  -2   0   43.34    1.70
   2  -2   0   41.10    2.00
   2  -2   0   43.28    1.72
   2  -2   0   45.75    1.61
   2  -2   0   43.48    1.88
   2  -2   0   47.76    1.90
  -2   3   0    0.95    0.28
  -2   3   0    0.86    0.27
  -2   3   0    1.20    0.30
  -2   3   0    0.64    0.30
  -2   3   0    1.04    0.27
  -2   3   0    0.93    0.35
  -2   3   0    1.18    0.27
  -2   3   0    0.52    0.20
   2  -3   0    0.43    0.26
   2  -3   0    0.83    0.23
   2  -3   0    1.28    0.45
   2  -3   0    0.71    0.25
   2  -3   0    0.74    0.32
   2  -3   0    0.50    0.24
   2  -3   0    0.56    0.30
   2  -3   0    1.03    0.33
   2  -3   0    1.26    0.33
   2  -3   0    0.97    0.29
  -2   4   0   84.45    3.50
  -2   4   0   88.28    2.84
  -2   4   0   86.54    3.49
  -2   4   0   86.98    3.01
  -2   4   0   85.19    3.42
  -2   4   0   85.46    2.82
  -2   4   0   87.91    3.15
   2  -4   0   82.13    3.38
   2  -4   0   84.28    3.13
   2  -4   0   84.61    2.91
   2  -4   0   87.06    3.46
   2  -4   0   86.69    3.19
   2  -4   0   92.27    3.55
   2  -4   0   88.85    3.14
  -2   5   0    4.38    0.52
  -2   5   0    4.19    0.73
  -2   5   0    4.56    0.73
  -2   5   0    5.00    0.65
  -2   5   0    4.10    0.69
   2  -5   0    5.65    0.71
   2  -5   0    4.68    0.76
   2  -5   0    3.99    0.60
   2  -5   0    4.95    0.77
   2  -5   0    5.03    0.79
   2  -5   0    5.08    0.75
  -2   6   0   22.55    1.75
  -2   6   0   23.31    1.85
  -2   6   0   20.44    1.70
   2  -6   0   20.16    1.72
   2  -6   0   22.09    1.79
   2  -6   0   21.06    1.83
   2  -7   0    1.24    0.59
   2  -8   0    5.44    1.04
   2  -8   0    6.11    0.99
  -3  -7   0   23.68    1.99
  -3  -7   0   18.16    1.68
  -3  -7   0   19.79    1.87
   3   7   0   21.49    1.85
   3   7   0   21.96    1.60
  -3  -6   0    9.60    1.25
  -3  -6   0    7.95    1.17
  -3  -6   0    8.62    1.10
   3   6   0    8.58    1.08
   3   6   0    8.12    0.91
  -3  -5   0   20.98    1.58
  -3  -5   0   23.07    1.51
  -3  -5   0   19.34    1.67
  -3  -5   0   22.57    1.73
  -3  -5   0   23.08    2.08
  -3  -5   0   20.46    1.58
  -3  -5   0   23.99    2.10
   3   5   0   22.90    1.55
   3   5   0   21.60    1.69
   3   5   0   20.76    1.83
   3   5   0   21.11    1.78
  -3  -4   0    0.31    0.19
  -3  -4   0   -0.28    0.18
  -3  -4   0    0.20    0.25
  -3  -4   0    0.15    0.29
  -3  -4   0    0.60    0.30
  -3  -4   0   -0.07    0.19
  -3  -4   0   -0.01    0.19
  -3  -4   0    0.01    0.23
  -3  -4   0    0.03    0.21
  -3  -4   0    0.02    0.12
   3   4   0    0.08    0.22
   3   4   0   -0.11    0.25
   3   4   0   -0.26    0.20
   3   4   0    0.04    0.12
   3   4   0   -0.32    0.16
   3   4   0    0.31    0.28
   3   4   0    0.21    0.22
  -3  -3   0    0.28    0.21
  -3  -3   0    0.54    0.25
  -3  -3   0    0.61    0.32
  -3  -3   0    1.15    0.40
  -3  -3   0    0.59    0.28
  -3  -3   0    0.01    0.18
  -3  -3   0    0.57    0.30
  -3  -3   0    0.31    0.23
   3   3   0    0.15    0.14
   3   3   0    0.69    0.31
   3   3   0    0.60    0.31
   3   3   0    0.64    0.28
   3   3   0    0.38    0.26
   3   3   0    0.26    0.23
   3   3   0    0.50    0.27
   3   3   0    0.56    0.28
   3   3   0    0.19    0.30
  -3  -2   0    4.96    0.43
  -3  -2   0    4.36    0.55
  -3  -2   0    5.42    0.63
  -3  -2   0    5.10    0.61
  -3  -2   0    5.51    0.67
  -3  -2   0    4.84    0.65
  -3  -2   0    5.02    0.57
  -3  -2   0    5.23    0.67
  -3  -2   0    5.28    0.67
   3   2   0    5.44    0.70
   3   2   0    5.19    0.62
   3   2   0    4.26    0.59
   3   2   0    3.65    0.53
   3   2   0    5.52    0.59
   3   2   0    4.65    0.58
   3   2   0    4.02    0.56
   3   2   0    5.01    0.40
   3   2   0    4.98    1.17
  -3  -1   0    0.30    0.21
  -3  -1   0    0.61    0.24
  -3  -1   0    0.56    0.30
  -3  -1   0    0.48    0.21
  -3  -1   0    0.77    0.27
  -3  -1   0    0.50    0.24
  -3  -1   0    0.45    0.24
  -3  -1   0    0.57    0.25
   3   1   0    0.64    0.25
   3   1   0    0.54    0.23
   3   1   0    0.28    0.17
   3   1   0    0.48    0.24
   3   1   0    0.60    0.21
   3   1   0    1.01    0.29
   3   1   0    0.42    0.17
   3   1   0    0.18    0.23
   3   1   0    1.12    0.29
  -3   0   0   -0.09    0.07
  -3   0   0    0.09    0.18
  -3   0   0    0.14    0.13
  -3   0   0   -0.03    0.18
  -3   0   0   -0.09    0.10
  -3   0   0   -0.14    0.16
  -3   0   0    0.00    0.12
  -3   0   0   -0.04    0.11
  -3   0   0    0.09    0.16
   3   0   0    0.10    0.14
   3   0   0   -0.11    0.10
   3   0   0    0.14    0.17
   3   0   0    0.18    0.16
   3   0   0    0.00    0.11
   3   0   0    0.34    0.22
   3   0   0    0.12    0.14
   3   0   0    0.12    0.13
  -3   1   0    0.74    0.22
  -3   1   0    0.37    0.25
  -3   1   0    0.41    0.21
  -3   1   0    0.47    0.22
  -3   1   0    0.49    0.24
  -3   1   0    0.91    0.35
   3  -1   0    1.51    0.39
   3  -1   0    1.34    0.34
   3  -1   0    0.78    0.22
   3  -1   0    0.71    0.28
   3  -1   0    0.67    0.27
   3  -1   0    0.67    0.26
   3  -1   0    0.92    0.34
   3  -1   0    0.72    0.31
  -3   2   0    5.39    0.64
  -3   2   0    4.83    0.63
  -3   2   0    4.84    0.53
  -3   2   0    5.78    0.66
  -3   2   0    4.60    0.55
  -3   2   0    5.42    0.49
   3  -2   0    5.61    0.67
   3  -2   0    4.31    0.57
   3  -2   0    4.75    0.65
   3  -2   0    4.81    0.62
   3  -2   0    5.55    0.60
   3  -2   0    5.37    0.62
   3  -2   0    5.21    0.54
  -3   3   0    0.37    0.19
  -3   3   0    0.46    0.18
  -3   3   0    0.20    0.22
  -3   3   0    0.12    0.22
  -3   3   0    0.89    0.30
  -3   3   0    0.45    0.27
  -3   3   0    0.50    0.24
   3  -3   0    0.84    0.34
   3  -3   0    0.05    0.28
   3  -3   0    0.75    0.34
   3  -3   0    0.55    0.30
   3  -3   0    0.31    0.15
   3  -3   0    0.40    0.28
   3  -3   0    0.80    0.40
   3  -3   0    0.36    0.26
   3  -3   0    0.61    0.31
  -3   4   0   -0.17    0.13
  -3   4   0   -0.11    0.16
  -3   4   0    0.13    0.25
  -3   4   0   -0.05    0.12
   3  -4   0   -0.31    0.20
   3  -4   0    0.17    0.18
   3  -4   0    0.60    0.30
   3  -4   0   -0.08    0.20
   3  -4   0    0.36    0.24
   3  -4   0   -0.14    0.15
   3  -4   0   -0.16    0.15
  -3   5   0   20.48    1.18
  -3   5   0   27.65    2.41
  -3   5   0   19.34    1.64
  -3   5   0   22.03    1.55
  -3   5   0   21.35    1.66
   3  -5   0   24.79    1.72
   3  -5   0   22.11    1.35
   3  -5   0   21.46    1.86
   3  -5   0   22.93    1.56
   3  -5   0   20.91    1.64
   3  -5   0   22.92    1.42
   3  -5   0   22.60    1.72
   3  -5   0   21.50    1.42
  -3   6   0    8.14    0.75
  -3   6   0   10.92    1.25
   3  -6   0    9.15    1.25
   3  -6   0    8.80    1.12
   3  -6   0    8.89    1.58
   3  -6   0   10.44    0.99
  -3   7   0   24.05    1.98
  -3   7   0   22.86    1.37
   3  -7   0   20.08    1.99
   3  -7   0   23.06    1.57
  -4  -7   0    4.70    0.96
  -4  -7   0    4.08    1.11
  -4  -7   0    3.36    0.94
   4   7   0    4.99    1.33
   4   7   0    6.08    0.88
  -4  -6   0    1.78    0.57
  -4  -6   0    3.38    0.86
  -4  -6   0    2.87    0.85
   4   6   0    2.19    0.68
   4   6   0    2.48    0.64
  -4  -5   0   43.50    2.53
  -4  -5   0   43.15    3.24
  -4  -5   0   51.45    4.10
  -4  -5   0   43.29    2.55
  -4  -5   0   41.39    2.62
  -4  -5   0   41.51    2.45
  -4  -5   0   48.26    2.57
   4   5   0   45.42    2.74
   4   5   0   42.84    2.54
   4   5   0   41.04    2.31
   4   5   0   39.09    2.27
  -4  -4   0    0.96    0.44
  -4  -4   0    2.85    0.72
  -4  -4   0    1.82    0.59
  -4  -4   0    1.86    0.57
  -4  -4   0    1.47    0.57
  -4  -4   0    1.40    0.68
   4   4   0    1.09    0.45
   4   4   0    2.04    0.50
   4   4   0    1.81    0.50
   4   4   0    1.26    0.50
   4   4   0    1.68    0.57
   4   4   0    1.75    0.57
   4   4   0    1.72    0.55
  -4  -3   0    3.01    0.54
  -4  -3   0    2.10    0.53
  -4  -3   0    2.85    0.72
  -4  -3   0    2.24    0.63
  -4  -3   0    2.11    0.59
  -4  -3   0    2.64    0.67
  -4  -3   0    2.44    0.54
  -4  -3   0    1.36    0.43
   4   3   0    1.30    0.49
   4   3   0    1.62    0.49
   4   3   0    1.88    0.56
   4   3   0    2.20    0.56
   4   3   0    2.22    0.53
   4   3   0    2.26    0.62
   4   3   0    1.99    0.58
   4   3   0    2.14    0.32
   4   3   0    1.98    0.58
  -4  -2   0    2.78    0.55
  -4  -2   0    1.35    0.49
  -4  -2   0    2.38    0.57
  -4  -2   0    2.48    0.54
  -4  -2   0    2.43    0.51
  -4  -2   0    2.48    0.66
  -4  -2   0    2.15    0.42
  -4  -2   0    2.70    0.55
   4   2   0    2.75    0.49
   4   2   0    2.24    0.47
   4   2   0    2.16    0.55
   4   2   0    3.27    0.58
   4   2   0    2.96    0.55
   4   2   0    2.30    0.34
   4   2   0    3.17    0.61
   4   2   0    2.51    0.37
   4   2   0    2.28    0.53
  -4  -1   0  116.34    3.97
  -4  -1   0  118.58    3.86
  -4  -1   0  115.71    4.07
  -4  -1   0  114.69    3.83
  -4  -1   0  119.38    3.73
  -4  -1   0  118.49    3.90
  -4  -1   0  110.94    4.18
   4   1   0  117.27    4.12
   4   1   0  111.91    3.75
   4   1   0  114.25    3.53
   4   1   0  117.26    3.86
   4   1   0  115.18    3.68
   4   1   0  110.85    4.25
   4   1   0  111.32    3.88
  -4   0   0   16.99    0.97
  -4   0   0   18.36    1.21
  -4   0   0   17.33    1.21
  -4   0   0   16.91    1.09
  -4   0   0   19.09    1.29
  -4   0   0   16.40    1.21
  -4   0   0   17.44    1.34
  -4   0   0   17.40    1.08
   4   0   0   17.32    0.91
   4   0   0   17.69    1.06
   4   0   0   18.35    1.37
   4   0   0   18.47    1.25
   4   0   0   18.44    1.12
   4   0   0   19.03    1.25
   4   0   0   18.19    1.13
   4   0   0   19.50    1.21
   4   0   0   18.30    1.29
  -4   1   0  114.83    3.78
  -4   1   0  118.07    3.65
  -4   1   0   99.68    4.01
  -4   1   0  110.86    4.01
  -4   1   0  113.17    3.66
  -4   1   0  112.43    4.06
   4  -1   0  115.48    3.70
   4  -1   0  108.05    4.07
   4  -1   0  113.27    3.88
   4  -1   0  111.06    3.73
   4  -1   0  111.62    3.92
   4  -1   0  110.77    3.82
   4  -1   0  112.66    3.48
   4  -1   0  110.06    3.80
  -4   2   0    2.29    0.55
  -4   2   0    2.73    0.51
  -4   2   0    2.76    0.55
  -4   2   0    2.96    0.42
  -4   2   0    2.00    0.53
  -4   2   0    2.69    0.49
  -4   2   0    2.29    0.45
   4  -2   0    2.60    0.39
   4  -2   0    2.56    0.51
   4  -2   0    2.18    0.59
   4  -2   0    2.05    0.59
   4  -2   0    1.91    0.46
   4  -2   0    2.66    0.47
   4  -2   0    2.30    0.55
   4  -2   0    2.87    0.57
  -4   3   0    2.36    0.59
  -4   3   0    1.40    0.47
  -4   3   0    2.28    0.39
  -4   3   0    3.04    0.52
  -4   3   0    3.01    0.51
  -4   3   0    3.07    0.57
   4  -3   0    2.45    0.61
   4  -3   0    1.67    0.50
   4  -3   0    2.58    0.64
   4  -3   0    2.23    0.55
   4  -3   0    2.53    0.69
   4  -3   0    2.05    0.36
   4  -3   0    2.75    0.53
   4  -3   0    1.20    0.36
   4  -3   0    1.74    0.52
  -4   4   0    1.56    0.52
  -4   4   0    1.57    0.37
  -4   4   0    1.31    0.40
  -4   4   0    2.64    0.67
  -4   4   0    1.22    0.46
   4  -4   0    2.02    0.57
   4  -4   0    2.29    0.55
   4  -4   0    1.90    0.61
   4  -4   0    1.84    0.52
   4  -4   0    1.81    0.58
   4  -4   0    1.83    0.54
  -4   5   0   47.37    2.69
  -4   5   0   42.97    1.89
  -4   5   0   44.12    2.56
  -4   5   0   45.11    2.24
   4  -5   0   45.25    2.24
   4  -5   0   41.44    2.40
   4  -5   0   49.61    2.93
   4  -5   0   49.15    2.67
   4  -5   0   49.09    2.71
   4  -5   0   46.76    2.20
  -4   6   0    2.63    0.73
  -4   6   0    3.24    0.49
   4  -6   0    2.04    0.71
   4  -6   0    2.69    0.92
  -4   7   0    4.39    0.93
   4  -7   0    3.51    0.72
   4  -7   0    5.47    1.30
   4  -7   0    1.81    0.73
  -5  -7   0   49.48    3.14
  -5  -7   0   51.75    3.26
   5   7   0   55.03    2.95
  -5  -6   0    0.97    0.46
  -5  -6   0   -0.30    0.37
  -5  -6   0    0.26    0.40
   5   6   0    0.73    0.44
   5   6   0   -0.61    0.32
  -5  -5   0   11.01    1.33
  -5  -5   0   14.01    1.44
  -5  -5   0   12.30    1.34
  -5  -5   0   10.86    1.40
   5   5   0   10.12    1.20
  -5  -4   0    1.42    0.74
  -5  -4   0    2.49    0.62
  -5  -4   0    2.55    0.75
  -5  -4   0    2.68    0.76
  -5  -4   0    2.45    0.90
   5   4   0    2.39    0.68
   5   4   0    1.82    0.76
   5   4   0    4.11    0.96
   5   4   0    2.26    0.59
   5   4   0    3.57    0.65
   5   4   0    2.46    0.65
  -5  -3   0   89.80    3.96
  -5  -3   0   92.43    3.94
  -5  -3   0   96.47    4.06
  -5  -3   0   92.68    3.81
  -5  -3   0   90.72    4.30
  -5  -3   0   92.91    3.75
  -5  -3   0   96.60    4.08
  -5  -3   0   90.55    3.63
   5   3   0   97.02    3.71
   5   3   0   88.80    3.72
   5   3   0   93.69    3.90
   5   3   0   90.91    3.00
   5   3   0   92.06    3.86
   5   3   0   94.45    3.76
   5   3   0   94.98    4.30
   5   3   0   91.32    3.88
  -5  -2   0   11.66    1.05
  -5  -2   0   12.85    1.19
  -5  -2   0   11.36    1.17
  -5  -2   0   11.78    1.13
  -5  -2   0   12.90    1.33
  -5  -2   0   11.62    1.19
  -5  -2   0   10.32    1.08
  -5  -2   0   10.05    1.00
   5   2   0   12.92    1.13
   5   2   0   11.04    1.23
   5   2   0   12.80    1.12
   5   2   0   12.01    1.18
   5   2   0   13.02    0.94
   5   2   0   12.99    1.07
   5   2   0   11.47    0.83
   5   2   0   11.96    1.10
   5   2   0   12.40    1.20
  -5  -1   0   78.21    3.05
  -5  -1   0   77.34    3.42
  -5  -1   0   72.40    3.34
  -5  -1   0   74.01    3.07
  -5  -1   0   78.17    3.12
  -5  -1   0   78.05    2.92
   5   1   0   76.63    2.82
   5   1   0   76.56    3.25
   5   1   0   74.32    2.99
   5   1   0   71.08    3.85
   5   1   0   78.59    2.93
   5   1   0   75.03    3.02
   5   1   0   74.52    2.81
   5   1   0   74.91    2.90
   5   1   0   81.42    3.42
   5   1   0   79.55    3.40
  -5   0   0    0.39    0.22
  -5   0   0   -0.03    0.12
  -5   0   0   -0.12    0.12
  -5   0   0    0.10    0.18
  -5   0   0    0.15    0.24
  -5   0   0   -0.19    0.14
  -5   0   0    0.17    0.21
  -5   0   0    0.28    0.28
   5   0   0    0.18    0.24
   5   0   0   -0.06    0.11
   5   0   0   -0.20    0.15
   5   0   0   -0.09    0.16
   5   0   0   -0.22    0.13
   5   0   0   -0.08    0.21
   5   0   0    0.13    0.29
   5   0   0   -0.27    0.16
   5   0   0   -0.27    0.13
  -5   1   0   76.71    2.87
  -5   1   0   75.81    3.33
  -5   1   0   78.88    3.19
  -5   1   0   74.52    3.02
  -5   1   0   75.62    2.91
  -5   1   0   79.47    3.26
  -5   1   0   75.49    3.28
   5  -1   0   74.57    3.10
   5  -1   0   74.19    2.76
   5  -1   0   80.26    3.07
   5  -1   0   77.78    3.19
   5  -1   0   75.84    3.35
   5  -1   0   77.25    3.21
   5  -1   0   75.88    3.14
   5  -1   0   74.52    3.40
  -5   2   0   10.81    1.05
  -5   2   0   12.14    1.15
  -5   2   0   10.73    1.12
  -5   2   0   11.52    1.05
  -5   2   0   12.17    1.04
   5  -2   0   13.20    1.20
   5  -2   0   11.07    0.86
   5  -2   0   12.41    1.17
   5  -2   0   12.51    1.09
   5  -2   0   12.15    1.26
   5  -2   0   10.89    1.15
   5  -2   0   11.43    1.06
   5  -2   0   12.10    1.09
  -5   3   0   94.71    3.90
  -5   3   0   91.32    3.17
  -5   3   0   92.20    3.75
  -5   3   0   90.05    3.67
   5  -3   0   97.49    4.07
   5  -3   0   89.43    3.65
   5  -3   0  100.15    4.11
   5  -3   0   94.46    3.95
   5  -3   0   90.07    3.54
  -5   4   0    2.43    0.41
  -5   4   0    3.44    0.58
  -5   4   0    1.98    0.63
  -5   4   0    2.29    0.64
   5  -4   0    2.96    0.56
   5  -4   0    4.27    1.21
   5  -4   0    1.37    0.52
   5  -4   0    3.07    0.80
   5  -4   0    2.22    0.62
  -5   5   0   13.83    0.97
  -5   5   0   10.15    1.20
   5  -5   0    9.87    1.32
   5  -5   0   12.19    1.10
   5  -5   0   13.52    1.38
  -5   6   0   -0.17    0.36
   5  -6   0    0.01    0.40
   5  -6   0    0.34    0.34
  -5   7   0   48.76    4.29
   5  -7   0   58.04    3.29
   5  -7   0   54.00    2.57
  -6  -6   0   18.30    1.89
  -6  -6   0   22.37    2.21
   6   6   0   18.70    1.80
   6   6   0   19.84    1.84
  -6  -5   0   42.96    2.87
   6   5   0   40.64    2.63
  -6  -4   0   33.85    2.34
  -6  -4   0   33.26    2.35
  -6  -4   0   37.00    2.79
  -6  -4   0   31.91    2.39
   6   4   0   36.88    2.24
   6   4   0   31.84    2.27
   6   4   0   34.67    3.00
   6   4   0   33.59    2.38
  -6  -3   0   10.17    1.33
  -6  -3   0   11.44    1.65
  -6  -3   0    8.69    1.13
  -6  -3   0    7.83    1.12
  -6  -3   0    8.45    1.03
  -6  -3   0    7.89    1.15
   6   3   0    8.77    1.34
   6   3   0    7.62    0.97
   6   3   0    6.70    0.99
   6   3   0    7.53    1.09
   6   3   0    8.66    1.13
   6   3   0    8.94    1.21
   6   3   0    9.30    1.04
  -6  -2   0   14.86    1.33
  -6  -2   0   12.80    1.43
  -6  -2   0   12.21    1.15
  -6  -2   0   13.90    1.41
  -6  -2   0   13.96    1.37
  -6  -2   0   12.86    1.51
  -6  -2   0   13.87    1.38
   6   2   0   14.19    1.04
   6   2   0   12.28    1.40
   6   2   0   13.07    1.19
   6   2   0   12.32    1.35
   6   2   0   12.27    1.13
   6   2   0   11.95    1.13
   6   2   0   13.10    1.39
   6   2   0   11.41    1.21
   6   2   0   13.52    1.11
   6   2   0   12.76    1.37
  -6  -1   0   99.94    3.79
  -6  -1   0   96.55    4.27
  -6  -1   0   94.44    4.14
  -6  -1   0   97.07    3.88
  -6  -1   0   91.14    4.12
  -6  -1   0   96.36    3.61
   6   1   0  100.59    4.20
   6   1   0   94.85    3.50
   6   1   0   95.99    3.69
   6   1   0   91.51    4.20
   6   1   0   95.23    3.61
   6   1   0   93.22    3.52
   6   1   0   88.28    3.65
   6   1   0   94.49    3.60
   6   1   0   98.35    5.14
  -6   0   0  140.97    5.34
  -6   0   0  144.50    4.74
  -6   0   0  149.47    4.94
  -6   0   0  152.44    5.64
  -6   0   0  152.29    4.61
  -6   0   0  136.41    5.16
  -6   0   0  142.05    5.34
   6   0   0  125.92    5.18
   6   0   0  142.35    5.23
   6   0   0  143.49    5.38
   6   0   0  146.27    5.62
   6   0   0  143.37    4.72
   6   0   0  138.28    5.48
   6   0   0  143.71    4.88
  -6   1   0   94.16    3.69
  -6   1   0   95.20    4.95
  -6   1   0   90.40    3.80
  -6   1   0   96.58    3.55
  -6   1   0   87.55    3.48
   6  -1   0   97.69    3.84
   6  -1   0   95.42    3.76
   6  -1   0   97.28    4.31
   6  -1   0   91.52    4.18
   6  -1   0   96.67    3.70
  -6   2   0   11.79    1.29
  -6   2   0   11.57    1.14
  -6   2   0   12.39    1.17
  -6   2   0   11.99    1.01
   6  -2   0   11.89    1.17
   6  -2   0   12.28    1.44
   6  -2   0   14.40    1.38
   6  -2   0   13.32    1.25
   6  -2   0   14.97    1.52
   6  -2   0   12.97    1.16
   6  -2   0   13.72    1.29
  -6   3   0    7.87    1.02
  -6   3   0    8.21    1.00
  -6   3   0    8.69    1.12
   6  -3   0    7.28    0.95
   6  -3   0    7.06    1.22
   6  -3   0    6.98    0.89
   6  -3   0   10.15    1.29
   6  -3   0    9.03    1.20
   6  -3   0    7.48    1.02
  -6   4   0   32.57    2.27
  -6   4   0   34.55    2.16
  -6   4   0   36.66    1.75
   6  -4   0   32.51    2.47
   6  -5   0   44.99    2.81
   6  -5   0   46.07    2.38
   6  -5   0   43.93    2.70
  -6   6   0   17.90    1.75
  -6   6   0   21.56    1.29
   6  -6   0   22.13    2.01
   6  -6   0   16.59    1.75
   6  -6   0   19.93    1.48
  -7  -5   0    7.81    1.28
  -7  -5   0    4.32    1.91
  -7  -5   0   11.90    1.75
   7   5   0    7.99    1.18
  -7  -4   0    0.75    0.54
  -7  -4   0   -0.65    0.30
   7   4   0   -0.14    0.37
  -7  -3   0   26.02    2.11
  -7  -3   0   25.55    2.26
  -7  -3   0   30.75    2.50
  -7  -3   0   26.10    2.27
  -7  -3   0   24.48    2.02
   7   3   0   28.61    2.00
   7   3   0   26.59    2.00
   7   3   0   24.75    2.21
   7   3   0   26.11    2.24
   7   3   0   29.83    2.60
   7   3   0   27.76    1.60
  -7  -2   0    2.71    0.78
  -7  -2   0    2.23    0.72
  -7  -2   0    1.99    0.81
  -7  -2   0    1.84    0.93
  -7  -2   0    1.09    0.55
  -7  -2   0    2.68    0.77
   7   2   0    1.59    0.76
   7   2   0    1.79    0.48
   7   2   0    2.38    0.64
   7   2   0    2.09    0.59
   7   2   0    3.74    1.04
  -7  -1   0   20.96    1.92
  -7  -1   0   21.45    1.73
  -7  -1   0   21.27    1.59
  -7  -1   0   22.54    2.03
  -7  -1   0   23.30    1.89
  -7  -1   0   22.31    2.08
  -7  -1   0   28.26    1.95
   7   1   0   24.03    2.17
   7   1   0   21.53    1.64
   7   1   0   22.23    1.56
   7   1   0   22.60    2.04
   7   1   0   23.77    2.54
   7   1   0   23.14    1.65
   7   1   0   22.71    2.13
   7   1   0   24.45    2.01
  -7   0   0    0.30    0.29
  -7   0   0    0.42    0.29
  -7   0   0    0.89    0.50
   7   0   0    0.15    0.23
   7   0   0    0.96    0.52
   7   0   0    0.33    0.33
  -7   1   0   22.08    1.75
  -7   1   0   24.28    2.10
  -7   1   0   22.43    1.62
  -7   1   0   23.72    1.61
  -7   1   0   21.28    1.85
  -7   1   0   22.12    1.61
   7  -1   0   20.87    1.45
   7  -1   0   25.31    2.24
   7  -1   0   22.80    1.68
   7  -1   0   20.59    1.62
   7  -1   0   23.26    1.80
   7  -1   0   24.83    2.13
  -7   2   0    2.49    0.64
  -7   2   0    2.59    0.81
  -7   2   0    1.61    0.60
  -7   2   0    1.02    0.34
   7  -2   0    1.37    0.50
   7  -2   0    1.95    0.74
   7  -2   0    2.18    0.66
   7  -2   0    2.01    0.64
   7  -2   0    0.96    0.49
  -7   3   0   26.04    1.97
  -7   3   0   25.44    1.86
  -7   3   0   29.84    2.33
   7  -3   0   24.37    1.93
   7  -3   0   25.48    1.82
  -7   4   0    0.17    0.33
   7  -4   0    0.31    0.28
   7  -4   0   -0.48    0.38
   7  -4   0    0.33    0.37
  -7   5   0    7.94    1.11
  -7   5   0    6.83    0.78
   7  -5   0    5.48    0.86
  -8  -5   0   23.48    2.83
  -8  -4   0   24.24    2.16
  -8  -4   0   22.77    2.24
   8   4   0   16.20    1.73
  -8  -3   0    3.08    0.97
  -8  -3   0    1.27    1.68
   8   3   0    4.08    1.19
  -8  -2   0    4.19    1.19
  -8  -2   0    2.78    0.80
   8   2   0    4.84    1.33
  -8  -1   0   44.72    2.84
  -8  -1   0   41.46    2.65
  -8  -1   0   47.26    3.64
   8   1   0   42.96    3.23
   8   1   0   44.24    2.47
   8   1   0   43.97    2.57
   8   1   0   38.87    2.40
  -8   0   0   59.08    3.05
   8   0   0   59.38    3.05
   8   0   0   54.40    3.28
   8   0   0   58.98    2.96
  -8   1   0   38.63    2.29
   8  -1   0   43.54    2.63
   8  -1   0   41.37    2.65
   8  -1   0   38.21    2.72
  -8   2   0    3.75    0.90
  -8   2   0    3.96    0.72
  -8   2   0    2.50    0.70
   8  -2   0    3.90    1.11
   8  -2   0    5.33    0.90
  -8   3   0    3.16    0.70
  -8   3   0    5.42    1.06
  -8   3   0    2.40    0.71
   8  -3   0    3.17    0.74
  -8   4   0   19.64    1.43
   8  -4   0   21.48    1.70
  -8   5   0   26.37    2.09
  -9  -3   0    4.20    1.21
  -9  -2   0    7.93    1.35
   9   2   0    6.85    1.09
  -9  -1   0    3.28    0.82
  -9  -1   0    0.34    0.60
   9   1   0    2.15    1.17
   9   1   0    1.49    0.92
  -9   0   0    0.11    0.42
   9   0   0    0.14    0.35
  -9   1   0    1.85    0.65
   9  -1   0    1.72    0.67
   9  -1   0    1.22    0.58
   9  -1   0    3.38    0.81
  -9   2   0    6.03    0.97
  -9   2   0    8.25    1.30
   9  -2   0    7.34    1.16
   9  -2   0    6.83    1.16
   9  -2   0    6.66    1.07
  -9   3   0    2.83    0.71
  -9   3   0    2.55    0.86
  -9   3   0    4.46    0.88
   9  -3   0    2.39    0.64
   9  -3   0    5.01    0.96
 -10   0   0   50.23    3.14
  10   0   0   52.57    3.48
 -10   1   0    0.42    0.55
  10  -1   0    0.83    0.71
  10  -1   0    1.10    0.87
  10  -1  -1    8.20    1.34
  10  -1  -1    4.86    1.11
 -10   1   1    8.41    1.17
  10   0  -1   -1.31    0.56
 -10   0   1   -0.50    0.52
 -10  -1   1    7.84    1.37
   9  -3  -1    1.53    0.69
   9  -3  -1    2.48    0.68
  -9   3   1    0.52    0.40
   9  -2  -1    1.29    0.53
   9  -2  -1    0.32    0.43
   9  -2  -1    0.70    0.40
  -9   2   1    1.12    0.45
  -9   2   1    0.86    0.48
   9  -1  -1   29.52    2.16
   9  -1  -1   39.49    2.54
   9  -1  -1   37.12    2.40
  -9   1   1   36.51    2.27
   9   0  -1    3.27    0.80
   9   0  -1    2.72    0.86
  -9   0   1    1.92    0.88
  -9   0   1    1.99    0.70
   9   1  -1   36.13    2.37
  -9  -1   1   39.19    2.73
  -9  -1   1   36.82    2.64
   9   2  -1    1.58    0.56
  -9  -2   1    1.33    0.73
  -9  -2   1    0.76    0.47
   9   3  -1    1.52    0.66
  -9  -3   1    1.68    0.89
   8  -5  -1    4.42    1.08
   8  -4  -1    0.48    0.41
   8  -4  -1    1.09    0.45
  -8   4   1    1.11    0.49
  -8   4   1    1.20    0.45
   8  -3  -1   46.84    2.78
   8  -3  -1   50.57    2.64
  -8   3   1   51.48    2.81
   8  -2  -1   15.54    1.45
   8  -2  -1   13.87    1.37
   8  -2  -1   15.35    1.51
  -8   2   1   14.90    1.60
  -8   2   1   14.68    1.23
   8  -1  -1   33.85    2.20
   8  -1  -1   34.84    2.32
   8  -1  -1   30.50    2.08
  -8   1   1   35.31    2.09
   8   0  -1    0.11    0.31
   8   0  -1    0.63    0.46
   8   0  -1    0.07    0.32
   8   0  -1    0.91    0.52
  -8   0   1    0.65    0.42
   8   1  -1   32.73    2.47
   8   1  -1   32.32    2.13
   8   1  -1   33.13    2.13
  -8  -1   1   35.38    2.45
  -8  -1   1   33.46    2.33
   8   2  -1   13.35    1.67
   8   2  -1   13.36    1.88
   8   2  -1   14.74    1.43
  -8  -2   1   15.23    1.61
  -8  -2   1   13.55    1.86
   8   3  -1   49.35    2.79
  -8  -3   1   50.60    3.12
  -8  -3   1   45.83    4.41
   8   4  -1    0.94    0.48
  -8  -4   1    1.93    0.79
  -8  -4   1    1.59    0.81
   7  -5  -1   18.53    1.82
   7  -5  -1   16.61    1.35
   7  -5  -1   17.14    1.70
  -7   5   1   15.86    1.13
  -7   5   1   16.83    1.60
   7  -4  -1   26.32    1.70
   7  -4  -1   26.04    2.01
   7  -4  -1   26.56    2.03
  -7   4   1   22.74    1.85
   7  -3  -1    6.81    1.03
   7  -3  -1    5.03    0.76
  -7   3   1    5.32    0.85
  -7   3   1    5.48    0.70
   7  -2  -1    7.62    1.00
   7  -2  -1    8.52    1.00
   7  -2  -1    7.66    1.26
   7  -2  -1   10.39    1.50
  -7   2   1    8.55    1.07
  -7   2   1    8.62    1.04
  -7   2   1    7.70    1.11
  -7   2   1    8.51    0.89
   7  -1  -1   25.13    1.78
   7  -1  -1   24.96    1.84
   7  -1  -1   24.82    1.71
   7  -1  -1   20.94    1.96
   7  -1  -1   24.40    1.74
   7  -1  -1   25.04    2.28
   7  -1  -1   22.77    1.77
  -7   1   1   25.51    1.63
  -7   1   1   23.72    1.61
  -7   1   1   24.71    2.10
   7   0  -1   96.83    3.70
   7   0  -1   94.33    4.15
   7   0  -1   96.63    3.53
   7   0  -1   96.91    3.97
   7   0  -1   94.23    4.79
   7   0  -1   99.93    4.64
   7   0  -1   97.38    3.87
  -7   0   1   93.07    3.83
  -7   0   1   98.08    3.66
  -7   0   1   97.04    3.74
  -7   0   1   98.38    4.19
  -7   0   1   98.82    4.30
  -7   0   1   99.86    4.66
   7   1  -1   23.42    1.56
   7   1  -1   23.53    1.71
   7   1  -1   23.58    1.94
   7   1  -1   25.07    2.13
   7   1  -1   26.01    2.30
   7   1  -1   24.36    1.65
  -7  -1   1   24.32    1.76
  -7  -1   1   23.75    1.99
  -7  -1   1   17.00    1.94
  -7  -1   1   22.73    1.54
  -7  -1   1   25.75    2.16
  -7  -1   1   16.51    2.50
  -7  -1   1   25.24    1.98
  -7  -1   1   22.33    1.86
   7   2  -1    8.01    0.91
   7   2  -1    9.40    1.03
   7   2  -1    9.31    1.34
   7   2  -1    9.57    1.08
   7   2  -1    8.85    1.17
   7   2  -1   10.24    1.38
  -7  -2   1    8.87    1.30
  -7  -2   1    6.58    1.48
  -7  -2   1    8.76    1.19
  -7  -2   1    7.86    1.04
  -7  -2   1    8.90    1.55
  -7  -2   1    9.56    1.23
  -7  -2   1    7.88    1.11
   7   3  -1    6.26    1.27
   7   3  -1    3.84    1.04
   7   3  -1    5.18    1.21
   7   3  -1    5.69    0.92
  -7  -3   1    4.42    1.04
  -7  -3   1    5.61    1.03
  -7  -3   1    5.41    1.23
  -7  -3   1    7.74    1.18
   7   4  -1   27.17    2.05
  -7  -4   1   24.40    2.19
  -7  -4   1   31.07    2.34
   7   5  -1   19.34    2.05
   7   5  -1   16.66    1.63
  -7  -5   1   17.02    1.87
   6  -6  -1   10.66    1.39
  -6   6   1   11.22    1.37
  -6   6   1   10.43    0.85
   6  -5  -1    0.45    0.41
   6  -5  -1    1.72    0.73
  -6   5   1    0.23    0.37
  -6   5   1    0.88    0.30
   6  -4  -1    1.88    0.59
   6  -4  -1    2.35    0.80
   6  -4  -1    1.05    0.41
   6  -4  -1    2.21    0.64
  -6   4   1    1.49    0.52
  -6   4   1    1.49    0.36
  -6   4   1    1.53    0.55
   6  -3  -1   76.10    3.67
   6  -3  -1   68.75    3.28
   6  -3  -1   69.91    2.95
   6  -3  -1   66.10    3.29
   6  -3  -1   68.07    3.14
   6  -3  -1   68.69    3.57
  -6   3   1   68.55    3.37
  -6   3   1   66.92    2.61
  -6   3   1   64.85    3.12
   6  -2  -1    0.97    0.57
   6  -2  -1    1.41    0.45
   6  -2  -1    0.62    0.40
   6  -2  -1    1.84    0.52
   6  -2  -1    0.92    0.39
   6  -2  -1    1.14    0.60
   6  -2  -1    1.52    0.45
  -6   2   1    0.98    0.42
  -6   2   1    0.69    0.39
  -6   2   1    1.40    0.39
  -6   2   1    1.20    0.55
  -6   2   1    1.66    0.59
  -6   2   1    0.69    0.33
   6  -1  -1   43.68    2.30
   6  -1  -1   45.48    2.72
   6  -1  -1   42.62    2.41
   6  -1  -1   44.53    2.39
   6  -1  -1   45.59    2.18
   6  -1  -1   39.39    2.61
   6  -1  -1   46.24    2.38
  -6   1   1   39.93    2.04
  -6   1   1   44.62    2.56
  -6   1   1   44.01    2.09
  -6   1   1   42.89    2.48
  -6   1   1   41.95    2.26
   6   0  -1   -0.50    0.21
   6   0  -1    0.35    0.25
   6   0  -1    0.25    0.27
   6   0  -1   -0.22    0.15
   6   0  -1    0.14    0.23
   6   0  -1    0.16    0.28
   6   0  -1   -0.27    0.28
  -6   0   1   -0.18    0.23
  -6   0   1   -0.06    0.15
  -6   0   1   -0.16    0.27
  -6   0   1   -0.07    0.19
  -6   0   1   -0.27    0.18
  -6   0   1    0.09    0.20
  -6   0   1    0.45    0.31
  -6   0   1    0.23    0.31
   6   1  -1   40.44    2.06
   6   1  -1   35.11    2.58
   6   1  -1   40.21    2.45
   6   1  -1   44.91    2.18
   6   1  -1   43.29    2.04
   6   1  -1   42.15    2.24
   6   1  -1   43.49    2.50
   6   1  -1   43.89    2.65
   6   1  -1   46.37    2.65
  -6  -1   1   41.02    2.49
  -6  -1   1   44.18    2.01
  -6  -1   1   43.73    2.32
  -6  -1   1   41.41    2.29
  -6  -1   1   43.54    2.55
  -6  -1   1   43.08    2.32
   6   2  -1    1.07    0.52
   6   2  -1    1.53    0.50
   6   2  -1    0.81    0.42
   6   2  -1    1.29    0.45
   6   2  -1    1.16    0.38
   6   2  -1    1.36    0.46
   6   2  -1    1.00    0.58
   6   2  -1    2.29    0.60
   6   2  -1    1.98    0.73
   6   2  -1    1.88    0.66
  -6  -2   1    1.78    0.58
  -6  -2   1    1.29    0.52
  -6  -2   1    1.62    0.48
  -6  -2   1    0.48    0.45
  -6  -2   1    1.33    0.48
  -6  -2   1    1.06    0.52
  -6  -2   1    0.69    0.41
  -6  -2   1    1.62    0.70
   6   3  -1   68.58    2.77
   6   3  -1   71.22    3.61
   6   3  -1   67.35    2.89
   6   3  -1   69.29    3.07
   6   3  -1   67.35    3.18
   6   3  -1   70.34    3.46
   6   3  -1   70.73    3.58
   6   3  -1   64.61    3.61
   6   3  -1   69.45    3.83
  -6  -3   1   74.66    3.83
  -6  -3   1   64.89    3.08
  -6  -3   1   71.09    3.50
  -6  -3   1   69.41    3.49
  -6  -3   1   70.28    3.58
   6   4  -1    1.87    0.50
   6   4  -1    2.76    0.73
   6   4  -1    2.26    0.78
   6   4  -1    1.69    0.70
  -6  -4   1    1.99    0.72
  -6  -4   1    1.77    0.66
  -6  -4   1    2.94    0.87
  -6  -4   1    2.17    0.99
  -6  -4   1    3.18    0.95
  -6  -4   1    2.18    0.71
   6   5  -1    0.43    0.43
   6   5  -1    1.22    0.55
   6   6  -1   12.50    1.42
   6   6  -1   10.10    1.35
  -6  -6   1    9.19    1.46
  -6  -6   1   11.51    1.67
   5  -7  -1    0.82    0.63
   5  -7  -1    0.62    0.37
  -5   7   1    0.00    0.48
   5  -6  -1   25.81    2.93
   5  -6  -1   27.13    2.44
   5  -6  -1   23.87    1.49
  -5   6   1   26.27    1.99
  -5   6   1   26.78    1.38
   5  -5  -1   20.22    1.78
   5  -5  -1   21.91    1.79
   5  -5  -1   21.86    1.74
   5  -5  -1   21.32    1.38
  -5   5   1   20.49    1.61
  -5   5   1   22.55    1.74
  -5   5   1   18.57    1.11
   5  -4  -1   59.69    2.59
   5  -4  -1   59.42    3.25
   5  -4  -1   61.81    3.21
   5  -4  -1   63.59    3.08
   5  -4  -1   66.34    3.07
  -5   4   1   68.44    3.20
  -5   4   1   63.83    2.55
  -5   4   1   61.25    3.00
  -5   4   1   61.84    2.32
   5  -3  -1    6.32    0.71
   5  -3  -1    7.64    1.09
   5  -3  -1    5.62    0.85
   5  -3  -1    6.22    0.84
   5  -3  -1    5.46    0.80
   5  -3  -1    6.98    0.91
   5  -3  -1    6.22    0.78
  -5   3   1    6.16    0.84
  -5   3   1    6.50    0.83
  -5   3   1    6.31    0.62
  -5   3   1    7.13    0.92
  -5   3   1    7.59    0.72
   5  -2  -1   20.76    1.54
   5  -2  -1   19.93    1.53
   5  -2  -1   21.57    1.36
   5  -2  -1   20.35    1.50
   5  -2  -1   20.54    1.35
   5  -2  -1   19.74    1.60
   5  -2  -1   21.02    1.37
  -5   2   1   19.02    1.38
  -5   2   1   18.94    1.14
  -5   2   1   19.69    1.61
  -5   2   1   21.13    1.60
  -5   2   1   21.16    1.43
  -5   2   1   21.59    1.49
  -5   2   1   21.83    1.42
   5  -1  -1   32.42    1.60
   5  -1  -1   30.86    1.80
   5  -1  -1   29.70    1.69
   5  -1  -1   30.18    1.91
   5  -1  -1   28.52    1.67
   5  -1  -1   26.99    1.39
   5  -1  -1   29.80    1.95
   5  -1  -1   27.27    1.69
  -5   1   1   29.15    1.54
  -5   1   1   27.49    1.69
  -5   1   1   29.75    1.88
  -5   1   1   28.02    2.23
  -5   1   1   29.50    1.88
  -5   1   1   30.83    1.55
   5   0  -1  221.38    6.62
   5   0  -1  223.72    7.05
   5   0  -1  238.73    6.83
   5   0  -1  228.65    7.36
   5   0  -1  228.74    6.72
   5   0  -1  228.42    6.94
   5   0  -1  228.85    6.92
   5   0  -1  229.57    6.34
   5   0  -1  236.42    6.42
   5   0  -1  222.23    6.41
  -5   0   1  222.65    6.41
  -5   0   1  214.43    6.86
  -5   0   1  223.18    6.96
  -5   0   1  224.10    6.53
  -5   0   1  219.55    7.10
  -5   0   1  225.69    6.89
   5   1  -1   29.82    1.92
   5   1  -1   29.40    1.84
   5   1  -1   28.14    1.60
   5   1  -1   26.65    2.47
   5   1  -1   27.41    1.55
   5   1  -1   28.65    1.62
   5   1  -1   30.00    1.85
   5   1  -1   28.73    1.46
   5   1  -1   31.97    1.75
   5   1  -1   30.49    1.57
  -5  -1   1   29.80    1.74
  -5  -1   1   30.25    1.94
  -5  -1   1   23.91    1.57
  -5  -1   1   30.47    1.90
  -5  -1   1   28.67    1.73
  -5  -1   1   28.45    1.89
  -5  -1   1   27.74    1.67
  -5  -1   1   30.26    1.87
   5   2  -1   20.34    1.22
   5   2  -1   20.08    1.30
   5   2  -1   21.77    1.67
   5   2  -1   18.99    2.12
   5   2  -1   20.17    1.45
   5   2  -1   19.59    1.25
   5   2  -1   20.20    1.46
   5   2  -1   20.45    1.45
   5   2  -1   20.31    1.57
  -5  -2   1   22.79    1.58
  -5  -2   1   21.79    1.59
  -5  -2   1   22.23    1.59
  -5  -2   1   16.85    1.41
  -5  -2   1   20.65    1.65
  -5  -2   1   18.48    1.52
  -5  -2   1   20.84    1.67
  -5  -2   1   20.24    1.31
   5   3  -1    6.03    0.78
   5   3  -1    6.23    0.69
   5   3  -1    6.37    0.88
   5   3  -1    5.79    1.02
   5   3  -1    5.71    0.67
   5   3  -1    5.54    0.92
   5   3  -1    5.50    0.84
   5   3  -1    5.51    0.89
   5   3  -1    7.52    0.90
  -5  -3   1    7.78    0.96
  -5  -3   1    5.74    0.93
  -5  -3   1    6.08    0.80
  -5  -3   1    6.71    0.84
  -5  -3   1    6.08    0.91
  -5  -3   1    6.71    0.94
  -5  -3   1    5.49    0.93
  -5  -3   1    7.83    1.06
   5   4  -1   61.89    3.13
   5   4  -1   58.12    3.03
   5   4  -1   59.95    3.62
   5   4  -1   59.26    3.13
   5   4  -1   62.93    2.59
   5   4  -1   60.43    3.32
  -5  -4   1   60.90    3.32
  -5  -4   1   64.10    3.74
  -5  -4   1   62.81    3.12
  -5  -4   1   65.93    3.51
  -5  -4   1   61.73    3.22
  -5  -4   1   62.77    3.14
   5   5  -1   21.61    1.78
  -5  -5   1   23.80    1.82
  -5  -5   1   15.99    2.48
  -5  -5   1   19.37    1.83
  -5  -5   1   16.52    1.96
   5   6  -1   24.04    1.97
   5   6  -1   24.24    1.99
  -5  -6   1   23.19    2.03
  -5  -6   1   26.82    2.24
   5   7  -1   -0.25    0.41
  -5  -7   1   -0.49    0.63
  -5  -7   1   -1.13    0.46
   4  -7  -1    0.53    0.43
  -4   7   1    0.12    0.42
   4  -6  -1   14.61    1.13
   4  -6  -1   14.42    1.46
  -4   6   1   15.76    1.51
   4  -5  -1    1.87    0.77
   4  -5  -1    2.79    0.58
   4  -5  -1    1.60    0.64
   4  -5  -1    2.36    0.75
   4  -5  -1    2.11    0.62
   4  -5  -1    2.12    0.56
   4  -5  -1    2.79    0.60
  -4   5   1    1.25    0.49
  -4   5   1    1.85    0.63
  -4   5   1    2.50    0.65
   4  -4  -1    0.76    0.45
   4  -4  -1    1.67    0.43
   4  -4  -1    1.48    0.56
   4  -4  -1    1.31    0.45
  -4   4   1    1.77    0.37
  -4   4   1    1.91    0.36
  -4   4   1    1.59    0.49
  -4   4   1    1.93    0.35
  -4   4   1    2.12    0.55
   4  -3  -1    2.07    0.51
   4  -3  -1    2.11    0.57
   4  -3  -1    2.20    0.36
   4  -3  -1    2.41    0.44
   4  -3  -1    2.44    0.61
   4  -3  -1    2.77    0.72
  -4   3   1    1.55    0.47
  -4   3   1    1.87    0.40
  -4   3   1    2.23    0.59
  -4   3   1    2.03    0.54
  -4   3   1    1.95    0.33
   4  -2  -1   15.64    1.22
   4  -2  -1   17.56    1.36
   4  -2  -1   18.18    1.18
   4  -2  -1   18.37    1.36
   4  -2  -1   16.25    1.16
   4  -2  -1   17.54    1.23
   4  -2  -1   17.48    1.11
   4  -2  -1   16.51    0.89
  -4   2   1   16.96    1.12
  -4   2   1   16.21    0.94
  -4   2   1   16.43    1.22
  -4   2   1   16.53    1.31
  -4   2   1   15.84    1.01
  -4   2   1   17.49    1.10
  -4   2   1   17.66    1.18
  -4   2   1   18.39    1.45
   4  -1  -1    0.51    0.22
   4  -1  -1    0.33    0.21
   4  -1  -1    0.67    0.28
   4  -1  -1    0.50    0.21
   4  -1  -1    0.25    0.28
   4  -1  -1    0.25    0.19
   4  -1  -1    0.60    0.22
   4  -1  -1    0.47    0.24
  -4   1   1    0.61    0.25
  -4   1   1    0.39    0.24
  -4   1   1    0.27    0.16
  -4   1   1    0.28    0.20
  -4   1   1    0.08    0.13
  -4   1   1    0.64    0.32
   4   0  -1   -0.05    0.11
   4   0  -1    0.12    0.13
   4   0  -1   -0.12    0.09
   4   0  -1   -0.09    0.12
   4   0  -1    0.14    0.14
   4   0  -1   -0.09    0.09
   4   0  -1    0.31    0.22
   4   0  -1    0.16    0.21
   4   0  -1   -0.12    0.14
  -4   0   1    0.19    0.20
  -4   0   1    0.09    0.15
  -4   0   1    0.12    0.16
  -4   0   1   -0.06    0.13
  -4   0   1    0.00    0.14
  -4   0   1    0.47    0.28
  -4   0   1    0.14    0.16
  -4   0   1    0.01    0.12
   4   1  -1    0.18    0.22
   4   1  -1    0.20    0.20
   4   1  -1    0.82    0.29
   4   1  -1    0.55    0.30
   4   1  -1    0.26    0.29
   4   1  -1    0.00    0.14
   4   1  -1    0.07    0.18
   4   1  -1    0.39    0.26
   4   1  -1    0.31    0.19
   4   1  -1    0.70    0.25
  -4  -1   1    0.41    0.24
  -4  -1   1    0.45    0.19
  -4  -1   1    0.17    0.23
  -4  -1   1    0.56    0.32
  -4  -1   1    0.36    0.24
  -4  -1   1    0.35    0.27
  -4  -1   1    0.39    0.27
  -4  -1   1    0.17    0.13
   4   2  -1   17.45    1.25
   4   2  -1   15.40    1.20
   4   2  -1   16.85    1.27
   4   2  -1   15.54    0.98
   4   2  -1   16.73    1.36
   4   2  -1   16.37    1.07
   4   2  -1   18.81    1.42
   4   2  -1   18.36    1.37
  -4  -2   1   16.75    1.23
  -4  -2   1   18.41    1.36
  -4  -2   1   16.23    1.28
  -4  -2   1   15.78    1.31
  -4  -2   1   16.50    1.18
  -4  -2   1   17.90    1.12
  -4  -2   1   17.56    1.37
   4   3  -1    2.01    0.53
   4   3  -1    1.42    0.49
   4   3  -1    1.23    0.34
   4   3  -1    3.15    0.60
   4   3  -1    2.04    0.53
   4   3  -1    1.61    0.48
   4   3  -1    2.69    0.68
   4   3  -1    2.35    0.60
  -4  -3   1    1.97    0.56
  -4  -3   1    2.28    0.49
  -4  -3   1    2.23    0.69
  -4  -3   1    2.69    0.68
  -4  -3   1    1.95    0.37
  -4  -3   1    3.45    0.61
  -4  -3   1    2.01    0.56
  -4  -3   1    1.29    0.47
  -4  -3   1    1.03    0.42
   4   4  -1    1.44    0.44
   4   4  -1    1.38    0.56
   4   4  -1    0.80    0.45
   4   4  -1    1.16    0.40
   4   4  -1    1.89    0.61
   4   4  -1    1.74    0.58
   4   4  -1    1.73    0.52
  -4  -4   1    1.55    0.61
  -4  -4   1    0.83    0.44
  -4  -4   1    1.00    0.46
  -4  -4   1    1.39    0.51
  -4  -4   1    1.03    0.43
  -4  -4   1    0.40    0.32
  -4  -4   1    0.70    0.44
  -4  -4   1    1.58    0.37
   4   5  -1    2.00    0.60
   4   5  -1    2.75    0.66
   4   5  -1    1.76    0.54
   4   5  -1    1.72    0.57
   4   5  -1    3.45    1.05
  -4  -5   1    1.85    0.88
  -4  -5   1    2.32    0.61
  -4  -5   1    2.03    0.71
  -4  -5   1    1.92    0.63
   4   6  -1    9.35    1.48
   4   6  -1   15.33    1.55
  -4  -6   1   13.83    1.45
  -4  -6   1   14.82    1.53
  -4  -6   1   13.82    1.54
   4   7  -1    0.88    0.48
   4   7  -1   -0.07    0.39
  -4  -7   1    0.55    0.56
  -4  -7   1    1.49    0.63
   3  -7  -1    7.96    1.12
   3  -7  -1    7.00    0.85
  -3   7   1    6.64    0.65
   3  -6  -1   20.76    1.73
   3  -6  -1   20.22    2.01
   3  -6  -1   18.60    1.83
   3  -6  -1   21.54    1.58
   3  -6  -1   19.62    1.27
  -3   6   1   18.35    1.05
  -3   6   1   19.55    1.83
   3  -5  -1   36.92    1.79
   3  -5  -1   29.53    1.86
   3  -5  -1   33.79    1.96
   3  -5  -1   36.40    2.22
   3  -5  -1   30.14    2.49
   3  -5  -1   35.03    1.93
   3  -5  -1   32.86    1.64
   3  -5  -1   31.13    2.05
   3  -5  -1   34.85    2.38
   3  -5  -1   35.30    1.84
  -3   5   1   30.98    1.39
  -3   5   1   35.24    2.11
   3  -4  -1   50.82    2.60
   3  -4  -1   55.46    2.92
   3  -4  -1   57.00    2.57
   3  -4  -1   66.43    2.49
   3  -4  -1   55.80    2.32
   3  -4  -1   56.30    2.76
   3  -4  -1   55.90    2.23
   3  -4  -1   59.80    2.33
   3  -4  -1   54.08    2.67
  -3   4   1   54.99    2.75
  -3   4   1   59.42    2.45
  -3   4   1   58.49    1.96
  -3   4   1   58.91    2.72
  -3   4   1   56.08    2.23
  -3   4   1   59.94    2.00
   3  -3  -1    0.30    0.22
   3  -3  -1    0.33    0.21
   3  -3  -1    0.07    0.20
   3  -3  -1    0.58    0.28
   3  -3  -1    0.24    0.13
   3  -3  -1    0.57    0.22
   3  -3  -1    0.05    0.11
   3  -3  -1    0.44    0.28
   3  -3  -1    0.28    0.25
   3  -3  -1    0.01    0.20
   3  -3  -1    0.11    0.15
  -3   3   1    0.12    0.15
  -3   3   1    0.59    0.20
  -3   3   1    0.52    0.18
  -3   3   1    0.21    0.19
  -3   3   1    0.49    0.30
  -3   3   1    0.30    0.25
   3  -2  -1   13.49    1.05
   3  -2  -1   13.43    0.76
   3  -2  -1   13.79    1.05
   3  -2  -1   13.36    0.87
   3  -2  -1   14.77    1.08
   3  -2  -1   12.65    0.85
   3  -2  -1   14.27    0.98
   3  -2  -1   14.49    1.13
  -3   2   1   12.31    0.99
  -3   2   1   13.12    0.97
  -3   2   1   14.05    0.75
  -3   2   1   14.12    0.80
  -3   2   1   12.57    0.99
  -3   2   1   13.61    0.83
   3  -1  -1  234.98    6.94
   3  -1  -1  235.53    6.71
   3  -1  -1  254.96    6.91
   3  -1  -1  240.88    6.54
   3  -1  -1  251.32    6.62
   3  -1  -1  256.01    6.42
   3  -1  -1  244.28    6.25
   3  -1  -1  236.93    6.37
  -3   1   1  259.87    6.46
  -3   1   1  246.94    6.73
  -3   1   1  247.55    6.95
  -3   1   1  234.10    6.28
  -3   1   1  245.85    6.99
  -3   1   1  240.64    6.48
  -3   1   1  238.08    6.51
  -3   1   1  239.22    6.45
   3   0  -1  210.55    5.88
   3   0  -1  221.32    6.25
   3   0  -1  218.85    5.62
   3   0  -1  210.01    5.76
   3   0  -1  210.97    5.91
   3   0  -1  202.27    5.75
   3   0  -1  220.59    5.44
   3   0  -1  209.43    5.87
   3   0  -1  203.11    5.61
  -3   0   1  208.93    5.65
  -3   0   1  206.32    5.77
  -3   0   1  211.88    5.38
  -3   0   1  207.92    5.84
  -3   0   1  203.34    5.62
  -3   0   1  210.15    6.13
  -3   0   1  214.86    5.97
   3   1  -1  245.36    6.54
   3   1  -1  239.09    6.55
   3   1  -1  231.14    6.07
   3   1  -1  231.91    6.39
   3   1  -1  225.74    6.57
   3   1  -1  240.77    6.28
   3   1  -1  237.72    6.80
   3   1  -1  239.01    6.66
  -3  -1   1  244.09    6.14
  -3  -1   1  236.36    6.73
  -3  -1   1  221.03    6.66
  -3  -1   1  236.75    6.55
  -3  -1   1  236.48    6.59
  -3  -1   1  228.71    6.46
  -3  -1   1  244.91    6.70
   3   2  -1   12.91    0.97
   3   2  -1   14.11    0.82
   3   2  -1   13.72    1.02
   3   2  -1   12.75    1.01
   3   2  -1   13.65    1.07
   3   2  -1   13.31    0.89
   3   2  -1   13.67    1.09
   3   2  -1   13.48    1.01
  -3  -2   1   12.21    0.93
  -3  -2   1   13.08    1.06
  -3  -2   1   13.81    1.01
  -3  -2   1   13.60    1.05
  -3  -2   1   12.67    1.07
   3   3  -1    0.39    0.22
   3   3  -1    0.36    0.23
   3   3  -1    0.62    0.31
   3   3  -1    0.87    0.31
   3   3  -1    0.64    0.32
   3   3  -1   -0.04    0.16
   3   3  -1    0.66    0.33
   3   3  -1   -0.06    0.13
  -3  -3   1    0.70    0.27
  -3  -3   1    0.72    0.32
  -3  -3   1    0.17    0.18
  -3  -3   1    0.23    0.21
  -3  -3   1    0.40    0.27
  -3  -3   1    0.21    0.23
  -3  -3   1    0.43    0.24
  -3  -3   1    0.27    0.16
  -3  -3   1    0.24    0.21
  -3  -3   1    0.19    0.22
   3   4  -1   50.33    2.60
   3   4  -1   56.89    2.43
   3   4  -1   62.20    2.73
   3   4  -1   56.39    2.60
   3   4  -1   59.01    2.85
   3   4  -1   56.24    2.75
   3   4  -1   56.59    3.00
   3   4  -1   57.16    2.32
  -3  -4   1   56.26    2.67
  -3  -4   1   57.12    2.44
  -3  -4   1   46.15    3.04
  -3  -4   1   56.89    2.87
  -3  -4   1   57.83    2.78
  -3  -4   1   57.55    3.04
  -3  -4   1   55.67    2.82
  -3  -4   1   57.88    2.56
   3   5  -1   34.23    1.87
   3   5  -1   32.67    2.02
   3   5  -1   34.69    2.17
   3   5  -1   32.66    1.96
  -3  -5   1   32.94    2.16
  -3  -5   1   31.53    2.32
  -3  -5   1   33.22    1.71
  -3  -5   1   31.81    2.13
  -3  -5   1   33.01    2.23
  -3  -5   1   31.68    2.50
   3   6  -1   15.95    1.39
   3   6  -1   17.03    1.56
  -3  -6   1   18.09    1.61
  -3  -6   1   18.32    1.72
  -3  -6   1   19.36    1.66
   3   7  -1    5.04    1.49
   3   7  -1    7.43    1.11
  -3  -7   1    6.86    1.13
  -3  -7   1    7.07    1.13
  -3  -7   1    6.17    1.15
   2  -7  -1   43.47    3.01
   2  -7  -1   43.20    2.75
   2  -7  -1   44.72    2.87
   2  -7  -1   42.72    2.07
  -2   7   1   44.28    1.85
   2  -6  -1   13.03    1.34
   2  -6  -1   13.93    1.25
   2  -6  -1   12.36    1.33
   2  -6  -1   13.06    1.33
  -2   6   1   12.88    1.31
   2  -5  -1   24.79    1.66
   2  -5  -1   19.22    2.27
   2  -5  -1   25.05    1.49
   2  -5  -1   23.35    1.56
   2  -5  -1   26.65    2.29
  -2   5   1   22.31    2.03
  -2   5   1   24.27    1.71
  -2   5   1   23.70    1.74
   2  -4  -1    0.67    0.29
   2  -4  -1    0.45    0.29
   2  -4  -1    0.82    0.31
   2  -4  -1    0.21    0.26
   2  -4  -1    0.43    0.22
   2  -4  -1    0.02    0.15
   2  -4  -1    0.67    0.31
   2  -4  -1    0.35    0.25
  -2   4   1    0.35    0.30
  -2   4   1    0.39    0.20
  -2   4   1    0.47    0.28
   2  -3  -1   61.22    2.08
   2  -3  -1   60.47    2.56
   2  -3  -1   68.37    3.17
   2  -3  -1   56.66    2.74
   2  -3  -1   59.98    2.23
   2  -3  -1   61.50    2.53
   2  -3  -1   60.95    2.07
  -2   3   1   59.64    1.89
  -2   3   1   58.74    1.99
  -2   3   1   61.65    2.25
  -2   3   1   59.50    2.51
  -2   3   1   61.51    2.59
   2  -2  -1   10.68    0.63
   2  -2  -1   10.77    0.86
   2  -2  -1   10.51    0.81
   2  -2  -1   10.52    0.63
   2  -2  -1   10.57    0.93
   2  -2  -1   10.02    0.62
   2  -2  -1   10.39    0.79
   2  -2  -1   10.52    0.64
   2  -2  -1   10.01    0.49
   2  -2  -1   11.11    0.84
  -2   2   1    9.98    0.58
  -2   2   1   10.86    0.56
  -2   2   1   11.54    0.57
  -2   2   1   10.80    0.79
  -2   2   1   11.16    0.55
  -2   2   1    9.89    0.81
   2  -1  -1  105.19    3.01
   2  -1  -1  109.05    3.41
   2  -1  -1  108.58    3.39
   2  -1  -1  100.51    2.93
   2  -1  -1  110.33    2.90
   2  -1  -1  110.26    3.05
   2  -1  -1  113.83    3.05
   2  -1  -1  107.64    2.90
  -2   1   1  106.70    2.95
  -2   1   1  104.10    2.94
  -2   1   1   95.85    3.36
  -2   1   1  111.26    2.88
  -2   1   1  109.16    3.28
  -2   1   1  106.41    3.35
  -2   1   1  103.33    2.86
  -2   1   1  111.92    3.08
  -2   1   1  113.11    3.51
   2   0  -1   -0.04    0.11
   2   0  -1    0.15    0.11
   2   0  -1    0.05    0.12
   2   0  -1    0.13    0.13
   2   0  -1    0.11    0.17
   2   0  -1    0.04    0.17
   2   0  -1   -0.01    0.18
   2   0  -1    0.02    0.12
  -2   0   1    0.01    0.10
  -2   0   1   -0.10    0.11
  -2   0   1   -0.01    0.10
  -2   0   1   -0.13    0.11
  -2   0   1   -0.03    0.09
   2   1  -1  108.73    3.35
   2   1  -1  113.18    3.11
   2   1  -1  107.39    3.25
   2   1  -1  103.86    3.20
   2   1  -1  110.47    3.26
   2   1  -1  110.21    3.35
   2   1  -1  107.41    2.97
   2   1  -1  106.07    3.33
   2   1  -1  109.01    3.42
  -2  -1   1  108.62    3.34
  -2  -1   1  110.36    3.27
  -2  -1   1  118.25    3.35
  -2  -1   1  104.00    2.95
  -2  -1   1  107.35    3.28
  -2  -1   1  107.23    3.36
  -2  -1   1  104.82    3.36
  -2  -1   1  105.14    3.35
  -2  -1   1  110.49    3.23
   2   2  -1   10.01    0.79
   2   2  -1    9.95    0.65
   2   2  -1   10.30    0.79
   2   2  -1   10.89    0.85
   2   2  -1   10.35    0.84
   2   2  -1   10.94    0.86
   2   2  -1    9.51    0.77
  -2  -2   1   10.16    0.73
  -2  -2   1   10.21    0.79
  -2  -2   1   10.52    0.86
  -2  -2   1   10.60    0.91
  -2  -2   1    9.54    0.74
  -2  -2   1    7.81    0.93
  -2  -2   1   10.38    0.77
  -2  -2   1    9.68    0.64
  -2  -2   1   10.65    0.86
  -2  -2   1   10.65    0.80
   2   3  -1   61.28    2.49
   2   3  -1   61.59    2.63
   2   3  -1   60.85    2.43
   2   3  -1   59.11    2.57
   2   3  -1   61.07    2.22
   2   3  -1   59.70    2.47
   2   3  -1   59.72    2.57
   2   3  -1   62.16    2.25
  -2  -3   1   58.90    2.46
  -2  -3   1   60.93    2.69
  -2  -3   1   58.84    2.38
  -2  -3   1   58.16    2.53
  -2  -3   1   58.68    2.41
  -2  -3   1   61.38    2.22
  -2  -3   1   60.37    2.47
  -2  -3   1   59.21    2.48
  -2  -3   1   59.21    2.64
   2   4  -1    0.85    0.32
   2   4  -1    0.45    0.25
   2   4  -1    0.48    0.24
   2   4  -1    0.44    0.26
   2   4  -1    0.55    0.22
   2   4  -1    0.59    0.32
  -2  -4   1    0.81    0.41
  -2  -4   1    0.37    0.26
  -2  -4   1    0.37    0.27
  -2  -4   1    0.35    0.29
  -2  -4   1    0.51    0.27
  -2  -4   1    0.69    0.30
  -2  -4   1    0.31    0.25
  -2  -4   1    0.89    0.29
   2   5  -1   23.46    1.53
   2   5  -1   24.82    1.63
  -2  -5   1   23.63    1.70
  -2  -5   1   24.42    1.83
  -2  -5   1   23.29    1.40
  -2  -5   1   25.38    2.07
  -2  -5   1   24.94    1.72
   2   6  -1   14.79    1.23
   2   6  -1   13.80    1.36
   2   6  -1   12.87    1.30
  -2  -6   1   13.45    1.45
  -2  -6   1   13.26    1.20
  -2  -6   1   12.76    1.37
  -2  -6   1   13.21    1.32
   2   7  -1   40.81    2.26
  -2  -7   1   42.96    2.56
  -2  -7   1   40.65    2.66
  -2  -7   1   42.45    2.82
   1  -8  -1    6.69    1.13
   1  -8  -1    5.10    1.24
   1  -7  -1    0.19    0.31
  -1   7   1    0.96    0.47
   1  -6  -1   19.09    2.38
   1  -6  -1   17.81    1.58
   1  -6  -1   19.94    1.28
   1  -6  -1   18.77    1.63
   1  -6  -1   20.36    1.58
  -1   6   1   18.27    1.54
   1  -5  -1   69.85    2.83
   1  -5  -1   63.05    2.54
   1  -5  -1   70.03    4.00
   1  -5  -1   68.69    3.23
   1  -5  -1   61.56    2.87
  -1   5   1   70.30    3.17
  -1   5   1   68.89    2.41
  -1   5   1   68.17    2.66
  -1   5   1   68.51    2.40
  -1   5   1   75.70    3.13
  -1   5   1   68.45    2.21
   1  -4  -1   67.86    2.90
   1  -4  -1   58.65    2.69
   1  -4  -1   63.04    2.64
   1  -4  -1   60.38    2.34
   1  -4  -1   60.33    2.26
   1  -4  -1   62.60    2.77
   1  -4  -1   65.27    2.67
  -1   4   1   63.40    2.11
  -1   4   1   64.54    2.82
  -1   4   1   57.66    1.96
  -1   4   1   63.83    2.66
  -1   4   1   61.79    2.22
  -1   4   1   63.52    2.11
  -1   4   1   68.11    2.72
   1  -3  -1    7.66    0.56
   1  -3  -1    5.44    0.64
   1  -3  -1    6.98    0.72
   1  -3  -1    7.41    0.78
   1  -3  -1    7.15    0.68
   1  -3  -1    6.81    0.53
   1  -3  -1    6.71    0.52
   1  -3  -1    6.02    0.64
   1  -3  -1    6.73    0.57
  -1   3   1    6.31    0.64
  -1   3   1    7.05    0.49
  -1   3   1    6.67    0.72
  -1   3   1    6.32    0.45
  -1   3   1    6.25    0.66
   1  -2  -1   13.91    0.63
   1  -2  -1   14.52    0.96
   1  -2  -1   13.76    0.80
   1  -2  -1   14.65    0.90
   1  -2  -1   13.79    0.61
   1  -2  -1   14.28    0.80
  -1   2   1   14.09    0.59
  -1   2   1   15.69    0.91
  -1   2   1   14.48    0.92
  -1   2   1   14.93    0.84
  -1   2   1   14.00    0.76
   1  -1  -1  293.50    7.31
   1  -1  -1  292.80    7.29
   1  -1  -1  291.23    7.23
   1  -1  -1  294.97    7.30
   1  -1  -1  288.20    7.42
   1  -1  -1  289.22    6.88
   1  -1  -1  290.16    7.10
  -1   1   1  298.98    7.24
  -1   1   1  284.95    7.25
  -1   1   1  286.05    7.10
  -1   1   1  285.30    7.25
   1   0  -1  379.35    8.98
   1   0  -1  367.67    8.90
   1   0  -1  372.28    9.16
   1   0  -1  392.41    9.08
   1   0  -1  375.26    8.98
   1   0  -1  362.82    9.02
   1   0  -1  363.09    8.91
   1   0  -1  385.98    9.01
  -1   0   1  372.39    9.16
  -1   0   1  361.50    8.90
  -1   0   1  374.53    8.96
  -1   0   1  375.66    9.04
  -1   0   1  382.77    9.07
   1   1  -1  279.29    6.92
   1   1  -1  282.24    7.05
   1   1  -1  284.36    7.07
   1   1  -1  294.56    7.25
   1   1  -1  268.99    7.12
   1   1  -1  278.66    7.14
   1   1  -1  281.29    6.99
   1   1  -1  260.55    7.24
  -1  -1   1  281.68    6.98
  -1  -1   1  295.47    7.07
  -1  -1   1  283.67    7.05
  -1  -1   1  280.21    6.89
  -1  -1   1  269.36    6.90
  -1  -1   1  298.65    6.94
  -1  -1   1  282.77    7.05
  -1  -1   1  276.70    7.15
  -1  -1   1  283.94    7.24
  -1  -1   1  278.00    7.12
   1   2  -1   15.26    0.82
   1   2  -1   15.05    0.94
   1   2  -1   14.68    0.92
   1   2  -1   14.72    0.87
   1   2  -1   14.09    0.86
   1   2  -1   14.81    0.95
  -1  -2   1   14.25    0.87
  -1  -2   1   13.18    0.90
  -1  -2   1   12.68    1.34
  -1  -2   1   14.35    0.92
  -1  -2   1   14.80    0.78
  -1  -2   1   14.61    1.00
  -1  -2   1   12.78    0.83
   1   3  -1    7.26    0.77
   1   3  -1    6.78    0.65
   1   3  -1    6.95    0.75
   1   3  -1    7.98    1.13
   1   3  -1    6.44    0.66
  -1  -3   1    6.27    0.67
  -1  -3   1    6.42    0.77
  -1  -3   1    5.02    0.68
  -1  -3   1    7.05    0.70
  -1  -3   1    6.93    0.73
  -1  -3   1    6.70    0.63
  -1  -3   1    6.99    0.73
  -1  -3   1    6.60    0.70
   1   4  -1   64.60    2.60
   1   4  -1   61.71    2.47
   1   4  -1   60.51    2.53
   1   4  -1   59.10    2.72
   1   4  -1   62.38    2.75
  -1  -4   1   64.12    2.74
  -1  -4   1   62.27    2.66
  -1  -4   1   60.59    2.66
  -1  -4   1   65.13    2.91
  -1  -4   1   61.92    2.82
  -1  -4   1   65.45    2.44
  -1  -4   1   61.46    3.04
  -1  -4   1   61.53    2.45
  -1  -4   1   62.18    2.78
   1   5  -1   62.60    3.03
   1   5  -1   67.12    2.75
   1   5  -1   67.83    2.95
  -1  -5   1   65.95    3.38
  -1  -5   1   63.78    3.01
  -1  -5   1   67.75    3.22
  -1  -5   1   67.26    3.01
  -1  -5   1   66.69    2.78
  -1  -5   1   67.70    3.14
  -1  -5   1   69.95    3.20
   1   6  -1   17.60    1.50
   1   6  -1   18.07    1.32
   1   6  -1   16.88    1.54
  -1  -6   1   15.29    1.54
  -1  -6   1   16.69    1.54
  -1  -6   1   18.89    1.49
   1   7  -1    0.51    0.41
   1   7  -1    0.74    0.42
  -1  -7   1    1.53    0.61
  -1  -7   1    1.66    0.61
  -1  -7   1    1.87    0.60
   1   8  -1    8.40    1.34
  -1  -8   1    6.04    1.55
  -1  -8   1    4.74    0.93
   0  -8  -1   10.52    1.50
   0  -8  -1    9.16    1.04
   0  -7  -1   91.98    4.32
   0  -7  -1   84.95    3.59
   0  -7  -1   88.27    4.09
   0   7   1   80.62    3.36
   0   7   1   86.75    5.89
   0  -6  -1    8.46    1.09
   0  -6  -1   10.93    1.20
   0  -6  -1    9.11    0.89
   0  -6  -1    8.02    1.07
   0  -6  -1    8.78    1.02
   0   6   1    8.77    0.75
   0   6   1    9.90    1.06
   0   6   1    8.02    0.88
   0   6   1    8.83    1.14
   0  -5  -1   20.11    1.55
   0  -5  -1   22.50    1.67
   0  -5  -1   22.42    1.32
   0  -5  -1   19.69    1.38
   0  -5  -1   21.39    1.48
   0  -5  -1   18.01    1.49
   0   5   1   22.25    1.63
   0   5   1   21.20    1.28
   0   5   1   21.24    1.18
   0   5   1   21.10    1.15
   0   5   1   20.89    1.45
   0  -4  -1   56.41    2.01
   0  -4  -1   53.87    2.48
   0  -4  -1   56.72    2.15
   0  -4  -1   54.06    2.23
   0  -4  -1   52.12    1.86
   0  -4  -1   54.98    2.60
   0  -4  -1   57.15    2.56
   0  -4  -1   52.80    2.50
   0  -4  -1   51.42    2.45
   0   4   1   52.71    2.52
   0   4   1   56.24    1.98
   0   4   1   58.08    2.30
   0   4   1   61.82    2.87
   0   4   1   51.44    2.43
   0   4   1   52.68    1.90
   0  -3  -1  243.75    6.47
   0  -3  -1  250.46    6.60
   0  -3  -1  249.72    6.43
   0  -3  -1  251.51    6.38
   0  -3  -1  242.37    7.10
   0  -3  -1  255.89    7.16
   0  -3  -1  276.04    6.72
   0  -3  -1  251.66    7.26
   0   3   1  251.70    6.75
   0   3   1  250.65    6.43
   0   3   1  249.64    6.47
   0   3   1  290.27    6.59
   0   3   1  248.59    7.17
   0   3   1  241.67    7.02
   0   3   1  256.06    6.55
   0  -2  -1  441.95   10.61
   0  -2  -1  440.41   11.15
   0  -2  -1  442.63   10.73
   0  -2  -1  450.29   10.90
   0  -2  -1  459.62   11.35
   0  -2  -1  447.81   11.20
   0  -2  -1  455.33   10.83
   0  -2  -1  437.39   10.71
   0   2   1  459.95   10.66
   0   2   1  435.71   11.20
   0   2   1  438.66   10.65
   0   2   1  445.51   10.66
   0   2   1  449.75   10.88
   0  -1  -1  364.83    9.01
   0  -1  -1  385.49    8.94
   0  -1  -1  372.61    9.15
   0  -1  -1  379.66    9.15
   0  -1  -1  370.75    9.12
   0  -1  -1  384.06    8.80
   0  -1  -1  380.71    9.08
   0  -1  -1  368.17    8.78
   0   1   1  368.52    9.15
   0   1   1  361.77    8.75
   0   1   1  379.44    8.91
   0   1   1  367.16    9.08
   0   1   1  372.29    8.77
   0   1   1  387.24    9.03
   0   0  -1   -0.03    0.05
   0   0  -1    0.01    0.06
   0   0  -1    0.05    0.07
   0   0  -1    0.01    0.06
   0   0  -1   -0.03    0.05
   0   0  -1    0.06    0.06
   0   0  -1   -0.03    0.04
   0   0  -1   -0.06    0.06
   0   0   1    0.03    0.07
   0   0   1    0.02    0.05
   0   0   1    0.04    0.06
   0   0   1   -0.02    0.07
   0   0   1    0.00    0.06
   0   0   1    0.06    0.05
   0   1  -1  381.41    9.12
   0   1  -1  367.78    9.03
   0   1  -1  360.90    9.01
   0   1  -1  376.07    8.98
   0   1  -1  391.52    9.13
   0   1  -1  389.43    9.08
   0   1  -1  360.09    9.01
   0  -1   1  401.59    9.17
   0  -1   1  373.86    9.02
   0  -1   1  367.07    9.05
   0  -1   1  335.22    9.06
   0  -1   1  360.34    9.00
   0  -1   1  346.31    9.03
   0  -1   1  381.71    8.99
   0   2  -1  431.83   10.91
   0   2  -1  440.44   10.88
   0   2  -1  417.22   10.72
   0   2  -1  431.15   10.81
   0   2  -1  432.82   10.67
   0   2  -1  428.23   10.82
   0  -2   1  444.03   10.74
   0  -2   1  425.99   10.87
   0  -2   1  435.32   10.74
   0  -2   1  423.13   10.92
   0  -2   1  436.32   10.84
   0  -2   1  455.25   10.98
   0  -2   1  427.83   10.65
   0   3  -1  237.31    6.79
   0   3  -1  252.58    7.06
   0   3  -1  245.79    6.60
   0   3  -1  248.76    7.00
   0   3  -1  249.39    6.89
   0   3  -1  240.84    6.68
   0  -3   1  240.30    6.53
   0  -3   1  237.23    6.94
   0  -3   1  241.63    6.68
   0  -3   1  243.13    6.84
   0  -3   1  247.42    6.96
   0  -3   1  255.78    6.94
   0  -3   1  251.55    6.77
   0  -3   1  248.34    7.04
   0   4  -1   53.89    2.55
   0   4  -1   53.36    2.17
   0   4  -1   55.84    2.48
   0   4  -1   52.11    2.22
   0   4  -1   55.29    2.44
   0   4  -1   57.80    2.51
   0  -4   1   53.49    2.13
   0  -4   1   54.30    2.51
   0  -4   1   51.31    2.51
   0  -4   1   58.48    2.62
   0  -4   1   54.05    2.32
   0  -4   1   53.28    2.37
   0  -4   1   53.12    2.53
   0  -4   1   53.79    2.38
   0  -4   1   54.26    2.50
   0   5  -1   24.08    1.73
   0   5  -1   22.04    1.57
   0   5  -1   21.61    1.60
   0   5  -1   21.45    1.34
   0  -5   1   20.81    1.45
   0  -5   1   22.62    1.55
   0  -5   1   22.47    1.56
   0  -5   1   22.23    1.69
   0  -5   1   18.62    1.54
   0  -5   1   22.27    1.31
   0  -5   1   20.67    1.64
   0   6  -1    7.90    0.83
   0   6  -1    7.69    1.06
   0   6  -1    9.38    1.10
   0  -6   1    6.42    1.03
   0  -6   1    8.84    1.08
   0  -6   1    6.83    0.98
   0  -7   1   93.21    3.85
   0  -7   1   86.62    4.30
   0  -8   1    9.98    1.27
   0  -8   1    7.68    1.49
  -1  -8  -1    3.28    0.98
  -1  -7  -1    7.94    1.15
  -1  -7  -1    4.47    1.06
  -1  -7  -1    5.41    0.79
  -1  -6  -1    4.00    0.64
  -1  -6  -1    3.26    0.96
  -1  -6  -1    6.47    0.91
   1   6   1    3.84    0.78
   1   6   1    3.21    0.52
  -1  -5  -1  101.64    4.12
  -1  -5  -1  103.60    4.11
  -1  -5  -1   96.21    5.09
  -1  -5  -1   95.87    3.54
  -1  -5  -1  102.27    3.53
  -1  -5  -1  104.99    4.34
   1   5   1   98.03    3.30
   1   5   1   95.54    3.32
   1   5   1  101.34    3.54
   1   5   1   98.13    4.03
  -1  -4  -1   -0.06    0.13
  -1  -4  -1    0.06    0.16
  -1  -4  -1    0.24    0.18
  -1  -4  -1    0.40    0.20
  -1  -4  -1   -0.15    0.17
  -1  -4  -1    0.10    0.16
  -1  -4  -1    0.29    0.17
  -1  -4  -1    0.10    0.21
  -1  -4  -1    0.49    0.25
   1   4   1    0.14    0.14
   1   4   1    0.14    0.16
   1   4   1    0.17    0.18
   1   4   1    0.24    0.19
   1   4   1    0.41    0.25
   1   4   1    0.12    0.17
  -1  -3  -1   13.25    1.04
  -1  -3  -1   10.30    0.83
  -1  -3  -1   11.22    0.82
  -1  -3  -1   12.70    0.70
  -1  -3  -1   12.84    0.77
  -1  -3  -1   11.65    0.95
  -1  -3  -1   12.11    0.85
  -1  -3  -1   12.17    0.79
  -1  -3  -1   12.48    0.98
   1   3   1   12.71    1.00
   1   3   1   11.53    0.98
   1   3   1   13.95    1.06
   1   3   1   12.14    0.82
   1   3   1   13.49    0.80
   1   3   1   12.31    0.76
   1   3   1   12.20    0.79
   1   3   1   12.75    0.83
   1   3   1   13.20    0.74
  -1  -2  -1   22.68    1.08
  -1  -2  -1   21.07    1.18
  -1  -2  -1   21.13    1.01
  -1  -2  -1   21.03    1.05
  -1  -2  -1   22.06    0.97
   1   2   1   21.81    0.98
   1   2   1   20.58    1.00
   1   2   1   23.02    1.19
   1   2   1   21.23    1.01
   1   2   1   22.21    0.98
   1   2   1   21.45    1.18
  -1  -1  -1  434.71   10.33
  -1  -1  -1  426.15   10.56
  -1  -1  -1  430.07   10.47
  -1  -1  -1  441.35   10.39
  -1  -1  -1  416.99   10.40
  -1  -1  -1  447.25   10.41
  -1  -1  -1  412.99   10.55
   1   1   1  444.01   10.41
   1   1   1  427.26   10.52
   1   1   1  422.74   10.56
   1   1   1  435.06   10.57
   1   1   1  423.21   10.36
   1   1   1  429.13   10.45
  -1   0  -1   82.65    2.32
  -1   0  -1   81.60    2.37
  -1   0  -1   79.08    2.39
  -1   0  -1   78.69    2.15
  -1   0  -1   78.73    2.20
  -1   0  -1   76.92    2.15
  -1   0  -1   81.16    2.17
   1   0   1   84.63    2.35
   1   0   1   80.95    2.16
   1   0   1   77.93    2.15
   1   0   1   77.98    2.28
   1   0   1   74.54    2.23
   1   0   1   78.22    2.13
   1   0   1   78.69    2.35
   1   0   1   75.96    2.18
  -1   1  -1  411.49   10.34
  -1   1  -1  433.78   10.34
  -1   1  -1  436.30   10.24
  -1   1  -1  441.69   10.20
  -1   1  -1  416.79   10.22
  -1   1  -1  405.78   10.32
  -1   1  -1  407.60   10.11
   1  -1   1  428.03   10.30
   1  -1   1  426.69   10.32
   1  -1   1  409.58   10.36
   1  -1   1  419.21   10.33
   1  -1   1  408.07   10.21
   1  -1   1  425.49   10.16
   1  -1   1  433.79   10.15
   1  -1   1  410.98   10.33
   1  -1   1  405.20   10.39
  -1   2  -1   22.19    1.21
  -1   2  -1   21.99    1.02
  -1   2  -1   21.58    1.03
  -1   2  -1   21.57    1.16
   1  -2   1   22.06    1.07
   1  -2   1   19.26    1.14
   1  -2   1   22.55    1.15
   1  -2   1   23.74    1.10
  -1   3  -1   11.15    0.83
  -1   3  -1   12.67    1.02
  -1   3  -1   13.61    0.86
  -1   3  -1   11.49    0.93
  -1   3  -1   12.81    1.03
  -1   3  -1   12.05    0.98
  -1   3  -1   12.12    0.91
   1  -3   1   11.69    0.92
   1  -3   1   12.17    0.93
   1  -3   1   11.64    0.85
   1  -3   1   12.10    0.78
   1  -3   1   12.00    0.93
   1  -3   1   12.59    0.98
   1  -3   1   13.75    0.95
   1  -3   1   13.41    1.05
  -1   4  -1    0.31    0.23
  -1   4  -1    0.18    0.19
  -1   4  -1    0.26    0.25
  -1   4  -1    0.53    0.31
  -1   4  -1    0.05    0.13
  -1   4  -1   -0.18    0.13
  -1   4  -1    0.08    0.17
  -1   4  -1    0.02    0.09
   1  -4   1   -0.11    0.23
   1  -4   1    0.25    0.16
   1  -4   1    0.14    0.19
   1  -4   1   -0.05    0.17
   1  -4   1    0.27    0.19
  -1   5  -1  102.47    4.03
  -1   5  -1  100.31    3.96
  -1   5  -1  100.59    4.05
  -1   5  -1  104.25    4.08
  -1   5  -1  100.86    3.49
   1  -5   1  100.99    4.05
   1  -5   1  103.87    4.06
   1  -5   1  104.74    3.84
   1  -5   1  100.42    4.06
   1  -5   1   98.40    3.94
   1  -5   1   99.08    3.36
   1  -5   1   97.84    4.23
  -1   6  -1    3.11    0.77
  -1   6  -1    3.86    0.57
  -1   6  -1    4.37    0.75
   1  -6   1    3.53    0.85
   1  -6   1    3.75    0.90
   1  -6   1    3.19    0.68
   1  -6   1    3.10    0.61
  -1   7  -1    6.69    1.80
   1  -7   1    5.27    0.83
   1  -7   1    5.07    0.90
  -1   8  -1   -0.03    0.42
   1  -8   1    1.44    0.61
  -2  -7  -1   27.02    2.09
  -2  -7  -1   25.73    1.91
  -2  -7  -1   24.36    2.14
   2   7   1   28.88    2.15
  -2  -6  -1    1.09    0.47
  -2  -6  -1    0.88    0.51
  -2  -6  -1    0.53    0.39
   2   6   1    0.77    0.31
  -2  -5  -1    8.18    1.44
  -2  -5  -1   10.62    1.28
  -2  -5  -1   12.72    1.10
  -2  -5  -1   11.89    1.17
  -2  -5  -1   12.68    0.94
  -2  -5  -1   12.26    1.07
  -2  -5  -1   10.54    1.18
  -2  -5  -1   12.53    0.84
   2   5   1   13.12    0.91
   2   5   1   14.99    1.61
   2   5   1   12.64    1.02
   2   5   1   11.60    1.18
   2   5   1   13.07    1.74
  -2  -4  -1   12.23    1.30
  -2  -4  -1   11.61    0.97
  -2  -4  -1   10.12    1.02
  -2  -4  -1   10.40    0.84
  -2  -4  -1    9.88    1.03
  -2  -4  -1   11.14    0.95
  -2  -4  -1   10.40    1.07
  -2  -4  -1   11.99    1.14
   2   4   1   10.63    0.87
   2   4   1   11.51    1.09
   2   4   1    9.35    0.82
   2   4   1   10.60    1.06
   2   4   1   11.62    1.06
   2   4   1   11.83    0.92
  -2  -3  -1   25.94    1.37
  -2  -3  -1   25.08    1.28
  -2  -3  -1   26.02    1.40
  -2  -3  -1   24.80    1.54
  -2  -3  -1   25.84    1.50
  -2  -3  -1   24.92    1.48
  -2  -3  -1   25.04    1.54
  -2  -3  -1   23.31    1.39
   2   3   1   26.71    1.48
   2   3   1   23.94    1.49
   2   3   1   26.66    1.54
   2   3   1   25.61    1.51
   2   3   1   25.54    1.33
   2   3   1   24.97    1.31
  -2  -2  -1   42.35    1.89
  -2  -2  -1   39.64    1.78
  -2  -2  -1   40.88    1.82
  -2  -2  -1   40.58    1.65
  -2  -2  -1   44.04    1.93
  -2  -2  -1   40.99    1.73
  -2  -2  -1   41.21    1.73
  -2  -2  -1   42.30    1.71
   2   2   1   42.04    1.74
   2   2   1   41.51    1.70
   2   2   1   39.42    1.77
   2   2   1   38.45    1.79
   2   2   1   40.32    1.66
   2   2   1   41.96    1.81
  -2  -1  -1   28.75    1.33
  -2  -1  -1   26.15    1.25
  -2  -1  -1   26.93    1.27
  -2  -1  -1   26.14    1.41
  -2  -1  -1   27.10    1.33
  -2  -1  -1   28.48    1.21
  -2  -1  -1   26.86    1.18
  -2  -1  -1   25.54    1.21
   2   1   1   28.34    1.29
   2   1   1   29.22    1.26
   2   1   1   27.38    1.37
   2   1   1   27.65    1.27
   2   1   1   27.01    1.30
   2   1   1   27.09    1.18
   2   1   1   26.09    1.22
   2   1   1   27.56    1.21
  -2   0  -1    0.19    0.21
  -2   0  -1    0.04    0.12
  -2   0  -1    0.02    0.12
  -2   0  -1   -0.03    0.09
  -2   0  -1   -0.02    0.10
  -2   0  -1    0.09    0.19
  -2   0  -1   -0.10    0.10
  -2   0  -1    0.14    0.14
  -2   0  -1    0.06    0.12
  -2   0  -1    0.15    0.19
   2   0   1   -0.15    0.10
   2   0   1   -0.05    0.08
   2   0   1   -0.04    0.10
   2   0   1    0.02    0.15
   2   0   1    0.19    0.16
   2   0   1    0.16    0.14
   2   0   1    0.09    0.12
   2   0   1    0.04    0.13
  -2   1  -1   28.41    1.26
  -2   1  -1   25.39    1.34
  -2   1  -1   26.07    1.33
  -2   1  -1   25.53    1.25
  -2   1  -1   28.25    1.16
  -2   1  -1   27.28    1.29
  -2   1  -1   27.15    1.27
  -2   1  -1   26.58    1.30
   2  -1   1   28.66    1.33
   2  -1   1   27.03    1.34
   2  -1   1   27.66    1.28
   2  -1   1   26.51    1.27
   2  -1   1   29.46    1.35
   2  -1   1   30.86    1.32
   2  -1   1   28.60    1.25
   2  -1   1   26.71    1.14
  -2   2  -1   42.54    1.40
  -2   2  -1   42.81    1.71
  -2   2  -1   42.88    1.78
  -2   2  -1   40.04    1.84
  -2   2  -1   41.73    1.58
  -2   2  -1   40.91    1.86
   2  -2   1   42.25    1.61
   2  -2   1   37.54    1.79
   2  -2   1   43.65    1.74
   2  -2   1   42.60    1.69
   2  -2   1   41.14    1.80
   2  -2   1   44.42    1.91
   2  -2   1   42.32    1.45
   2  -2   1   40.50    1.97
   2  -2   1   41.13    1.78
   2  -2   1   39.49    1.79
  -2   3  -1   26.81    1.46
  -2   3  -1   25.46    1.54
  -2   3  -1   27.13    1.26
  -2   3  -1   31.22    1.67
  -2   3  -1   25.92    1.52
  -2   3  -1   26.43    1.37
   2  -3   1   26.14    1.56
   2  -3   1   25.11    1.33
   2  -3   1   26.22    1.25
   2  -3   1   27.08    1.51
   2  -3   1   29.14    1.61
   2  -3   1   25.61    1.54
   2  -3   1   25.85    1.39
  -2   4  -1   10.36    0.82
  -2   4  -1   11.31    0.93
  -2   4  -1   12.12    1.04
  -2   4  -1   12.62    1.15
  -2   4  -1   12.11    1.13
  -2   4  -1   12.27    1.11
  -2   4  -1   12.20    1.00
   2  -4   1   10.75    0.97
   2  -4   1   13.16    1.10
   2  -4   1    9.41    1.01
   2  -4   1   10.10    1.01
   2  -4   1   11.11    1.01
   2  -4   1   11.25    0.79
   2  -4   1   11.22    0.96
   2  -4   1   10.22    1.02
  -2   5  -1   12.45    1.16
  -2   5  -1   11.85    1.21
  -2   5  -1   12.02    1.17
  -2   5  -1   13.41    0.97
  -2   5  -1   15.07    1.31
  -2   5  -1   12.39    1.21
  -2   5  -1   10.29    1.14
   2  -5   1   12.10    1.21
   2  -5   1   12.64    1.11
   2  -5   1   11.17    1.17
   2  -5   1   10.71    1.05
   2  -5   1   13.07    1.26
   2  -5   1   12.98    1.08
  -2   6  -1    1.37    0.50
  -2   6  -1    1.87    0.45
  -2   6  -1    1.30    0.53
  -2   6  -1    0.45    0.42
   2  -6   1    0.71    0.47
   2  -6   1    1.84    0.53
  -2   7  -1   29.04    2.13
  -2   7  -1   28.86    2.17
   2  -7   1   32.34    2.48
  -3  -7  -1    1.60    0.63
  -3  -7  -1    1.09    0.44
  -3  -7  -1    1.49    0.63
  -3  -6  -1   14.74    1.31
  -3  -6  -1   16.16    1.57
   3   6   1   13.22    1.41
  -3  -5  -1    9.41    1.10
  -3  -5  -1   10.48    1.41
  -3  -5  -1    8.38    0.95
  -3  -5  -1   10.71    1.17
  -3  -5  -1    8.88    1.04
  -3  -5  -1   11.01    1.18
   3   5   1    9.77    1.33
   3   5   1    8.32    1.09
   3   5   1    9.90    1.14
   3   5   1    9.47    0.93
  -3  -4  -1   40.14    2.46
  -3  -4  -1   43.64    2.40
  -3  -4  -1   45.00    2.30
  -3  -4  -1   41.68    2.25
  -3  -4  -1   41.01    2.14
   3   4   1   44.48    2.31
   3   4   1   39.43    2.26
   3   4   1   43.90    2.10
   3   4   1   39.47    2.45
  -3  -3  -1    3.61    0.64
  -3  -3  -1    3.44    0.52
  -3  -3  -1    4.89    0.71
  -3  -3  -1    4.06    0.58
  -3  -3  -1    3.01    0.52
  -3  -3  -1    4.21    0.60
  -3  -3  -1    3.53    0.78
  -3  -3  -1    4.33    0.65
   3   3   1    3.11    0.52
   3   3   1    3.45    0.60
   3   3   1    4.64    0.64
   3   3   1    4.30    0.66
   3   3   1    3.70    0.61
   3   3   1    3.97    0.61
   3   3   1    3.34    0.54
  -3  -2  -1   25.46    1.42
  -3  -2  -1   26.07    1.60
  -3  -2  -1   27.85    1.51
  -3  -2  -1   25.42    1.40
  -3  -2  -1   25.31    1.48
  -3  -2  -1   28.49    1.67
  -3  -2  -1   25.37    1.38
  -3  -2  -1   27.01    1.49
   3   2   1   27.70    1.50
   3   2   1   25.52    1.39
   3   2   1   27.22    1.53
   3   2   1   26.04    1.52
   3   2   1   27.51    1.43
   3   2   1   26.91    1.46
   3   2   1   28.06    1.58
   3   2   1   25.13    1.42
  -3  -1  -1    1.12    0.30
  -3  -1  -1    0.84    0.27
  -3  -1  -1    1.15    0.34
  -3  -1  -1    1.54    0.44
  -3  -1  -1    1.47    0.37
  -3  -1  -1    1.17    0.38
  -3  -1  -1    1.18    0.31
  -3  -1  -1    1.35    0.35
   3   1   1    1.59    0.49
   3   1   1    0.88    0.30
   3   1   1    1.13    0.32
   3   1   1    1.12    0.29
   3   1   1    0.97    0.38
   3   1   1    1.09    0.33
   3   1   1    1.32    0.27
   3   1   1    1.51    0.48
  -3   0  -1  292.49    7.47
  -3   0  -1  289.88    7.53
  -3   0  -1  282.14    7.67
  -3   0  -1  265.57    7.82
  -3   0  -1  287.08    7.75
  -3   0  -1  293.09    7.88
  -3   0  -1  290.77    7.27
  -3   0  -1  257.96    7.99
   3   0   1  290.73    7.86
   3   0   1  295.31    7.85
   3   0   1  281.28    7.48
   3   0   1  292.45    7.99
   3   0   1  289.91    7.60
   3   0   1  305.89    7.72
   3   0   1  283.39    7.47
   3   0   1  296.42    7.73
   3   0   1  280.14    7.22
  -3   1  -1    1.24    0.39
  -3   1  -1    1.52    0.60
  -3   1  -1    1.31    0.38
  -3   1  -1    1.52    0.44
  -3   1  -1    1.50    0.40
  -3   1  -1    1.99    0.48
  -3   1  -1    1.52    0.38
  -3   1  -1    0.66    0.33
   3  -1   1    0.84    0.32
   3  -1   1    1.46    0.37
   3  -1   1    1.26    0.41
   3  -1   1    1.21    0.34
   3  -1   1    1.15    0.28
   3  -1   1    1.22    0.34
   3  -1   1    1.74    0.41
  -3   2  -1   25.10    1.47
  -3   2  -1   26.73    1.28
  -3   2  -1   26.76    1.48
  -3   2  -1   27.66    1.56
  -3   2  -1   27.06    1.51
   3  -2   1   27.06    1.51
   3  -2   1   27.19    1.29
   3  -2   1   25.66    1.41
   3  -2   1   25.62    1.57
   3  -2   1   26.61    1.52
   3  -2   1   27.04    1.55
   3  -2   1   26.91    1.50
   3  -2   1   27.15    1.52
  -3   3  -1    4.35    0.56
  -3   3  -1    3.91    0.49
  -3   3  -1    3.10    0.55
  -3   3  -1    3.86    0.61
  -3   3  -1    4.28    0.57
  -3   3  -1    3.31    0.66
  -3   3  -1    3.72    0.57
   3  -3   1    3.90    0.63
   3  -3   1    2.36    0.60
   3  -3   1    4.03    0.65
   3  -3   1    3.38    0.58
   3  -3   1    4.63    0.59
   3  -3   1    4.12    0.64
   3  -3   1    3.09    0.44
   3  -3   1    4.50    0.65
   3  -3   1    3.97    0.57
  -3   4  -1   37.68    1.86
  -3   4  -1   41.93    2.19
  -3   4  -1   42.94    1.84
  -3   4  -1   41.23    2.49
  -3   4  -1   44.04    1.87
  -3   4  -1   40.28    2.25
  -3   4  -1   43.74    2.24
   3  -4   1   39.18    1.87
   3  -4   1   44.91    2.54
   3  -4   1   38.54    2.20
   3  -4   1   40.53    2.07
   3  -4   1   42.18    2.10
   3  -4   1   40.78    2.74
   3  -4   1   40.54    2.33
  -3   5  -1   10.09    0.95
  -3   5  -1   10.23    0.83
   3  -5   1    9.12    1.09
   3  -5   1    9.74    0.99
   3  -5   1    7.53    1.10
   3  -5   1    8.28    0.93
   3  -5   1    7.73    1.07
  -3   6  -1   15.12    1.07
  -3   6  -1   14.95    1.45
   3  -6   1   15.83    1.31
   3  -6   1   16.48    1.53
   3  -6   1   15.17    1.64
  -3   7  -1   -0.14    0.34
   3  -7   1    0.78    0.48
   3  -7   1    0.71    0.50
   3  -7   1    0.53    0.41
  -4  -7  -1    4.62    1.08
  -4  -7  -1    3.79    1.11
  -4  -7  -1    4.71    1.05
   4   7   1    5.89    1.05
   4   7   1    4.64    0.78
  -4  -6  -1   18.74    1.66
  -4  -6  -1   21.68    1.87
  -4  -6  -1   24.37    2.35
   4   6   1   22.26    1.67
  -4  -5  -1   -0.02    0.32
  -4  -5  -1   -0.32    0.34
  -4  -5  -1   -0.19    0.20
  -4  -5  -1    0.07    0.41
  -4  -5  -1    0.48    0.32
   4   5   1   -0.06    0.21
   4   5   1    0.58    0.41
  -4  -4  -1    0.50    0.33
  -4  -4  -1    0.67    0.43
  -4  -4  -1    0.40    0.29
  -4  -4  -1   -0.04    0.29
   4   4   1    0.12    0.24
   4   4   1    0.64    0.32
   4   4   1   -0.15    0.17
   4   4   1   -0.20    0.21
   4   4   1   -0.29    0.18
   4   4   1    0.37    0.32
   4   4   1   -0.23    0.23
  -4  -3  -1   21.08    1.59
  -4  -3  -1   17.45    1.42
  -4  -3  -1   20.51    1.37
  -4  -3  -1   20.44    1.45
  -4  -3  -1   21.52    1.54
  -4  -3  -1   19.47    1.67
  -4  -3  -1   19.32    1.46
   4   3   1   18.08    1.40
   4   3   1   20.66    1.48
   4   3   1   20.62    1.51
   4   3   1   19.26    1.41
   4   3   1   18.04    1.36
   4   3   1   19.26    1.44
   4   3   1   20.70    1.44
  -4  -2  -1   17.76    1.28
  -4  -2  -1   18.32    1.32
  -4  -2  -1   17.72    1.28
  -4  -2  -1   15.57    1.50
  -4  -2  -1   18.08    1.46
  -4  -2  -1   17.06    1.31
  -4  -2  -1   18.42    1.25
  -4  -2  -1   19.04    1.34
   4   2   1   20.07    1.48
   4   2   1   18.40    1.28
   4   2   1   18.59    1.33
   4   2   1   19.92    1.31
   4   2   1   16.25    1.30
   4   2   1   17.02    1.24
   4   2   1   19.66    1.48
   4   2   1   18.02    1.27
  -4  -1  -1    8.30    0.84
  -4  -1  -1    8.75    0.90
  -4  -1  -1    8.61    0.80
  -4  -1  -1    9.30    0.82
  -4  -1  -1    9.11    0.84
  -4  -1  -1    8.60    0.81
  -4  -1  -1    9.60    1.00
   4   1   1    7.81    0.89
   4   1   1    6.73    0.60
   4   1   1    8.71    0.82
   4   1   1    8.05    0.66
   4   1   1    9.17    1.27
   4   1   1    9.30    0.97
   4   1   1    7.82    0.86
  -4   0  -1    0.29    0.19
  -4   0  -1    0.24    0.19
  -4   0  -1    0.13    0.15
  -4   0  -1   -0.04    0.18
  -4   0  -1    0.02    0.25
  -4   0  -1    0.00    0.16
  -4   0  -1    0.02    0.14
   4   0   1    0.19    0.22
   4   0   1    0.00    0.15
   4   0   1   -0.15    0.14
   4   0   1   -0.04    0.14
   4   0   1   -0.14    0.08
   4   0   1    0.33    0.17
   4   0   1    0.08    0.11
   4   0   1   -0.04    0.16
   4   0   1   -0.09    0.22
  -4   1  -1    7.68    0.80
  -4   1  -1    7.66    0.72
  -4   1  -1    7.01    0.72
  -4   1  -1    7.92    0.83
  -4   1  -1    6.79    0.91
  -4   1  -1    8.48    0.83
  -4   1  -1    8.56    0.89
   4  -1   1    9.89    0.95
   4  -1   1    8.63    0.90
   4  -1   1    8.11    0.81
   4  -1   1    8.03    0.79
   4  -1   1    8.39    0.72
   4  -1   1    7.21    0.88
   4  -1   1    7.54    0.76
  -4   2  -1   17.39    1.33
  -4   2  -1   16.86    1.22
  -4   2  -1   17.93    1.26
  -4   2  -1   17.60    1.27
  -4   2  -1   17.64    1.10
   4  -2   1   17.23    1.29
   4  -2   1   19.45    1.34
   4  -2   1   18.48    1.11
   4  -2   1   19.02    1.30
   4  -2   1   19.22    1.41
   4  -2   1   18.69    1.34
   4  -2   1   20.05    1.46
   4  -2   1   17.56    1.36
  -4   3  -1   19.99    1.18
  -4   3  -1   21.49    1.49
  -4   3  -1   22.56    1.51
  -4   3  -1   18.30    1.27
  -4   3  -1   20.16    1.45
  -4   3  -1   21.38    1.52
   4  -3   1   19.59    1.45
   4  -3   1   17.27    1.39
   4  -3   1   18.24    1.39
   4  -3   1   21.24    1.58
   4  -3   1   14.64    1.56
   4  -3   1   16.87    1.21
   4  -3   1   19.25    1.36
   4  -3   1   16.69    1.44
   4  -3   1   20.08    1.45
  -4   4  -1   -0.10    0.14
  -4   4  -1    0.28    0.32
  -4   4  -1   -0.17    0.25
  -4   4  -1    0.05    0.20
   4  -4   1    0.00    0.24
   4  -4   1   -0.12    0.21
   4  -4   1   -0.20    0.17
   4  -4   1    0.29    0.26
   4  -4   1    0.15    0.16
   4  -4   1    0.21    0.33
   4  -4   1   -0.56    0.23
   4  -4   1   -0.37    0.19
  -4   5  -1    0.04    0.22
  -4   5  -1   -0.17    0.17
   4  -5   1    0.61    0.30
   4  -5   1    0.01    0.36
  -4   6  -1   21.08    1.79
   4  -6   1   24.97    1.72
   4  -6   1   20.45    1.77
  -4   7  -1    3.51    0.99
  -4   7  -1    5.36    0.71
   4  -7   1    5.70    0.90
   4  -7   1    2.57    0.90
   4  -7   1    3.89    1.08
  -5  -7  -1    0.72    0.58
  -5  -7  -1    0.00    0.42
   5   7   1   -0.23    0.43
  -5  -6  -1   59.51    3.38
  -5  -6  -1   54.86    3.12
  -5  -6  -1   61.18    3.37
   5   6   1   51.71    3.26
   5   6   1   57.91    2.98
  -5  -5  -1    4.63    0.89
  -5  -5  -1    4.16    0.82
  -5  -5  -1    4.49    0.88
   5   5   1    4.63    0.84
   5   5   1    7.14    0.96
  -5  -4  -1  152.32    5.94
  -5  -4  -1  138.72    5.29
  -5  -4  -1  139.46    6.18
  -5  -4  -1  138.87    5.46
  -5  -4  -1  135.05    5.23
   5   4   1  141.56    5.57
   5   4   1  138.70    5.11
   5   4   1  125.08    5.62
   5   4   1  132.45    5.02
   5   4   1  139.66    5.08
   5   4   1  130.18    4.95
  -5  -3  -1    4.15    0.75
  -5  -3  -1    6.46    1.03
  -5  -3  -1    3.87    0.79
  -5  -3  -1    4.64    0.85
  -5  -3  -1    4.61    0.85
   5   3   1    4.64    0.92
   5   3   1    4.10    0.72
   5   3   1    4.16    0.82
   5   3   1    4.24    0.76
   5   3   1    3.74    0.72
   5   3   1    4.62    0.77
  -5  -2  -1   48.45    2.52
  -5  -2  -1   48.13    2.40
  -5  -2  -1   45.67    2.43
  -5  -2  -1   47.91    2.57
  -5  -2  -1   47.45    2.63
  -5  -2  -1   44.75    2.28
  -5  -2  -1   48.00    2.79
   5   2   1   47.80    2.35
   5   2   1   45.39    2.27
   5   2   1   48.24    2.31
   5   2   1   45.45    2.62
   5   2   1   42.43    2.42
   5   2   1   48.70    1.81
   5   2   1   45.79    2.42
  -5  -1  -1    1.33    0.47
  -5  -1  -1    1.55    0.47
  -5  -1  -1    1.58    0.55
  -5  -1  -1    1.55    0.48
  -5  -1  -1    1.13    0.41
  -5  -1  -1    0.72    0.38
  -5  -1  -1    1.31    0.45
  -5  -1  -1    1.26    0.45
   5   1   1    0.99    0.34
   5   1   1    1.23    0.40
   5   1   1    1.42    0.60
   5   1   1    1.04    0.36
   5   1   1    1.18    0.35
   5   1   1    1.56    0.53
   5   1   1    1.59    0.39
  -5   0  -1  543.63   14.57
  -5   0  -1  565.52   14.48
  -5   0  -1  584.12   15.40
  -5   0  -1  565.49   14.88
  -5   0  -1  574.39   14.55
  -5   0  -1  580.36   15.25
  -5   0  -1  574.86   15.09
  -5   0  -1  551.06   15.12
  -5   0  -1  573.41   14.69
   5   0   1  573.57   15.17
   5   0   1  552.75   16.27
   5   0   1  560.12   15.25
   5   0   1  564.21   14.67
   5   0   1  579.27   14.59
   5   0   1  546.15   14.08
   5   0   1  568.04   15.23
   5   0   1  574.72   14.60
   5   0   1  597.29   14.83
  -5   1  -1    0.99    0.41
  -5   1  -1    1.78    0.46
  -5   1  -1    1.17    0.44
  -5   1  -1    1.04    0.48
  -5   1  -1    1.89    0.55
  -5   1  -1    0.63    0.42
  -5   1  -1    0.72    0.35
   5  -1   1    0.96    0.44
   5  -1   1    2.03    0.61
   5  -1   1    1.50    0.43
   5  -1   1    1.70    0.52
   5  -1   1    1.56    0.50
   5  -1   1    1.00    0.32
   5  -1   1    1.34    0.48
   5  -1   1    1.33    0.44
  -5   2  -1   32.50    3.54
  -5   2  -1   47.32    2.31
  -5   2  -1   47.03    2.08
  -5   2  -1   37.41    2.45
  -5   2  -1   44.31    2.45
   5  -2   1   44.37    2.50
   5  -2   1   44.67    2.01
   5  -2   1   46.13    2.41
   5  -2   1   44.85    2.41
   5  -2   1   50.08    2.39
   5  -2   1   45.68    2.42
   5  -2   1   46.59    2.61
   5  -2   1   46.72    2.36
  -5   3  -1    4.30    0.58
  -5   3  -1    4.09    0.76
  -5   3  -1    4.90    0.79
   5  -3   1    4.46    0.77
   5  -3   1    3.83    0.75
   5  -3   1    5.12    0.84
   5  -3   1    5.20    0.81
   5  -3   1    4.73    0.74
   5  -3   1    4.65    0.88
   5  -3   1    6.03    0.88
  -5   4  -1  120.15    4.74
  -5   4  -1  132.86    5.23
  -5   4  -1  134.70    5.05
   5  -4   1  133.15    5.20
   5  -4   1  139.54    5.73
   5  -4   1  138.58    5.16
   5  -4   1  137.60    4.84
   5  -4   1  133.67    5.04
  -5   5  -1    4.04    0.59
   5  -5   1    5.69    0.94
   5  -5   1    3.56    0.71
   5  -5   1    3.09    0.76
  -5   6  -1   59.19    2.48
   5  -6   1   62.36    3.50
   5  -6   1   63.56    2.99
   5  -6   1   57.34    3.24
  -5   7  -1    0.74    0.58
   5  -7   1   -0.71    0.44
  -6  -6  -1   24.30    2.28
  -6  -6  -1   27.35    2.23
   6   6   1   26.21    2.14
   6   6   1   26.54    2.07
  -6  -5  -1    1.28    0.54
   6   5   1    1.22    0.49
   6   5   1    0.85    0.49
   6   5   1    1.75    0.60
  -6  -4  -1   12.29    1.95
  -6  -4  -1   11.85    1.38
  -6  -4  -1   12.43    1.72
  -6  -4  -1   13.49    1.59
  -6  -4  -1   13.77    1.49
   6   4   1   12.89    1.44
   6   4   1   11.37    1.32
   6   4   1   15.15    1.44
   6   4   1   13.85    1.40
  -6  -3  -1    1.80    0.65
  -6  -3  -1    1.62    0.71
  -6  -3  -1    1.83    0.64
  -6  -3  -1    2.00    0.88
  -6  -3  -1    1.45    0.58
   6   3   1    3.09    0.76
   6   3   1    1.30    0.61
   6   3   1    2.04    0.60
   6   3   1    0.46    0.50
   6   3   1    0.74    0.63
   6   3   1    1.81    0.67
   6   3   1    1.71    0.57
  -6  -2  -1  116.55    4.90
  -6  -2  -1  118.13    4.77
  -6  -2  -1  115.01    4.82
  -6  -2  -1  122.78    4.97
  -6  -2  -1  120.75    4.56
  -6  -2  -1  120.12    5.23
   6   2   1  112.34    4.34
   6   2   1  115.09    5.05
   6   2   1  120.25    4.43
   6   2   1  117.05    4.75
   6   2   1  121.55    4.91
   6   2   1  114.91    4.37
   6   2   1  119.62    4.63
   6   2   1  115.44    3.79
  -6  -1  -1    2.27    0.65
  -6  -1  -1    1.87    0.59
  -6  -1  -1    0.79    0.39
  -6  -1  -1    1.68    0.57
  -6  -1  -1    2.46    0.64
  -6  -1  -1    1.38    0.58
  -6  -1  -1    1.39    0.61
   6   1   1    1.66    0.45
   6   1   1    0.74    0.37
   6   1   1    1.75    0.44
   6   1   1    0.96    0.53
   6   1   1    1.33    0.45
   6   1   1    1.48    0.45
   6   1   1    1.17    0.45
   6   1   1    2.19    0.61
   6   1   1    1.45    0.57
  -6   0  -1   -0.33    0.17
  -6   0  -1    0.20    0.24
  -6   0  -1    0.33    0.26
  -6   0  -1    0.13    0.30
  -6   0  -1   -0.12    0.20
  -6   0  -1   -0.06    0.19
   6   0   1    0.32    0.25
   6   0   1    0.07    0.16
   6   0   1   -0.63    0.27
   6   0   1    0.08    0.18
   6   0   1    0.33    0.35
   6   0   1    0.51    0.37
   6   0   1    0.27    0.23
  -6   1  -1    1.86    0.65
  -6   1  -1    1.92    0.68
  -6   1  -1    2.72    0.72
  -6   1  -1    2.33    0.56
  -6   1  -1    0.76    0.43
  -6   1  -1    1.51    0.51
   6  -1   1    1.49    0.62
   6  -1   1    1.93    0.50
   6  -1   1    1.55    0.57
   6  -1   1    2.12    0.53
   6  -1   1    1.26    0.63
   6  -1   1    3.24    0.63
   6  -1   1    1.31    0.43
  -6   2  -1  110.52    4.34
  -6   2  -1  112.61    4.64
  -6   2  -1  118.83    4.41
  -6   2  -1  116.14    4.07
   6  -2   1  118.24    5.12
   6  -2   1  115.24    4.41
   6  -2   1  115.22    4.60
   6  -2   1  115.41    4.72
   6  -2   1  119.38    4.57
   6  -2   1  114.52    3.97
   6  -2   1  120.29    4.49
  -6   3  -1    1.82    0.57
  -6   3  -1    1.17    0.38
   6  -3   1    0.49    0.29
   6  -3   1    1.34    0.67
   6  -3   1    1.58    0.64
   6  -3   1    1.12    0.54
   6  -3   1    1.44    0.54
  -6   4  -1   11.71    2.24
  -6   4  -1   14.41    1.38
  -6   4  -1   14.21    1.11
   6  -4   1   14.61    1.53
   6  -4   1   14.90    1.47
   6  -4   1   11.89    1.25
   6  -4   1   15.41    1.47
  -6   5  -1    2.22    0.67
   6  -5   1    0.99    0.35
   6  -5   1    1.25    0.60
  -6   6  -1   29.46    1.64
   6  -6   1   29.50    2.27
   6  -6   1   29.27    1.97
   6  -6   1   26.33    2.26
  -7  -5  -1    0.68    0.70
   7   5   1    0.44    0.39
   7   5   1    0.18    0.43
   7   5   1    1.33    0.63
  -7  -4  -1   32.75    2.72
  -7  -4  -1   37.44    2.66
   7   4   1   25.55    3.28
   7   4   1   34.97    2.58
  -7  -3  -1    0.70    0.53
  -7  -3  -1    0.70    0.38
  -7  -3  -1    1.36    0.64
  -7  -3  -1    0.76    0.45
  -7  -3  -1    0.56    0.40
   7   3   1    0.10    0.71
   7   3   1    0.39    0.54
   7   3   1    1.13    0.46
   7   3   1    0.89    0.47
   7   3   1    1.10    0.42
   7   3   1    0.53    0.56
  -7  -2  -1    3.49    0.88
  -7  -2  -1    3.17    0.88
  -7  -2  -1    3.39    0.82
  -7  -2  -1    3.25    1.04
  -7  -2  -1    1.92    0.79
  -7  -2  -1    2.59    0.79
   7   2   1    4.25    1.19
   7   2   1    4.30    0.64
   7   2   1    2.82    0.66
   7   2   1    2.40    0.77
   7   2   1    2.11    0.59
   7   2   1    4.96    1.32
   7   2   1    3.30    0.88
   7   2   1    1.69    0.62
   7   2   1    2.20    0.67
  -7  -1  -1    6.75    1.18
  -7  -1  -1    3.17    0.76
  -7  -1  -1    4.01    0.97
  -7  -1  -1    5.89    0.93
  -7  -1  -1    5.36    0.91
  -7  -1  -1    4.45    1.09
   7   1   1    4.55    1.03
   7   1   1    5.94    0.90
   7   1   1    3.56    0.90
   7   1   1    4.64    1.19
   7   1   1    4.02    0.70
   7   1   1    6.45    1.24
   7   1   1    5.06    0.73
   7   1   1    3.10    1.00
  -7   0  -1   75.30    3.43
  -7   0  -1   73.59    3.71
  -7   0  -1   73.09    3.90
  -7   0  -1   73.95    3.82
  -7   0  -1   76.10    4.14
   7   0   1   78.44    3.43
   7   0   1   78.72    3.50
   7   0   1   70.20    3.27
   7   0   1   77.36    3.82
   7   0   1   76.22    3.98
   7   0   1   74.28    4.12
  -7   1  -1    5.02    0.77
  -7   1  -1    2.26    0.81
  -7   1  -1    6.77    0.98
  -7   1  -1    4.40    1.26
  -7   1  -1    4.31    0.72
   7  -1   1    3.94    1.08
   7  -1   1    4.67    0.74
   7  -1   1    5.22    0.99
   7  -1   1    4.70    0.78
   7  -1   1    3.32    0.82
  -7   2  -1    3.72    0.90
  -7   2  -1    3.81    0.66
  -7   2  -1    3.01    0.77
   7  -2   1    2.91    0.73
   7  -2   1    2.85    0.90
   7  -2   1    1.74    0.79
   7  -2   1    3.02    0.64
   7  -2   1    2.31    0.71
  -7   3  -1    0.41    0.25
  -7   3  -1   -0.15    0.26
   7  -3   1    0.36    0.33
   7  -3   1    0.34    0.40
   7  -3   1    1.18    0.43
  -7   4  -1   33.61    2.22
   7  -4   1   29.81    2.08
   7  -4   1   24.76    2.27
   7  -4   1   33.34    2.29
  -7   5  -1    1.17    0.53
   7  -5   1   -0.11    0.51
   7  -5   1    0.22    0.47
  -8  -4  -1    5.40    1.44
  -8  -4  -1    6.34    1.24
   8   4   1    2.53    0.76
   8   4   1    3.91    1.05
  -8  -3  -1    0.09    0.66
  -8  -3  -1   -0.67    0.39
   8   3   1    0.33    0.57
   8   3   1    0.09    0.36
   8   3   1    0.07    0.50
  -8  -2  -1   30.61    2.41
  -8  -2  -1   35.52    2.68
   8   2   1   32.88    2.88
  -8  -1  -1    0.84    0.76
  -8  -1  -1    0.85    0.71
  -8  -1  -1    1.32    0.65
   8   1   1    1.21    0.56
   8   1   1    1.36    0.69
   8   1   1    2.01    0.67
  -8   0  -1    0.60    0.52
  -8   0  -1   -0.02    0.33
   8   0   1    0.08    0.49
   8   0   1   -0.02    0.21
   8   0   1    0.27    0.42
  -8   1  -1    1.51    0.58
  -8   1  -1    1.21    0.46
   8  -1   1    3.00    0.88
   8  -1   1    0.94    0.49
   8  -1   1    0.82    0.53
  -8   2  -1   29.84    1.96
  -8   2  -1   29.95    2.09
  -8   2  -1   28.08    2.26
   8  -2   1   33.07    2.15
   8  -2   1   26.73    2.08
   8  -2   1   29.40    2.17
  -8   3  -1    0.92    0.38
  -8   3  -1    0.41    0.32
  -8   3  -1    0.55    0.59
   8  -3   1    0.02    0.36
   8  -3   1   -0.45    0.30
  -8   4  -1    5.42    0.81
  -8   4  -1    2.36    1.23
   8  -4   1    3.30    0.76
   8  -4   1    2.33    0.71
   8  -4   1    6.17    1.63
  -9  -3  -1    0.80    0.69
   9   3   1    0.59    0.48
  -9  -2  -1   -0.41    0.42
   9   2   1    0.23    0.44
  -9  -1  -1    9.59    1.50
   9   1   1    9.82    1.22
   9   1   1    6.94    1.23
   9   0   1    4.41    0.85
   9   0   1    3.51    0.86
  -9   1  -1   11.88    1.35
   9  -1   1   10.47    1.45
   9  -1   1    8.69    1.19
  -9   2  -1    0.35    0.45
  -9   2  -1    0.60    0.43
  -9   2  -1    0.60    0.57
   9  -2   1    0.02    0.53
   9  -2   1   -0.25    0.57
   9  -2   1   -0.24    0.32
  -9   3  -1    1.15    0.54
  -9   3  -1    0.69    0.61
   9  -3   1    1.18    0.65
   9  -3   1    0.35    0.52
   9  -3   1    0.85    0.52
 -10  -1  -1   10.25    1.59
 -10   0  -1   -0.39    0.52
  10   0   1   -0.16    0.80
 -10   1  -1   10.15    1.57
  10  -1   1   11.08    1.88
  10  -1   1   13.43    1.68
  10   0  -2   28.07    2.29
  10   0  -2   26.82    2.40
 -10   0   2   28.55    2.17
 -10  -1   2    1.53    0.66
   9  -3  -2    9.28    1.25
   9  -3  -2    8.74    1.11
   9  -2  -2   27.38    2.09
   9  -2  -2   28.63    2.00
  -9   2   2   29.31    1.84
  -9   2   2   26.74    2.31
   9  -1  -2    2.34    0.72
   9  -1  -2    2.39    0.78
   9   0  -2    0.24    0.50
   9   0  -2    1.89    1.00
  -9   0   2   -0.13    0.43
  -9   0   2    0.63    0.36
   9   1  -2    2.20    0.99
   9   1  -2    2.16    0.78
  -9  -1   2    1.21    0.87
  -9  -1   2    2.02    0.68
   9   2  -2   22.95    1.91
  -9  -2   2   24.92    2.27
  -9  -2   2   28.32    2.39
  -9  -3   2    3.61    1.18
   8  -4  -2   67.22    3.51
   8  -4  -2   69.22    3.05
  -8   4   2   69.57    2.76
   8  -3  -2    1.04    0.46
   8  -3  -2    0.24    0.37
   8  -3  -2    0.74    0.55
  -8   3   2    0.85    0.36
   8  -2  -2   12.04    1.29
   8  -2  -2   11.20    1.18
  -8   2   2   10.13    1.01
   8  -1  -2    3.86    0.74
   8  -1  -2    4.23    0.82
   8  -1  -2    4.92    0.87
  -8   1   2    3.21    0.69
  -8   1   2    3.79    1.28
   8   0  -2  170.02    6.03
   8   0  -2  171.26    5.94
   8   0  -2  174.21    6.31
  -8   0   2  169.11    6.48
  -8   0   2  175.07    6.01
   8   1  -2    3.87    0.77
   8   1  -2    4.89    0.85
   8   1  -2    3.78    0.90
  -8  -1   2    2.95    0.77
  -8  -1   2    2.37    1.05
  -8  -1   2    4.05    0.98
  -8  -2   2   10.22    1.36
  -8  -2   2    8.99    1.28
  -8  -3   2    0.34    0.45
   8   4  -2   57.06    3.46
  -8  -4   2   74.82    3.98
  -8  -4   2   70.23    3.96
   7  -5  -2    2.91    0.77
   7  -5  -2    1.70    0.57
   7  -4  -2    9.30    0.92
  -7   4   2    7.67    1.04
  -7   4   2    7.70    0.76
   7  -3  -2    3.16    0.60
   7  -3  -2    2.65    0.72
   7  -3  -2    2.18    0.74
   7  -3  -2    2.49    0.74
  -7   3   2    2.88    0.51
   7  -2  -2   53.03    2.84
   7  -2  -2   53.69    2.87
   7  -2  -2   60.70    2.88
  -7   2   2   53.43    2.74
  -7   2   2   61.41    3.08
  -7   2   2   51.81    3.35
   7  -1  -2    3.00    0.61
   7  -1  -2    3.50    0.78
   7  -1  -2    2.08    0.75
   7  -1  -2    3.33    0.67
   7  -1  -2    3.72    0.71
   7  -1  -2    2.36    1.01
  -7   1   2    2.57    0.58
  -7   1   2    4.59    0.84
  -7   1   2    3.26    0.58
  -7   1   2    3.05    0.88
   7   0  -2    0.33    0.50
   7   0  -2    0.02    0.27
   7   0  -2    0.63    0.42
   7   0  -2    0.48    0.35
   7   0  -2    0.12    0.26
   7   0  -2    0.14    0.22
  -7   0   2    0.34    0.31
  -7   0   2    0.11    0.21
  -7   0   2    0.49    0.39
  -7   0   2   -0.27    0.29
  -7   0   2    0.45    0.42
   7   1  -2    4.09    1.08
   7   1  -2    3.78    0.70
   7   1  -2    4.26    0.95
   7   1  -2    3.95    0.82
   7   1  -2    3.93    0.72
  -7  -1   2    1.86    0.83
  -7  -1   2    2.80    0.79
  -7  -1   2    3.29    0.77
  -7  -1   2    2.71    0.77
  -7  -1   2    6.05    0.95
   7   2  -2   55.86    2.86
   7   2  -2   54.47    2.82
   7   2  -2   54.24    3.44
   7   2  -2   54.80    2.86
   7   2  -2   55.38    3.55
   7   2  -2   58.98    2.74
   7   2  -2   54.82    2.46
  -7  -2   2   56.92    3.24
  -7  -2   2   56.25    3.14
  -7  -2   2   53.22    2.99
  -7  -2   2   60.25    3.81
   7   3  -2    4.17    1.10
   7   3  -2    2.99    0.69
   7   3  -2    1.88    0.61
   7   3  -2    1.60    0.79
  -7  -3   2    3.52    0.97
  -7  -3   2    2.03    0.83
   7   4  -2    6.31    1.46
  -7  -4   2    8.60    1.58
  -7  -4   2    6.07    1.21
  -7  -5   2    4.14    1.26
   6  -6  -2    7.15    1.14
   6  -6  -2    5.36    1.07
   6  -5  -2    0.68    0.35
   6  -5  -2    0.78    0.60
  -6   5   2    0.55    0.34
  -6   5   2    0.06    0.35
   6  -4  -2   36.69    2.28
   6  -4  -2   34.76    2.35
   6  -4  -2   32.46    1.73
   6  -4  -2   35.42    2.36
   6  -4  -2   34.95    2.58
  -6   4   2   38.61    3.49
  -6   4   2   35.83    2.22
  -6   4   2   32.66    1.60
  -6   4   2   33.80    2.16
   6  -3  -2    0.30    0.22
   6  -3  -2   -0.15    0.17
   6  -3  -2    0.00    0.34
   6  -3  -2   -0.07    0.23
  -6   3   2   -0.64    0.36
  -6   3   2    0.12    0.31
  -6   3   2   -0.06    0.15
  -6   3   2   -0.17    0.25
  -6   3   2    0.44    0.37
   6  -2  -2    0.41    0.23
   6  -2  -2    0.32    0.30
   6  -2  -2    0.23    0.26
   6  -2  -2   -0.50    0.32
   6  -2  -2    0.71    0.36
   6  -2  -2   -0.07    0.28
   6  -2  -2    0.18    0.31
   6  -2  -2    0.61    0.34
   6  -2  -2    0.27    0.17
  -6   2   2    0.38    0.41
  -6   2   2    0.25    0.20
  -6   2   2   -0.11    0.46
   6  -1  -2    4.21    0.70
   6  -1  -2    3.30    0.54
   6  -1  -2    3.39    0.65
   6  -1  -2    4.51    0.68
   6  -1  -2    2.70    0.68
   6  -1  -2    4.10    0.79
   6  -1  -2    3.44    1.20
  -6   1   2    4.55    0.80
  -6   1   2    4.67    0.62
  -6   1   2    3.83    0.71
  -6   1   2    1.87    1.01
  -6   1   2    2.83    0.50
   6   0  -2   40.41    2.00
   6   0  -2   45.75    2.69
   6   0  -2   39.73    2.22
   6   0  -2   41.84    2.19
   6   0  -2   41.52    2.24
  -6   0   2   39.80    2.24
  -6   0   2   38.02    2.36
  -6   0   2   38.98    2.04
  -6   0   2   36.59    2.33
  -6   0   2   42.24    2.11
   6   1  -2    3.89    0.72
   6   1  -2    3.97    0.61
   6   1  -2    3.37    0.73
   6   1  -2    3.82    0.95
   6   1  -2    3.23    0.62
  -6  -1   2    2.64    0.71
  -6  -1   2    3.76    0.73
  -6  -1   2    2.82    0.62
  -6  -1   2    3.44    0.81
  -6  -1   2    2.49    0.61
  -6  -1   2    4.10    0.74
   6   2  -2    0.75    0.48
   6   2  -2   -0.13    0.18
   6   2  -2    0.90    0.34
   6   2  -2    0.38    0.33
   6   2  -2    0.21    0.23
   6   2  -2    0.32    0.30
   6   2  -2    0.32    0.31
   6   2  -2   -0.06    0.24
   6   2  -2    0.88    0.44
  -6  -2   2    0.62    0.40
  -6  -2   2    0.34    0.47
  -6  -2   2   -0.07    0.26
  -6  -2   2   -0.11    0.24
  -6  -2   2    0.10    0.30
  -6  -2   2   -0.07    0.32
  -6  -2   2   -0.01    0.20
   6   3  -2   -0.17    0.31
   6   3  -2    0.51    0.25
   6   3  -2    0.28    0.31
   6   3  -2    0.04    0.42
   6   3  -2    1.20    0.81
  -6  -3   2    0.58    0.36
  -6  -3   2    0.37    0.29
  -6  -3   2    0.10    0.32
  -6  -3   2    0.06    0.48
  -6  -3   2   -0.36    0.27
  -6  -3   2    0.36    0.49
  -6  -3   2    0.11    0.24
  -6  -3   2   -0.30    0.23
   6   4  -2   33.21    2.21
   6   4  -2   32.19    2.50
   6   4  -2   36.30    2.95
   6   4  -2   36.23    2.60
  -6  -4   2   34.61    2.21
  -6  -4   2   38.21    3.38
  -6  -4   2   39.16    2.85
  -6  -4   2   35.94    2.46
   6   5  -2   -0.21    0.45
   6   5  -2    0.86    0.48
  -6  -5   2    0.93    0.56
   6   6  -2    5.12    1.02
   6   6  -2    4.97    1.29
  -6  -6   2    3.95    0.98
   5  -7  -2   16.92    1.84
  -5   7   2   17.25    1.76
   5  -6  -2    4.38    0.88
   5  -6  -2    2.17    0.63
   5  -6  -2    3.63    0.58
  -5   6   2    4.92    0.89
   5  -5  -2   10.72    1.07
   5  -5  -2    9.11    1.22
   5  -5  -2   10.29    0.95
   5  -5  -2   12.56    1.37
  -5   5   2    9.61    1.15
  -5   5   2    9.90    0.71
   5  -4  -2   23.03    1.72
   5  -4  -2   24.50    1.64
   5  -4  -2   25.26    1.41
   5  -4  -2   24.06    1.89
  -5   4   2   26.61    1.88
  -5   4   2   22.95    1.17
  -5   4   2   25.84    1.81
   5  -3  -2    9.57    0.83
   5  -3  -2    9.22    0.97
   5  -3  -2   10.68    1.21
   5  -3  -2    9.74    1.11
   5  -3  -2    9.65    1.10
   5  -3  -2    9.21    0.98
  -5   3   2   10.63    1.06
  -5   3   2    8.84    0.72
  -5   3   2   10.93    1.19
  -5   3   2   10.14    0.76
  -5   3   2   10.28    0.86
  -5   3   2    9.60    1.04
   5  -2  -2   62.10    2.89
   5  -2  -2   64.68    2.91
   5  -2  -2   62.11    3.11
   5  -2  -2   64.13    2.96
   5  -2  -2   63.93    2.51
   5  -2  -2   64.35    2.57
   5  -2  -2   62.25    2.55
  -5   2   2   65.70    2.38
  -5   2   2   64.07    2.84
  -5   2   2   63.82    2.51
  -5   2   2   63.55    2.64
  -5   2   2   69.07    2.67
  -5   2   2   61.01    3.00
  -5   2   2   64.54    3.26
   5  -1  -2    7.72    0.68
   5  -1  -2    8.46    0.72
   5  -1  -2    9.98    0.91
   5  -1  -2    8.64    0.91
   5  -1  -2    8.47    1.05
   5  -1  -2    8.81    0.74
   5  -1  -2    8.78    0.93
   5  -1  -2    8.18    0.84
   5  -1  -2    9.60    1.02
   5  -1  -2    9.71    0.98
  -5   1   2    8.99    0.77
  -5   1   2    8.83    0.73
  -5   1   2    8.56    1.01
  -5   1   2    8.89    0.86
  -5   1   2    8.23    0.91
  -5   1   2   10.09    1.08
  -5   1   2    8.42    0.92
   5   0  -2    0.20    0.18
   5   0  -2    0.14    0.19
   5   0  -2   -0.19    0.10
   5   0  -2   -0.05    0.21
   5   0  -2    0.24    0.18
   5   0  -2   -0.11    0.13
   5   0  -2    0.28    0.24
   5   0  -2   -0.08    0.16
   5   0  -2   -0.01    0.15
  -5   0   2   -0.05    0.18
  -5   0   2    0.25    0.21
  -5   0   2   -0.06    0.21
  -5   0   2    0.12    0.25
  -5   0   2    0.09    0.19
  -5   0   2    0.11    0.12
   5   1  -2    8.09    0.81
   5   1  -2    8.27    0.89
   5   1  -2    8.79    1.07
   5   1  -2    8.90    0.91
   5   1  -2    9.06    1.00
   5   1  -2    8.79    0.88
   5   1  -2    9.01    1.05
   5   1  -2    8.76    1.01
   5   1  -2    9.84    0.90
  -5  -1   2    8.84    1.01
  -5  -1   2    7.64    0.90
  -5  -1   2    7.19    0.95
  -5  -1   2    7.49    0.94
  -5  -1   2    6.80    0.82
  -5  -1   2    8.90    0.90
  -5  -1   2    8.53    0.97
   5   2  -2   63.03    3.10
   5   2  -2   62.50    2.82
   5   2  -2   62.35    2.82
   5   2  -2   64.85    2.60
   5   2  -2   60.31    2.82
   5   2  -2   63.83    3.18
   5   2  -2   65.82    3.11
   5   2  -2   66.11    2.67
   5   2  -2   62.61    2.41
  -5  -2   2   63.52    3.13
  -5  -2   2   63.94    2.92
  -5  -2   2   64.91    3.07
  -5  -2   2   66.83    3.11
  -5  -2   2   59.17    3.06
  -5  -2   2   65.84    3.28
   5   3  -2    9.13    1.08
   5   3  -2    7.76    0.99
   5   3  -2   10.19    1.22
   5   3  -2   11.52    1.23
   5   3  -2   10.14    1.07
   5   3  -2    9.76    0.90
   5   3  -2    9.03    1.18
  -5  -3   2    8.78    1.13
  -5  -3   2    9.69    1.16
  -5  -3   2    9.62    0.93
  -5  -3   2    8.70    1.04
  -5  -3   2   11.34    1.25
  -5  -3   2    8.76    1.21
  -5  -3   2    8.99    0.96
  -5  -3   2   11.56    1.10
  -5  -3   2    8.88    0.90
  -5  -3   2   10.05    1.26
   5   4  -2   24.62    1.92
   5   4  -2   24.70    2.25
   5   4  -2   22.58    1.87
   5   4  -2   25.86    2.04
   5   4  -2   21.97    1.74
   5   4  -2   22.92    1.57
   5   4  -2   21.15    1.95
  -5  -4   2   22.37    1.89
  -5  -4   2   24.42    2.06
  -5  -4   2   25.56    2.11
  -5  -4   2   24.44    1.83
  -5  -4   2   27.14    2.32
  -5  -4   2   23.48    1.69
  -5  -4   2   21.97    1.82
   5   5  -2    9.03    1.17
   5   5  -2   10.63    1.29
  -5  -5   2   12.37    1.38
  -5  -5   2    9.93    1.55
  -5  -5   2   10.71    2.01
   5   6  -2    2.51    0.76
  -5  -6   2    1.57    0.81
  -5  -6   2    3.31    0.93
  -5  -6   2    2.89    0.89
   5   7  -2   12.53    1.63
   5   7  -2   17.34    1.75
  -5  -7   2   14.41    1.88
  -5  -7   2   12.86    1.72
  -5  -7   2   14.25    2.13
   4  -7  -2    1.29    0.63
  -4   6   2    0.14    0.29
   4  -5  -2   48.83    2.87
   4  -5  -2   45.24    1.89
   4  -5  -2   45.53    2.60
   4  -5  -2   43.50    2.55
   4  -5  -2   44.41    2.04
   4  -5  -2   45.52    2.35
   4  -5  -2   50.30    2.97
  -4   5   2   45.23    2.55
  -4   5   2   46.28    1.67
   4  -4  -2    0.24    0.24
   4  -4  -2   -0.43    0.21
   4  -4  -2   -0.03    0.17
   4  -4  -2   -0.20    0.22
   4  -4  -2    0.03    0.21
   4  -4  -2    0.24    0.19
   4  -4  -2    0.13    0.24
  -4   4   2    0.22    0.17
  -4   4   2   -0.08    0.24
  -4   4   2    0.08    0.11
   4  -3  -2    5.21    0.71
   4  -3  -2    6.71    0.82
   4  -3  -2    5.28    0.82
   4  -3  -2    5.34    0.64
   4  -3  -2    5.43    0.83
   4  -3  -2    5.77    0.77
   4  -3  -2    6.31    0.62
  -4   3   2    5.68    0.77
  -4   3   2    6.72    0.84
  -4   3   2    5.70    0.60
  -4   3   2    6.17    0.51
  -4   3   2    5.51    0.76
   4  -2  -2    6.22    0.55
   4  -2  -2    4.84    0.54
   4  -2  -2    5.26    0.51
   4  -2  -2    5.35    0.79
   4  -2  -2    4.50    0.66
   4  -2  -2    6.12    0.79
   4  -2  -2    5.01    0.43
   4  -2  -2    4.23    0.63
   4  -2  -2    5.37    0.60
  -4   2   2    5.50    0.62
  -4   2   2    5.59    0.82
  -4   2   2    5.89    0.72
  -4   2   2    4.71    0.47
  -4   2   2    5.79    0.54
  -4   2   2    4.66    0.51
  -4   2   2    5.27    0.74
   4  -1  -2   70.19    2.89
   4  -1  -2   71.93    2.39
   4  -1  -2   74.86    2.94
   4  -1  -2   73.83    2.73
   4  -1  -2   68.22    3.07
   4  -1  -2   78.46    2.61
   4  -1  -2   73.24    2.62
   4  -1  -2   72.18    2.78
   4  -1  -2   72.68    2.91
   4  -1  -2   76.56    2.45
  -4   1   2   74.97    2.53
  -4   1   2   75.80    2.52
  -4   1   2   75.36    2.75
  -4   1   2   76.63    2.70
  -4   1   2   75.18    3.10
  -4   1   2   71.88    2.43
  -4   1   2   75.88    3.13
  -4   1   2   77.67    2.80
   4   0  -2   15.73    1.10
   4   0  -2   16.22    1.12
   4   0  -2   15.11    1.09
   4   0  -2   17.51    1.17
   4   0  -2   16.45    0.99
   4   0  -2   15.06    1.08
   4   0  -2   14.85    1.27
   4   0  -2   17.73    1.24
  -4   0   2   15.68    1.17
  -4   0   2   12.89    0.97
  -4   0   2   17.45    1.13
  -4   0   2   15.95    1.27
  -4   0   2   15.60    1.16
   4   1  -2   75.62    3.10
   4   1  -2   73.54    2.72
   4   1  -2   72.38    2.73
   4   1  -2   75.10    2.88
   4   1  -2   75.37    2.89
   4   1  -2   69.03    3.09
   4   1  -2   71.86    2.92
   4   1  -2   71.73    2.72
   4   1  -2   75.44    3.01
  -4  -1   2   71.83    2.93
  -4  -1   2   77.62    3.00
  -4  -1   2   72.36    3.06
  -4  -1   2   70.63    2.75
  -4  -1   2   79.16    3.14
  -4  -1   2   70.69    2.93
  -4  -1   2   73.84    2.89
   4   2  -2    4.81    0.77
   4   2  -2    4.58    0.67
   4   2  -2    5.46    0.62
   4   2  -2    6.31    0.83
   4   2  -2    5.77    0.77
   4   2  -2    6.04    0.72
   4   2  -2    4.90    0.76
   4   2  -2    5.95    0.77
  -4  -2   2    6.23    0.80
  -4  -2   2    5.10    0.61
  -4  -2   2    4.23    0.71
  -4  -2   2    5.93    0.59
  -4  -2   2    6.33    0.75
  -4  -2   2    5.74    0.57
  -4  -2   2    5.40    0.80
  -4  -2   2    4.90    0.76
  -4  -2   2    4.75    0.65
   4   3  -2    6.62    0.82
   4   3  -2    5.79    0.90
   4   3  -2    5.89    0.84
   4   3  -2    5.37    0.81
   4   3  -2    3.64    0.74
   4   3  -2    6.27    0.83
   4   3  -2    5.80    0.67
   4   3  -2    7.21    0.91
  -4  -3   2    6.03    0.71
  -4  -3   2    7.78    0.98
  -4  -3   2    6.32    0.81
  -4  -3   2    5.63    0.86
  -4  -3   2    5.01    0.77
  -4  -3   2    5.77    0.68
  -4  -3   2    4.88    0.89
  -4  -3   2    7.09    0.90
   4   4  -2   -0.37    0.20
   4   4  -2    0.69    0.38
   4   4  -2    0.13    0.21
   4   4  -2    0.10    0.23
   4   4  -2    0.19    0.29
  -4  -4   2   -0.04    0.19
  -4  -4   2    0.14    0.24
  -4  -4   2   -0.23    0.24
  -4  -4   2    0.04    0.20
  -4  -4   2   -0.09    0.20
  -4  -4   2    0.06    0.27
  -4  -4   2    0.20    0.23
  -4  -4   2   -0.31    0.15
   4   5  -2   43.54    2.52
   4   5  -2   41.11    2.26
   4   5  -2   42.50    2.60
   4   5  -2   43.35    2.56
  -4  -5   2   45.56    2.36
  -4  -5   2   42.97    2.77
  -4  -5   2   45.51    2.64
  -4  -5   2   42.78    2.79
  -4  -6   2    0.23    0.39
  -4  -6   2    0.22    0.38
  -4  -6   2    0.17    0.46
   4   7  -2    1.91    0.64
   4   7  -2    1.37    0.66
  -4  -7   2    1.43    0.87
  -4  -7   2    2.18    0.77
   3  -7  -2   56.69    3.18
   3  -7  -2   52.73    2.14
   3  -6  -2    3.54    0.86
   3  -6  -2    2.89    0.45
   3  -6  -2    2.71    0.81
  -3   6   2    3.16    0.72
   3  -5  -2    2.43    0.44
   3  -5  -2    3.23    0.85
   3  -5  -2    2.26    0.42
   3  -5  -2    3.39    0.74
   3  -5  -2    3.50    0.62
   3  -5  -2    2.85    0.68
   3  -5  -2    3.21    0.58
   3  -5  -2    4.02    0.85
   3  -5  -2    3.11    0.64
  -3   5   2    4.33    0.70
   3  -4  -2    0.20    0.26
   3  -4  -2    0.54    0.34
   3  -4  -2    0.62    0.23
   3  -4  -2    0.30    0.31
   3  -4  -2    0.90    0.36
   3  -4  -2    0.31    0.29
   3  -4  -2    0.43    0.31
   3  -4  -2    0.18    0.20
  -3   4   2    0.64    0.29
  -3   4   2    0.65    0.36
   3  -3  -2  169.66    5.34
   3  -3  -2  176.62    4.67
   3  -3  -2  169.24    4.91
   3  -3  -2  166.84    5.47
   3  -3  -2  165.95    5.44
   3  -3  -2  169.38    4.96
   3  -3  -2  167.49    5.30
   3  -3  -2  169.76    4.70
   3  -3  -2  170.31    5.79
  -3   3   2  168.23    4.59
  -3   3   2  167.44    4.41
  -3   3   2  173.39    5.33
  -3   3   2  169.85    5.47
   3  -2  -2    2.49    0.51
   3  -2  -2    2.85    0.38
   3  -2  -2    3.09    0.41
   3  -2  -2    2.54    0.41
   3  -2  -2    3.38    0.40
   3  -2  -2    3.37    0.56
   3  -2  -2    2.88    0.48
   3  -2  -2    2.46    0.46
  -3   2   2    3.05    0.45
  -3   2   2    2.83    0.31
  -3   2   2    3.07    0.31
  -3   2   2    2.54    0.36
  -3   2   2    1.84    0.31
  -3   2   2    2.90    0.49
  -3   2   2    2.90    0.51
   3  -1  -2  132.28    4.25
   3  -1  -2  147.38    4.18
   3  -1  -2  150.11    3.92
   3  -1  -2  144.24    4.47
   3  -1  -2  149.65    3.98
   3  -1  -2  144.99    4.18
   3  -1  -2  145.06    4.50
   3  -1  -2  146.74    4.72
   3  -1  -2  145.13    4.02
   3  -1  -2  144.55    4.54
  -3   1   2  143.75    3.98
  -3   1   2  144.86    4.10
  -3   1   2  141.88    3.99
  -3   1   2  145.07    4.12
  -3   1   2  143.17    4.63
  -3   1   2  145.59    4.69
  -3   1   2  152.46    4.18
  -3   1   2  151.43    4.15
   3   0  -2    0.11    0.11
   3   0  -2   -0.03    0.14
   3   0  -2    0.00    0.11
   3   0  -2    0.01    0.14
   3   0  -2   -0.13    0.08
   3   0  -2   -0.05    0.10
   3   0  -2    0.17    0.20
   3   0  -2    0.24    0.17
  -3   0   2   -0.16    0.09
  -3   0   2    0.11    0.12
  -3   0   2    0.19    0.17
  -3   0   2    0.09    0.12
  -3   0   2    0.11    0.21
   3   1  -2  145.90    4.53
   3   1  -2  144.62    4.67
   3   1  -2  144.53    4.53
   3   1  -2  152.42    4.46
   3   1  -2  143.42    4.45
   3   1  -2  140.36    4.29
   3   1  -2  151.30    4.64
   3   1  -2  148.46    4.30
  -3  -1   2  141.62    4.33
  -3  -1   2  139.72    4.60
  -3  -1   2  143.50    4.51
  -3  -1   2  142.91    4.30
  -3  -1   2  143.42    4.57
  -3  -1   2  145.89    4.41
  -3  -1   2  147.16    4.64
  -3  -1   2  143.59    4.47
   3   2  -2    3.87    0.58
   3   2  -2    3.18    0.50
   3   2  -2    2.90    0.53
   3   2  -2    2.82    0.51
   3   2  -2    3.11    0.54
   3   2  -2    2.38    0.39
  -3  -2   2    2.29    0.55
  -3  -2   2    3.41    0.54
  -3  -2   2    2.76    0.45
  -3  -2   2    2.64    0.49
  -3  -2   2    2.65    0.38
  -3  -2   2    3.22    0.43
  -3  -2   2    2.13    0.53
   3   3  -2  165.89    4.96
   3   3  -2  159.26    5.35
   3   3  -2  163.44    5.41
   3   3  -2  166.84    5.30
   3   3  -2  164.69    5.50
   3   3  -2  169.70    5.46
  -3  -3   2  170.64    5.69
  -3  -3   2  165.50    5.66
  -3  -3   2  166.21    5.21
  -3  -3   2  165.39    4.94
  -3  -3   2  164.28    5.42
  -3  -3   2  164.24    5.63
  -3  -3   2  165.80    5.09
  -3  -3   2  168.56    5.37
  -3  -3   2  169.81    5.18
  -3  -3   2  161.60    5.21
   3   4  -2   -0.07    0.24
   3   4  -2    0.15    0.39
   3   4  -2    0.32    0.25
   3   4  -2    0.99    0.43
   3   4  -2    0.34    0.25
   3   4  -2    0.48    0.30
  -3  -4   2    0.74    0.35
  -3  -4   2    0.65    0.49
  -3  -4   2   -0.06    0.24
  -3  -4   2    0.79    0.46
  -3  -4   2    0.42    0.26
  -3  -4   2    0.09    0.21
  -3  -4   2    0.34    0.22
  -3  -4   2    0.32    0.30
  -3  -4   2    0.47    0.31
   3   5  -2    3.93    0.70
   3   5  -2    4.02    0.84
   3   5  -2    3.44    0.89
   3   5  -2    3.25    0.69
   3   5  -2    2.20    0.62
   3   5  -2    3.28    0.79
  -3  -5   2    2.48    0.82
  -3  -5   2    1.63    0.58
  -3  -5   2    4.17    1.23
  -3  -5   2    2.79    0.77
  -3  -5   2    4.13    1.04
  -3  -5   2    4.39    0.85
   3   6  -2    3.62    0.76
   3   6  -2    2.57    0.64
   3   6  -2    3.35    0.83
  -3  -6   2    2.91    0.87
  -3  -6   2    2.57    0.89
   3   7  -2   49.24    2.74
   3   7  -2   53.27    3.05
  -3  -7   2   50.40    3.07
  -3  -7   2   52.76    3.25
   2  -7  -2    1.79    0.44
   2  -7  -2    0.54    0.47
   2  -7  -2   -0.20    0.32
   2  -6  -2   43.79    2.00
   2  -6  -2   38.56    1.72
   2  -6  -2   39.90    2.74
   2  -6  -2   37.79    2.44
   2  -6  -2   40.03    2.52
   2  -6  -2   37.54    2.38
   2  -6  -2   41.60    2.48
  -2   6   2   38.66    2.33
  -2   6   2   37.07    1.50
   2  -5  -2   61.13    3.38
   2  -5  -2   63.89    2.56
   2  -5  -2   59.34    2.83
   2  -5  -2   61.46    2.84
   2  -5  -2   56.03    2.87
   2  -5  -2   60.70    2.18
   2  -5  -2   62.80    2.27
   2  -5  -2   63.75    3.08
   2  -5  -2   62.45    2.71
  -2   5   2   56.54    2.77
  -2   5   2   59.49    1.97
  -2   5   2   59.83    2.16
   2  -4  -2   77.76    3.31
   2  -4  -2   80.21    2.46
   2  -4  -2   79.01    3.06
   2  -4  -2   76.17    3.22
   2  -4  -2   75.99    3.56
   2  -4  -2   77.64    3.05
   2  -4  -2   79.79    3.26
   2  -4  -2   76.03    3.01
   2  -4  -2   74.21    3.15
  -2   4   2   78.68    3.13
   2  -3  -2   46.30    1.94
   2  -3  -2   41.74    2.07
   2  -3  -2   43.82    2.02
   2  -3  -2   42.35    2.30
   2  -3  -2   45.35    2.13
   2  -3  -2   47.00    2.15
   2  -3  -2   44.19    1.90
   2  -3  -2   44.77    2.06
  -2   3   2   44.30    2.03
  -2   3   2   44.72    1.94
   2  -2  -2   73.24    2.73
   2  -2  -2   72.54    2.49
   2  -2  -2   72.56    2.87
   2  -2  -2   74.48    2.61
   2  -2  -2   72.80    2.68
   2  -2  -2   77.42    2.73
  -2   2   2   72.68    2.66
  -2   2   2   72.99    2.66
   2  -1  -2   61.92    2.31
   2  -1  -2   60.70    2.23
   2  -1  -2   62.59    1.94
   2  -1  -2   63.67    1.76
   2  -1  -2   62.21    1.86
   2  -1  -2   62.10    1.91
   2  -1  -2   64.84    2.13
   2  -1  -2   62.09    1.89
   2  -1  -2   63.62    2.29
  -2   1   2   53.95    1.94
  -2   1   2   63.02    2.08
  -2   1   2   62.47    1.83
  -2   1   2   59.92    2.27
  -2   1   2   50.79    2.74
  -2   1   2   57.73    1.77
  -2   1   2   63.15    1.82
   2   0  -2 1000.00   22.95
   2   0  -2  945.86   22.81
   2   0  -2  995.34   22.80
   2   0  -2  972.34   22.64
   2   0  -2  914.38   22.68
  -2   0   2  969.12   23.08
  -2   0   2  934.22   22.73
  -2   0   2  938.82   23.02
  -2   0   2  939.64   22.57
   2   1  -2   58.68    2.22
   2   1  -2   63.91    2.34
   2   1  -2   65.16    2.25
   2   1  -2   60.51    2.31
   2   1  -2   66.73    2.22
   2   1  -2   61.04    2.13
   2   1  -2   58.98    2.13
  -2  -1   2   64.37    2.33
  -2  -1   2   61.93    2.19
  -2  -1   2   61.53    2.28
  -2  -1   2   61.89    2.23
  -2  -1   2   59.95    2.32
   2   2  -2   71.58    2.77
   2   2  -2   73.66    2.67
   2   2  -2   69.36    2.58
   2   2  -2   71.98    2.58
   2   2  -2   68.33    2.71
   2   2  -2   71.09    2.45
   2   2  -2   71.42    2.65
  -2  -2   2   71.44    2.40
  -2  -2   2   68.89    2.36
  -2  -2   2   70.35    2.78
  -2  -2   2   70.29    2.54
  -2  -2   2   70.81    2.62
  -2  -2   2   70.28    2.84
  -2  -2   2   69.92    2.60
  -2  -2   2   71.64    2.51
  -2  -2   2   65.45    2.36
   2   3  -2   44.45    2.15
   2   3  -2   45.29    2.27
   2   3  -2   45.30    1.95
   2   3  -2   41.92    2.05
   2   3  -2   44.26    2.14
   2   3  -2   43.44    2.18
   2   3  -2   42.81    2.04
   2   3  -2   44.87    1.91
  -2  -3   2   43.49    1.98
  -2  -3   2   45.14    1.86
  -2  -3   2   43.67    2.10
  -2  -3   2   43.19    1.76
  -2  -3   2   44.07    2.24
  -2  -3   2   44.25    2.25
  -2  -3   2   45.85    2.33
  -2  -3   2   46.64    2.10
  -2  -3   2   44.18    2.15
  -2  -3   2   42.98    2.02
   2   4  -2   77.63    3.27
   2   4  -2   71.47    3.10
   2   4  -2   71.00    3.16
   2   4  -2   78.86    3.00
   2   4  -2   74.43    3.06
   2   4  -2   77.37    3.30
  -2  -4   2   74.46    3.46
  -2  -4   2   73.26    3.06
  -2  -4   2   76.06    3.35
  -2  -4   2   75.23    3.18
  -2  -4   2   74.94    3.38
  -2  -4   2   73.26    3.12
  -2  -4   2   74.18    3.29
  -2  -4   2   75.55    3.89
   2   5  -2   59.53    2.80
   2   5  -2   58.72    2.92
   2   5  -2   55.88    2.70
   2   5  -2   59.90    2.80
   2   5  -2   61.01    3.20
  -2  -5   2   59.82    3.64
  -2  -5   2   59.38    3.02
  -2  -5   2   57.25    2.90
  -2  -5   2   60.37    3.18
   2   6  -2   37.00    2.31
   2   6  -2   34.04    2.26
   2   6  -2   39.57    2.22
  -2  -6   2   38.57    2.45
  -2  -6   2   35.63    2.52
  -2  -6   2   38.12    2.43
   2   7  -2    1.72    0.49
  -2  -7   2    1.28    0.60
  -2  -7   2    1.44    0.72
  -2  -7   2    1.72    0.63
  -1   8   2    0.07    0.59
   1  -7  -2   32.07    2.33
   1  -7  -2   35.17    2.47
  -1   7   2   27.99    2.13
   1  -6  -2   11.65    0.92
   1  -6  -2   10.82    1.02
   1  -6  -2   12.53    1.82
   1  -6  -2   13.87    1.42
  -1   6   2   12.75    1.26
  -1   6   2   11.51    1.24
   1  -5  -2    0.43    0.33
   1  -5  -2    0.21    0.20
   1  -5  -2   -0.19    0.16
   1  -5  -2    0.10    0.23
   1  -5  -2    0.28    0.25
   1  -5  -2    0.17    0.18
  -1   5   2    0.48    0.25
  -1   5   2    0.23    0.29
  -1   5   2    0.33    0.17
  -1   5   2    0.21    0.14
   1  -4  -2    6.09    0.81
   1  -4  -2    7.20    0.86
   1  -4  -2    7.92    0.84
   1  -4  -2    7.12    0.78
   1  -4  -2    7.15    0.56
   1  -4  -2    8.18    0.75
   1  -4  -2    7.29    0.78
   1  -4  -2    6.85    0.55
   1  -4  -2    6.53    0.80
   1  -4  -2    7.13    0.70
  -1   4   2    7.15    0.74
  -1   4   2    7.12    0.51
  -1   4   2    6.30    0.78
  -1   4   2    6.99    0.47
   1  -3  -2  260.09    7.14
   1  -3  -2  261.92    7.18
   1  -3  -2  237.89    6.88
   1  -3  -2  270.61    7.42
   1  -3  -2  253.40    7.24
   1  -3  -2  258.59    7.29
  -1   3   2  265.73    7.07
  -1   3   2  248.27    7.23
   1  -2  -2    5.18    0.51
   1  -2  -2    4.76    0.51
   1  -2  -2    5.24    0.54
   1  -2  -2    4.24    0.52
  -1   2   2    4.13    0.53
  -1   2   2    5.69    0.53
   1  -1  -2  185.15    5.16
   1  -1  -2  187.92    4.57
   1  -1  -2  193.45    4.94
   1  -1  -2  188.74    5.13
   1  -1  -2  197.92    5.13
   1  -1  -2  197.49    5.01
   1  -1  -2  190.57    5.05
   1  -1  -2  193.14    5.06
  -1   1   2  180.00    4.90
  -1   1   2  178.87    5.11
  -1   1   2  189.20    5.09
   1   0  -2   -0.17    0.08
   1   0  -2    0.01    0.11
   1   0  -2    0.14    0.08
   1   0  -2   -0.02    0.11
   1   0  -2    0.01    0.09
   1   0  -2    0.10    0.15
   1   0  -2   -0.04    0.14
   1   0  -2   -0.07    0.07
  -1   0   2   -0.05    0.09
  -1   0   2   -0.13    0.14
  -1   0   2    0.09    0.14
  -1   0   2    0.11    0.14
  -1   0   2    0.07    0.09
  -1   0   2   -0.13    0.09
   1   1  -2  190.20    4.90
   1   1  -2  185.89    4.97
   1   1  -2  182.07    4.96
   1   1  -2  184.14    4.94
   1   1  -2  198.17    5.29
   1   1  -2  185.20    4.75
   1   1  -2  172.71    4.93
   1   1  -2  183.12    5.13
  -1  -1   2  175.98    5.11
  -1  -1   2  180.90    4.98
  -1  -1   2  186.34    4.93
  -1  -1   2  192.47    5.11
  -1  -1   2  185.38    5.01
  -1  -1   2  188.06    4.94
  -1  -1   2  187.58    4.74
   1   2  -2    5.35    0.46
   1   2  -2    4.65    0.61
   1   2  -2    5.59    0.57
   1   2  -2    3.99    0.54
   1   2  -2    4.32    0.54
   1   2  -2    4.36    0.53
   1   2  -2    4.74    0.52
   1   2  -2    5.40    0.56
   1   2  -2    5.72    0.71
  -1  -2   2    4.90    0.60
  -1  -2   2    4.45    0.58
  -1  -2   2    5.22    0.57
  -1  -2   2    4.96    0.43
  -1  -2   2    4.33    0.51
  -1  -2   2    4.86    0.62
  -1  -2   2    4.90    0.52
   1   3  -2  255.58    7.25
   1   3  -2  265.49    7.18
   1   3  -2  258.11    7.12
   1   3  -2  256.50    7.37
   1   3  -2  258.93    7.29
   1   3  -2  245.51    7.15
   1   3  -2  252.10    7.31
   1   3  -2  253.93    7.23
  -1  -3   2  243.94    7.02
  -1  -3   2  254.29    7.23
  -1  -3   2  255.66    7.25
  -1  -3   2  241.48    7.33
  -1  -3   2  262.51    7.57
  -1  -3   2  269.22    7.01
  -1  -3   2  248.56    7.37
  -1  -3   2  252.68    7.17
   1   4  -2    5.62    0.76
   1   4  -2    5.50    0.73
   1   4  -2    6.61    0.80
   1   4  -2    6.21    0.82
   1   4  -2    6.98    0.76
   1   4  -2    6.60    0.79
  -1  -4   2    6.43    0.77
  -1  -4   2    5.74    0.86
  -1  -4   2    7.27    0.90
  -1  -4   2    6.72    0.76
  -1  -4   2    6.20    0.70
  -1  -4   2    6.40    0.81
  -1  -4   2    7.62    0.88
  -1  -4   2    6.60    0.74
  -1  -4   2    6.32    0.82
   1   5  -2    0.17    0.26
   1   5  -2   -0.10    0.28
   1   5  -2    0.27    0.25
   1   5  -2   -0.28    0.17
   1   5  -2   -0.02    0.14
  -1  -5   2    0.23    0.24
  -1  -5   2   -0.09    0.15
  -1  -5   2    0.18    0.19
  -1  -5   2    0.32    0.19
  -1  -5   2   -0.04    0.30
   1   6  -2   10.50    1.22
   1   6  -2   10.12    1.04
   1   6  -2   15.08    1.68
  -1  -6   2   11.08    1.21
  -1  -6   2    8.92    1.65
  -1  -6   2    9.19    1.15
  -1  -6   2   11.70    1.40
   1   7  -2   32.18    2.26
   1   7  -2   32.84    1.98
  -1  -7   2   31.46    2.26
  -1  -7   2   30.62    2.20
   1   8  -2    0.99    0.48
  -1  -8   2    0.10    0.60
  -1  -8   2    0.87    0.64
  -1  -8   2    1.66    0.90
   0  -8  -2    6.91    1.57
   0  -8  -2    7.28    2.14
   0  -7  -2   -0.46    0.26
   0  -7  -2   -0.17    0.26
   0   7   2    0.25    0.22
   0   7   2    0.17    0.33
   0  -6  -2   27.00    1.81
   0  -6  -2   28.99    2.03
   0  -6  -2   25.72    1.43
   0  -6  -2   22.09    1.83
   0   6   2   25.81    1.97
   0   6   2   22.69    1.80
   0   6   2   25.74    1.72
   0  -5  -2   98.19    3.50
   0  -5  -2   94.08    3.88
   0  -5  -2   90.02    3.47
   0  -5  -2   95.35    3.35
   0  -5  -2  100.50    4.07
   0  -5  -2   95.46    3.43
   0  -5  -2   97.57    3.24
   0   5   2   95.52    3.03
   0   5   2   92.18    3.26
   0   5   2   98.55    3.55
   0   5   2   97.84    3.96
   0   5   2   99.14    4.00
   0  -4  -2   73.90    2.78
   0  -4  -2   75.86    2.72
   0  -4  -2   79.74    2.67
   0  -4  -2   76.84    3.25
   0  -4  -2   72.47    2.49
   0  -4  -2   73.84    3.09
   0  -4  -2   72.61    3.10
   0  -4  -2   75.26    2.72
   0  -4  -2   75.37    3.10
   0   4   2   75.19    2.73
   0   4   2   74.97    3.11
   0   4   2   71.94    2.34
   0   4   2   75.42    2.49
   0   4   2   75.70    3.13
   0  -3  -2   65.89    2.13
   0  -3  -2   73.70    2.90
   0  -3  -2   68.76    2.72
   0  -3  -2   67.88    2.19
   0  -3  -2   67.41    2.68
   0  -3  -2   71.35    2.48
   0   3   2   71.07    2.10
   0   3   2   69.42    2.71
   0   3   2   70.93    2.37
   0   3   2   69.19    2.76
   0   3   2   70.70    2.11
   0  -2  -2   36.67    1.62
   0  -2  -2   34.40    1.15
   0  -2  -2   35.60    1.18
   0  -2  -2   35.44    1.35
   0  -2  -2   36.08    1.51
   0  -2  -2   38.10    1.56
   0  -2  -2   37.60    1.65
   0   2   2   36.06    1.55
   0   2   2   36.15    1.49
   0   2   2   36.01    1.14
   0   2   2   35.92    1.12
   0   2   2   37.72    1.65
   0  -1  -2  266.35    6.79
   0  -1  -2  259.72    6.39
   0  -1  -2  262.36    6.55
   0  -1  -2  263.77    6.32
   0  -1  -2  261.61    6.31
   0  -1  -2  265.93    6.47
   0  -1  -2  277.75    6.57
   0  -1  -2  273.99    6.88
   0  -1  -2  248.80    6.76
   0   1   2  269.54    6.35
   0   1   2  261.29    6.80
   0   1   2  273.01    6.37
   0   1   2  258.55    6.34
   0   1   2  267.92    6.58
   0   1   2  263.29    6.55
   0   1   2  263.19    6.38
   0   1   2  262.29    6.85
   0   1   2  266.96    6.80
   0   0  -2  428.17   10.90
   0   0  -2  463.03   10.83
   0   0  -2  417.49   10.76
   0   0  -2  469.94   11.00
   0   0  -2  432.35   10.73
   0   0  -2  442.85   10.72
   0   0   2  455.76   10.80
   0   0   2  458.89   10.77
   0   0   2  432.74   10.87
   0   0   2  460.96   10.98
   0   0   2  462.96   10.77
   0   0   2  438.93   10.72
   0   1  -2  258.54    6.69
   0   1  -2  268.38    6.81
   0   1  -2  253.91    6.44
   0   1  -2  242.06    6.42
   0   1  -2  254.78    6.77
   0   1  -2  247.66    6.60
   0   1  -2  256.31    6.56
   0   1  -2  257.14    6.68
   0   1  -2  249.98    6.72
   0  -1   2  253.53    6.65
   0  -1   2  269.49    6.62
   0  -1   2  259.58    6.44
   0  -1   2  282.54    6.76
   0  -1   2  264.39    6.62
   0  -1   2  248.53    6.78
   0  -1   2  255.00    6.59
   0  -1   2  268.68    6.85
   0   2  -2   35.95    1.63
   0   2  -2   35.20    1.63
   0   2  -2   35.61    1.56
   0   2  -2   37.59    1.60
   0   2  -2   38.38    1.57
   0  -2   2   38.91    1.73
   0  -2   2   37.85    1.62
   0  -2   2   35.99    1.55
   0  -2   2   33.86    1.68
   0  -2   2   35.87    1.63
   0  -2   2   34.56    1.49
   0  -2   2   35.69    1.59
   0   3  -2   69.00    2.68
   0   3  -2   69.65    2.74
   0   3  -2   67.22    2.68
   0   3  -2   70.61    2.73
   0   3  -2   74.57    2.84
   0   3  -2   70.36    2.74
   0   3  -2   69.39    2.58
   0   3  -2   69.47    2.81
   0  -3   2   68.61    2.71
   0  -3   2   72.50    2.75
   0  -3   2   72.10    2.65
   0  -3   2   67.38    2.52
   0  -3   2   71.70    2.87
   0  -3   2   68.25    2.83
   0  -3   2   67.73    2.74
   0  -3   2   67.15    2.79
   0   4  -2   71.73    2.89
   0   4  -2   76.89    3.07
   0   4  -2   66.75    3.23
   0   4  -2   73.36    2.85
   0   4  -2   73.33    3.12
   0   4  -2   74.33    3.03
   0   4  -2   75.57    3.16
   0  -4   2   73.23    3.15
   0  -4   2   77.51    3.12
   0  -4   2   75.56    3.27
   0  -4   2   76.98    3.29
   0  -4   2   72.33    2.89
   0  -4   2   74.13    2.79
   0  -4   2   74.71    3.13
   0   5  -2   89.52    3.77
   0   5  -2   95.96    3.49
   0   5  -2   89.81    3.75
   0  -5   2   94.63    4.25
   0  -5   2  100.37    3.95
   0  -5   2   78.49    5.40
   0  -5   2   89.41    3.96
   0  -5   2   93.67    3.85
   0   6  -2   24.41    1.84
   0   6  -2   22.27    2.16
   0   6  -2   25.19    1.91
   0   6  -2   23.74    1.60
   0  -6   2   23.48    1.95
   0  -6   2   25.70    1.91
   0  -6   2   24.72    1.81
   0   7  -2    0.18    0.33
   0   7  -2    0.30    0.31
   0  -7   2   -0.31    0.34
   0  -7   2   -0.46    0.29
   0  -7   2    0.36    0.38
   0  -8   2    8.20    1.14
   0  -8   2    8.84    1.52
  -1  -8  -2   12.81    1.63
  -1  -8  -2   11.54    1.16
   1   8   2   13.67    1.56
  -1  -7  -2    0.83    0.59
  -1  -7  -2    0.30    0.35
   1   7   2    0.87    0.42
  -1  -6  -2   18.30    1.63
  -1  -6  -2   15.82    1.17
  -1  -6  -2   17.03    1.61
   1   6   2   20.34    1.64
  -1  -5  -2    5.67    0.60
  -1  -5  -2    7.81    0.96
  -1  -5  -2    5.81    0.65
  -1  -5  -2    8.03    0.87
  -1  -5  -2    6.49    0.67
  -1  -5  -2    7.32    0.92
  -1  -5  -2    5.97    0.91
  -1  -5  -2    6.58    0.88
  -1  -5  -2    7.84    0.75
   1   5   2    6.59    0.64
   1   5   2    7.56    0.70
   1   5   2    6.90    0.93
   1   5   2    6.17    1.10
   1   5   2    7.68    0.73
  -1  -4  -2   11.92    0.99
  -1  -4  -2   10.74    0.73
  -1  -4  -2   10.30    1.01
  -1  -4  -2   11.38    0.77
  -1  -4  -2   11.67    1.00
  -1  -4  -2   11.39    1.07
  -1  -4  -2   11.09    0.78
  -1  -4  -2   11.73    1.14
  -1  -4  -2   11.41    0.85
  -1  -4  -2   10.40    1.05
   1   4   2   11.64    0.88
   1   4   2   11.03    1.06
   1   4   2   10.09    0.71
   1   4   2   11.92    0.80
   1   4   2   12.96    0.79
   1   4   2   11.72    1.09
  -1  -3  -2   70.98    2.45
  -1  -3  -2   64.95    2.68
  -1  -3  -2   65.98    2.28
  -1  -3  -2   65.56    2.07
  -1  -3  -2   65.99    2.52
  -1  -3  -2   63.64    2.65
  -1  -3  -2   66.43    2.60
  -1  -3  -2   65.57    2.13
  -1  -3  -2   65.74    2.17
   1   3   2   67.88    2.27
   1   3   2   62.33    2.67
   1   3   2   67.92    2.73
   1   3   2   57.74    2.51
   1   3   2   65.61    2.24
   1   3   2   67.61    2.19
   1   3   2   65.93    2.21
   1   3   2   67.23    2.64
  -1  -2  -2   54.86    1.87
  -1  -2  -2   55.57    1.98
  -1  -2  -2   54.07    2.11
  -1  -2  -2   54.69    1.79
  -1  -2  -2   55.40    2.19
  -1  -2  -2   56.38    2.21
  -1  -2  -2   54.42    1.79
   1   2   2   56.65    1.87
   1   2   2   44.72    2.29
   1   2   2   53.93    1.80
   1   2   2   60.16    1.91
   1   2   2   58.12    2.27
   1   2   2   54.86    2.07
   1   2   2   57.01    1.85
   1   2   2   55.23    2.20
  -1  -1  -2   45.48    1.82
  -1  -1  -2   49.12    1.75
  -1  -1  -2   50.29    1.87
  -1  -1  -2   50.52    1.38
  -1  -1  -2   46.48    1.55
  -1  -1  -2   47.68    1.81
  -1  -1  -2   46.51    1.66
  -1  -1  -2   47.49    1.60
   1   1   2   50.03    1.73
   1   1   2   46.66    1.81
   1   1   2   51.37    1.39
   1   1   2   47.37    1.58
   1   1   2   48.62    1.64
   1   1   2   47.42    1.62
  -1   0  -2    0.37    0.16
  -1   0  -2    0.04    0.13
  -1   0  -2   -0.07    0.12
  -1   0  -2    0.06    0.11
  -1   0  -2    0.01    0.13
  -1   0  -2    0.01    0.14
  -1   0  -2    0.02    0.08
  -1   0  -2   -0.02    0.10
   1   0   2    0.21    0.12
   1   0   2    0.08    0.13
   1   0   2   -0.01    0.09
   1   0   2   -0.04    0.13
   1   0   2   -0.08    0.09
   1   0   2   -0.07    0.13
   1   0   2    0.12    0.08
   1   0   2    0.17    0.16
   1   0   2    0.20    0.18
  -1   1  -2   47.39    1.68
  -1   1  -2   46.04    1.68
  -1   1  -2   47.39    1.76
  -1   1  -2   43.85    1.68
  -1   1  -2   43.50    1.79
  -1   1  -2   45.20    1.78
  -1   1  -2   46.75    1.75
   1  -1   2   42.70    1.51
   1  -1   2   47.01    1.67
   1  -1   2   46.13    1.66
   1  -1   2   45.49    1.77
   1  -1   2   46.71    1.71
   1  -1   2   41.79    1.63
   1  -1   2   47.91    1.77
   1  -1   2   46.81    1.75
  -1   2  -2   53.92    2.18
  -1   2  -2   53.44    2.19
  -1   2  -2   56.54    1.86
  -1   2  -2   53.55    2.10
  -1   2  -2   55.31    2.19
  -1   2  -2   55.32    2.04
  -1   2  -2   56.71    2.08
   1  -2   2   54.35    2.19
   1  -2   2   53.23    2.24
   1  -2   2   55.59    2.11
   1  -2   2   55.74    2.13
   1  -2   2   53.36    2.19
   1  -2   2   53.49    2.10
   1  -2   2   55.97    1.75
  -1   3  -2   65.89    2.67
  -1   3  -2   61.87    2.53
  -1   3  -2   64.50    2.57
  -1   3  -2   66.39    2.45
  -1   3  -2   67.57    2.52
  -1   3  -2   63.83    2.65
   1  -3   2   62.69    2.58
   1  -3   2   67.07    2.62
   1  -3   2   63.02    2.37
   1  -3   2   61.53    2.56
   1  -3   2   65.89    2.70
   1  -3   2   69.09    2.70
   1  -3   2   60.68    2.50
   1  -3   2   63.71    2.64
  -1   4  -2   12.41    1.03
  -1   4  -2    9.45    1.00
  -1   4  -2   10.89    1.07
  -1   4  -2   11.44    0.93
  -1   4  -2   10.66    0.97
   1  -4   2    9.76    1.05
   1  -4   2   10.53    1.03
   1  -4   2   10.75    0.99
   1  -4   2   12.02    1.07
   1  -4   2   11.33    1.06
   1  -4   2   11.14    0.88
   1  -4   2   11.37    1.06
   1  -4   2   12.25    1.12
  -1   5  -2    7.04    0.96
  -1   5  -2    6.79    0.76
  -1   5  -2    6.84    0.92
   1  -5   2    4.93    0.84
   1  -5   2    6.09    0.82
   1  -5   2    6.17    0.86
   1  -5   2    7.62    0.96
   1  -5   2    7.14    0.90
   1  -5   2    6.75    0.89
   1  -5   2    8.79    1.13
  -1   6  -2   17.31    1.28
  -1   6  -2   17.19    1.54
  -1   6  -2   16.91    1.51
   1  -6   2   17.52    1.48
   1  -6   2   15.91    1.60
  -1   7  -2    0.02    0.27
  -1   7  -2    0.48    0.31
   1  -7   2    0.74    0.43
   1  -7   2    1.23    0.51
  -1   8  -2   10.92    1.63
  -1   8  -2   10.02    1.09
   1  -8   2   11.53    1.31
  -2  -7  -2    9.19    0.96
  -2  -7  -2   10.60    1.38
  -2  -7  -2    8.45    1.24
   2   7   2   10.54    1.30
  -2  -6  -2   14.68    1.18
  -2  -6  -2   14.47    1.43
  -2  -6  -2   14.16    1.42
   2   6   2   12.38    1.01
   2   6   2   15.90    1.48
  -2  -5  -2    4.88    0.79
  -2  -5  -2    5.36    0.88
  -2  -5  -2    5.62    0.85
  -2  -5  -2    4.34    0.61
  -2  -5  -2    5.26    0.86
   2   5   2    5.81    0.87
   2   5   2    4.37    0.56
   2   5   2    4.95    0.68
  -2  -4  -2   49.52    2.33
  -2  -4  -2   48.63    2.44
  -2  -4  -2   48.05    2.12
  -2  -4  -2   47.59    2.46
  -2  -4  -2   45.61    2.10
  -2  -4  -2   48.39    2.36
   2   4   2   46.75    2.42
   2   4   2   48.98    2.42
   2   4   2   46.75    2.23
   2   4   2   47.55    2.42
   2   4   2   48.37    2.16
   2   4   2   48.83    2.04
   2   4   2   46.86    2.20
  -2  -3  -2    5.92    0.73
  -2  -3  -2    6.36    0.75
  -2  -3  -2    7.49    0.66
  -2  -3  -2    6.50    0.74
  -2  -3  -2    6.46    0.66
  -2  -3  -2    6.21    0.69
  -2  -3  -2    6.01    0.75
  -2  -3  -2    5.43    0.57
   2   3   2    5.30    0.72
   2   3   2    6.62    0.76
   2   3   2    6.25    0.69
   2   3   2    6.63    0.63
   2   3   2    6.78    0.78
   2   3   2    6.50    0.63
   2   3   2    7.03    0.72
  -2  -2  -2    2.70    0.47
  -2  -2  -2    3.16    0.50
  -2  -2  -2    2.45    0.46
  -2  -2  -2    3.22    0.45
  -2  -2  -2    3.47    0.56
  -2  -2  -2    3.16    0.42
  -2  -2  -2    4.06    0.46
  -2  -2  -2    3.48    0.43
   2   2   2    2.82    0.45
   2   2   2    3.62    0.46
   2   2   2    2.96    0.43
   2   2   2    3.23    0.52
   2   2   2    3.00    0.48
   2   2   2    3.05    0.48
   2   2   2    2.80    0.46
  -2  -1  -2  101.71    3.34
  -2  -1  -2  100.44    3.30
  -2  -1  -2  100.60    3.06
  -2  -1  -2   95.94    3.17
  -2  -1  -2  102.04    2.97
  -2  -1  -2   95.33    3.41
  -2  -1  -2   98.54    3.16
   2   1   2   99.84    3.00
   2   1   2  106.33    3.34
   2   1   2  100.75    3.04
   2   1   2  105.12    3.32
   2   1   2   92.21    3.26
   2   1   2  103.28    3.16
  -2   0  -2  152.22    4.65
  -2   0  -2  157.85    4.70
  -2   0  -2  156.79    4.27
  -2   0  -2  147.25    4.22
  -2   0  -2  153.22    4.52
  -2   0  -2  158.92    4.26
  -2   0  -2  157.27    4.34
  -2   0  -2  153.69    4.43
   2   0   2  157.25    4.51
   2   0   2  154.76    4.23
   2   0   2  154.17    4.34
   2   0   2  159.12    4.47
   2   0   2  160.92    4.56
   2   0   2  159.14    4.19
   2   0   2  150.83    4.62
   2   0   2  148.85    4.22
  -2   1  -2  101.02    3.36
  -2   1  -2  103.78    3.08
  -2   1  -2   98.30    3.20
  -2   1  -2   97.74    3.25
  -2   1  -2   99.95    3.21
  -2   1  -2   98.99    3.21
  -2   1  -2   98.01    3.19
  -2   1  -2   98.36    2.89
  -2   1  -2   95.28    3.22
   2  -1   2   95.22    3.16
   2  -1   2  101.30    2.83
   2  -1   2   98.33    3.26
   2  -1   2   99.52    3.19
   2  -1   2   94.25    3.22
   2  -1   2   98.52    3.08
   2  -1   2   97.79    3.37
   2  -1   2   97.80    3.09
  -2   2  -2    2.61    0.44
  -2   2  -2    2.90    0.51
  -2   2  -2    2.81    0.41
  -2   2  -2    3.52    0.40
  -2   2  -2    4.48    0.57
  -2   2  -2    3.37    0.54
  -2   2  -2    3.32    0.51
  -2   2  -2    3.25    0.49
   2  -2   2    3.62    0.51
   2  -2   2    2.89    0.44
   2  -2   2    2.93    0.51
   2  -2   2    4.14    0.59
   2  -2   2    3.09    0.52
   2  -2   2    3.99    0.57
   2  -2   2    3.72    0.52
   2  -2   2    3.09    0.40
   2  -2   2    2.68    0.40
  -2   3  -2    6.24    0.94
  -2   3  -2    7.49    0.84
  -2   3  -2    6.60    0.79
  -2   3  -2    6.79    0.73
  -2   3  -2    6.70    0.74
   2  -3   2    7.54    0.86
   2  -3   2    5.73    0.65
   2  -3   2    7.64    0.79
   2  -3   2    6.01    0.71
   2  -3   2    7.77    0.85
   2  -3   2    6.26    0.73
   2  -3   2    5.80    0.60
  -2   4  -2   46.91    2.36
  -2   4  -2   47.51    2.10
  -2   4  -2   41.44    2.76
  -2   4  -2   41.01    3.29
  -2   4  -2   47.15    2.16
  -2   4  -2   45.58    2.19
   2  -4   2   49.70    2.42
   2  -4   2   46.29    2.33
   2  -4   2   49.85    2.31
   2  -4   2   48.56    2.44
   2  -4   2   48.42    2.54
   2  -4   2   46.42    2.39
   2  -4   2   45.84    2.35
  -2   5  -2    4.86    0.72
  -2   5  -2    3.94    0.68
  -2   5  -2    6.39    1.22
  -2   5  -2    5.94    1.41
  -2   5  -2    4.65    0.66
  -2   5  -2    4.45    0.61
   2  -5   2    4.30    0.74
   2  -5   2    5.31    0.81
   2  -5   2    4.33    0.79
   2  -5   2    4.38    0.74
   2  -5   2    5.99    1.01
  -2   6  -2   13.02    1.37
  -2   6  -2   12.14    1.34
  -2   6  -2   11.52    1.15
   2  -6   2   15.40    1.39
   2  -6   2   15.12    1.47
  -2   7  -2    9.31    1.27
   2  -7   2   11.14    1.29
  -3  -7  -2   26.90    1.81
  -3  -7  -2   22.07    2.13
   3   7   2   24.25    2.07
  -3  -6  -2   16.96    1.38
  -3  -6  -2   17.82    1.64
  -3  -6  -2   19.15    1.71
  -3  -6  -2   15.24    1.70
   3   6   2   16.00    1.57
   3   6   2   16.29    1.27
  -3  -5  -2    9.60    1.38
  -3  -5  -2   10.99    1.22
  -3  -5  -2   10.14    1.19
  -3  -5  -2    8.45    1.29
  -3  -5  -2   12.21    1.29
  -3  -5  -2   12.71    1.31
  -3  -5  -2   11.14    1.04
   3   5   2   12.72    1.26
   3   5   2   11.66    1.04
  -3  -4  -2    5.51    0.91
  -3  -4  -2    7.11    0.93
  -3  -4  -2    7.03    0.84
  -3  -4  -2    7.95    1.04
  -3  -4  -2    6.70    0.80
  -3  -4  -2    6.55    0.89
  -3  -4  -2    7.67    0.87
   3   4   2    5.74    0.85
   3   4   2    5.36    0.82
   3   4   2    7.85    0.93
   3   4   2    5.24    0.68
   3   4   2    5.55    0.79
  -3  -3  -2   27.66    1.50
  -3  -3  -2   32.30    1.74
  -3  -3  -2   29.87    1.68
  -3  -3  -2   31.70    1.99
  -3  -3  -2   30.70    1.79
  -3  -3  -2   31.76    1.89
  -3  -3  -2   34.94    2.06
  -3  -3  -2   29.80    1.65
   3   3   2   32.44    1.73
   3   3   2   31.18    1.78
   3   3   2   31.29    1.81
   3   3   2   32.29    1.66
   3   3   2   29.14    1.71
   3   3   2   32.52    1.84
  -3  -2  -2   46.28    2.10
  -3  -2  -2   47.50    2.37
  -3  -2  -2   43.76    1.97
  -3  -2  -2   48.27    2.78
  -3  -2  -2   47.54    1.98
  -3  -2  -2   47.87    2.07
  -3  -2  -2   47.59    2.35
   3   2   2   46.07    2.15
   3   2   2   43.01    2.16
   3   2   2   49.91    2.29
   3   2   2   43.87    2.01
   3   2   2   49.73    2.21
   3   2   2   47.89    2.10
   3   2   2   46.47    2.07
   3   2   2   48.39    2.06
  -3  -1  -2   59.95    1.85
  -3  -1  -2   59.26    2.20
  -3  -1  -2   54.50    2.31
  -3  -1  -2   56.47    2.24
  -3  -1  -2   54.87    2.26
  -3  -1  -2   56.91    2.35
  -3  -1  -2   57.98    2.53
  -3  -1  -2   57.92    2.61
  -3  -1  -2   60.56    2.28
   3   1   2   54.73    2.45
   3   1   2   58.95    1.83
   3   1   2   57.68    2.29
   3   1   2   57.58    2.16
   3   1   2   59.29    2.51
   3   1   2   57.25    2.21
   3   1   2   57.69    2.38
   3   1   2   59.75    2.41
   3   1   2   57.09    2.32
  -3   0  -2    0.20    0.16
  -3   0  -2    0.31    0.18
  -3   0  -2    0.01    0.16
  -3   0  -2    0.00    0.20
  -3   0  -2   -0.07    0.11
  -3   0  -2    0.05    0.12
  -3   0  -2   -0.01    0.12
  -3   0  -2    0.03    0.11
  -3   0  -2    0.04    0.23
   3   0   2   -0.18    0.13
   3   0   2    0.08    0.21
   3   0   2    0.00    0.11
   3   0   2   -0.23    0.10
   3   0   2    0.03    0.15
   3   0   2   -0.08    0.18
   3   0   2    0.20    0.16
  -3   1  -2   57.50    2.19
  -3   1  -2   58.51    2.39
  -3   1  -2   60.86    2.37
  -3   1  -2   59.37    2.48
  -3   1  -2   56.88    2.52
  -3   1  -2   56.59    2.38
  -3   1  -2   56.71    1.87
  -3   1  -2   54.62    2.32
   3  -1   2   58.48    2.46
   3  -1   2   56.76    2.32
   3  -1   2   56.21    2.18
   3  -1   2   57.51    2.44
   3  -1   2   63.61    2.50
   3  -1   2   58.15    2.38
   3  -1   2   59.12    2.31
   3  -1   2   58.90    2.56
  -3   2  -2   50.72    2.24
  -3   2  -2   48.81    2.24
  -3   2  -2   49.89    2.24
  -3   2  -2   52.34    2.28
  -3   2  -2   44.81    2.22
  -3   2  -2   44.32    1.95
  -3   2  -2   52.19    2.36
   3  -2   2   49.35    2.22
   3  -2   2   50.89    2.24
   3  -2   2   47.05    2.28
   3  -2   2   48.04    2.32
   3  -2   2   49.87    2.29
   3  -2   2   46.11    2.21
   3  -2   2   46.78    2.11
   3  -2   2   45.86    1.99
  -3   3  -2   32.73    1.62
  -3   3  -2   32.92    1.39
  -3   3  -2   34.78    1.75
  -3   3  -2   31.72    1.86
  -3   3  -2   32.43    1.79
  -3   3  -2   33.93    1.92
   3  -3   2   34.57    2.06
   3  -3   2   31.58    1.80
   3  -3   2   31.89    1.89
   3  -3   2   33.61    1.46
   3  -3   2   32.18    1.85
   3  -3   2   32.87    1.88
   3  -3   2   32.05    1.97
   3  -3   2   29.93    1.79
   3  -3   2   32.14    1.63
  -3   4  -2    7.18    1.09
  -3   4  -2    6.59    0.67
  -3   4  -2    6.96    0.89
  -3   4  -2    6.48    0.70
  -3   4  -2    7.04    0.83
   3  -4   2    6.82    0.89
   3  -4   2    6.70    1.00
   3  -4   2    8.06    0.98
   3  -4   2    7.20    0.98
   3  -4   2    6.82    0.76
   3  -4   2    7.43    0.91
  -3   5  -2   12.21    1.29
  -3   5  -2   11.68    1.24
  -3   5  -2   12.86    1.15
  -3   5  -2   11.01    0.97
  -3   5  -2   13.71    1.44
   3  -5   2   11.24    1.32
   3  -5   2   14.36    1.35
   3  -5   2   11.80    1.41
   3  -5   2   11.26    1.12
   3  -5   2    9.01    1.57
   3  -5   2   14.63    1.30
  -3   6  -2   15.35    1.53
  -3   6  -2   18.28    1.26
   3  -6   2   16.63    1.54
   3  -6   2   15.51    1.59
   3  -6   2   17.44    1.49
   3  -6   2   16.46    1.74
  -3   7  -2   26.04    2.06
   3  -7   2   24.67    2.07
   3  -7   2   24.70    1.85
  -4  -7  -2    0.55    0.50
  -4  -7  -2    0.59    0.44
  -4  -7  -2    0.52    0.36
   4   7   2    0.27    0.39
   4   7   2   -0.13    0.46
  -4  -6  -2    0.91    0.49
  -4  -6  -2    2.28    0.67
   4   6   2    2.43    0.68
  -4  -5  -2   27.11    2.11
  -4  -5  -2   25.78    1.79
   4   5   2   27.01    1.73
   4   5   2   28.03    2.00
   4   5   2   25.42    1.93
  -4  -4  -2   24.44    1.65
  -4  -4  -2   27.34    1.77
  -4  -4  -2   25.53    1.82
  -4  -4  -2   28.05    2.02
  -4  -4  -2   25.66    2.18
   4   4   2   23.85    1.75
   4   4   2   23.37    1.60
  -4  -3  -2    4.68    0.76
  -4  -3  -2    5.15    0.77
  -4  -3  -2    6.71    0.89
  -4  -3  -2    4.49    0.82
  -4  -3  -2    4.93    0.68
  -4  -3  -2    5.49    0.76
  -4  -3  -2    5.62    0.70
  -4  -3  -2    4.62    0.85
   4   3   2    5.40    0.76
   4   3   2    5.42    1.32
   4   3   2    5.77    0.77
   4   3   2    4.90    0.73
   4   3   2    4.97    0.70
   4   3   2    5.38    0.78
   4   3   2    6.56    0.93
  -4  -2  -2    0.17    0.31
  -4  -2  -2   -0.04    0.16
  -4  -2  -2    0.38    0.22
  -4  -2  -2   -0.24    0.14
  -4  -2  -2    0.01    0.16
  -4  -2  -2    0.32    0.30
  -4  -2  -2    0.44    0.29
  -4  -2  -2    0.24    0.24
   4   2   2    0.05    0.17
   4   2   2    0.01    0.18
   4   2   2   -0.09    0.14
   4   2   2    0.00    0.31
   4   2   2    0.03    0.20
   4   2   2   -0.07    0.22
   4   2   2    0.32    0.26
   4   2   2    0.23    0.20
  -4  -1  -2   68.49    3.15
  -4  -1  -2   68.19    2.93
  -4  -1  -2   72.35    2.86
  -4  -1  -2   71.58    2.73
  -4  -1  -2   70.89    2.75
  -4  -1  -2   69.19    3.14
  -4  -1  -2   68.79    2.84
  -4  -1  -2   70.22    2.35
  -4  -1  -2   70.98    2.89
   4   1   2   69.72    3.03
   4   1   2   68.83    2.71
   4   1   2   71.33    2.71
   4   1   2   70.95    2.75
   4   1   2   69.54    2.97
   4   1   2   70.57    2.40
   4   1   2   75.98    2.93
   4   1   2   70.88    2.89
   4   1   2   71.06    3.02
  -4   0  -2    9.30    0.72
  -4   0  -2    9.04    0.78
  -4   0  -2    9.33    0.70
  -4   0  -2   11.18    0.92
  -4   0  -2    9.01    0.94
  -4   0  -2    9.24    0.88
  -4   0  -2    9.86    0.91
  -4   0  -2   10.43    1.09
   4   0   2    9.73    1.02
   4   0   2   11.43    0.87
   4   0   2    9.11    0.82
   4   0   2   10.21    0.87
   4   0   2    9.79    0.94
   4   0   2    9.62    1.00
   4   0   2    9.12    0.94
  -4   1  -2   72.41    2.94
  -4   1  -2   65.39    2.96
  -4   1  -2   72.73    3.00
  -4   1  -2   72.00    2.70
  -4   1  -2   69.10    2.79
  -4   1  -2   60.80    2.69
  -4   1  -2   71.46    3.14
  -4   1  -2   75.39    3.10
   4  -1   2   71.49    2.69
   4  -1   2   72.69    3.08
   4  -1   2   69.96    3.03
   4  -1   2   70.46    3.05
   4  -1   2   67.64    2.77
   4  -1   2   71.12    3.07
   4  -1   2   70.15    2.94
   4  -1   2   70.08    2.77
  -4   2  -2    0.26    0.17
  -4   2  -2    0.24    0.22
  -4   2  -2   -0.08    0.17
  -4   2  -2    0.15    0.21
  -4   2  -2    0.47    0.30
   4  -2   2    0.28    0.24
   4  -2   2    0.19    0.19
   4  -2   2    0.19    0.18
   4  -2   2    0.27    0.31
   4  -2   2    0.21    0.21
   4  -2   2   -0.05    0.14
  -4   3  -2    5.50    0.77
  -4   3  -2    5.95    0.67
  -4   3  -2    6.50    0.83
   4  -3   2    5.46    0.77
   4  -3   2    5.95    0.87
   4  -3   2    4.35    0.60
   4  -3   2    3.71    0.77
   4  -3   2    5.27    0.75
   4  -3   2    4.38    0.74
   4  -3   2    4.37    0.84
   4  -3   2    5.27    0.78
   4  -3   2    6.51    0.82
  -4   4  -2   23.80    1.44
  -4   4  -2   23.35    1.58
  -4   4  -2   24.44    1.78
   4  -4   2   24.93    1.87
   4  -4   2   25.30    2.05
   4  -4   2   23.56    1.73
   4  -4   2   23.87    1.89
   4  -4   2   24.82    1.77
   4  -4   2   26.18    1.67
   4  -4   2   21.81    1.67
  -4   5  -2   26.92    1.96
  -4   5  -2   27.16    1.59
   4  -5   2   27.01    1.92
   4  -5   2   28.78    2.00
   4  -5   2   25.89    2.11
  -4   6  -2    2.27    0.65
   4  -6   2    2.50    0.77
   4  -6   2    3.48    0.80
   4  -6   2    1.55    0.75
  -4   7  -2    0.04    0.54
   4  -7   2   -0.56    0.33
   4  -7   2    0.73    0.54
  -5  -6  -2   12.50    1.42
  -5  -6  -2    9.70    1.23
  -5  -6  -2   11.52    1.44
   5   6   2   10.10    1.20
   5   6   2   12.40    1.47
  -5  -5  -2    4.44    0.84
  -5  -5  -2    5.00    0.92
   5   5   2    5.77    0.88
   5   5   2    5.91    0.96
   5   5   2    5.66    0.96
  -5  -4  -2   45.87    2.88
  -5  -4  -2   45.31    3.29
  -5  -4  -2   40.61    3.21
  -5  -4  -2   46.89    2.61
  -5  -4  -2   42.08    2.35
  -5  -4  -2   46.54    2.64
   5   4   2   45.31    2.57
   5   4   2   41.75    2.45
   5   4   2   45.23    2.44
   5   4   2   40.82    2.37
   5   4   2   42.39    2.81
  -5  -3  -2  100.05    3.87
  -5  -3  -2   99.93    4.14
  -5  -3  -2  101.10    4.09
  -5  -3  -2  100.11    4.39
  -5  -3  -2  101.67    4.83
   5   3   2   97.71    4.01
   5   3   2  102.49    4.03
   5   3   2  100.82    4.04
   5   3   2  100.37    4.01
  -5  -2  -2  171.16    5.56
  -5  -2  -2  167.27    5.85
  -5  -2  -2  167.13    5.91
  -5  -2  -2  171.84    5.66
  -5  -2  -2  180.62    6.03
  -5  -2  -2  172.11    6.25
  -5  -2  -2  175.85    6.45
   5   2   2  172.00    5.70
   5   2   2  166.59    5.83
   5   2   2  178.13    5.64
   5   2   2  178.58    5.84
   5   2   2  168.11    5.61
  -5  -1  -2   64.61    2.64
  -5  -1  -2   64.31    2.82
  -5  -1  -2   69.28    3.37
  -5  -1  -2   70.20    3.35
  -5  -1  -2   65.53    2.89
  -5  -1  -2   63.96    3.78
  -5  -1  -2   67.29    3.16
  -5  -1  -2   71.37    2.82
  -5  -1  -2   66.55    3.01
   5   1   2   68.24    3.28
   5   1   2   66.61    3.06
   5   1   2   66.98    2.54
   5   1   2   68.88    2.82
   5   1   2   67.28    2.90
   5   1   2   64.37    3.10
   5   1   2   67.58    2.93
  -5   0  -2   -0.04    0.14
  -5   0  -2   -0.27    0.17
  -5   0  -2   -0.22    0.16
  -5   0  -2    0.02    0.19
  -5   0  -2    0.06    0.31
  -5   0  -2   -0.28    0.19
  -5   0  -2    0.20    0.21
  -5   0  -2    0.27    0.38
   5   0   2   -0.26    0.17
   5   0   2   -0.01    0.17
   5   0   2    0.36    0.24
   5   0   2    0.19    0.18
   5   0   2   -0.07    0.17
   5   0   2   -0.11    0.22
   5   0   2    0.14    0.19
  -5   1  -2   68.83    3.17
  -5   1  -2   63.97    3.14
  -5   1  -2   71.97    3.22
  -5   1  -2   65.89    3.10
  -5   1  -2   65.83    2.85
  -5   1  -2   69.72    2.93
  -5   1  -2   64.27    2.77
  -5   1  -2   70.72    3.25
   5  -1   2   66.44    3.17
   5  -1   2   68.57    3.23
   5  -1   2   66.21    2.74
   5  -1   2   69.47    2.90
   5  -1   2   69.23    3.01
   5  -1   2   69.04    2.91
   5  -1   2   68.63    3.19
   5  -1   2   69.21    3.27
  -5   2  -2  171.33    5.35
  -5   2  -2  184.29    6.68
  -5   2  -2  177.21    6.05
  -5   2  -2  161.56    5.52
  -5   2  -2  175.33    6.07
  -5   2  -2  172.91    5.64
  -5   2  -2  172.50    6.04
   5  -2   2  173.96    5.94
   5  -2   2  163.65    5.68
   5  -2   2  166.43    5.90
   5  -2   2  173.14    6.21
   5  -2   2  160.24    5.64
   5  -2   2  168.34    5.91
   5  -2   2  172.96    5.36
  -5   3  -2   89.19    4.49
  -5   3  -2  101.26    3.59
  -5   3  -2   97.58    3.93
   5  -3   2   90.14    3.45
   5  -3   2   97.88    4.02
   5  -3   2   98.69    3.95
   5  -3   2  103.89    4.61
   5  -3   2  101.58    4.07
  -5   4  -2   42.29    2.92
  -5   4  -2   46.43    2.15
  -5   4  -2   41.77    2.43
   5  -4   2   45.08    2.64
   5  -4   2   44.80    2.53
   5  -4   2   45.14    3.14
   5  -4   2   41.44    2.44
  -5   5  -2    5.20    1.01
  -5   5  -2    5.81    0.86
  -5   5  -2    5.18    0.74
   5  -5   2    4.35    1.02
   5  -5   2    5.76    0.91
   5  -5   2    5.53    0.91
   5  -6   2    9.91    1.29
   5  -6   2   14.59    1.40
   5  -6   2    9.75    1.40
  -6  -6  -2    0.35    0.58
  -6  -6  -2    0.72    0.63
  -6  -6  -2   -0.27    0.55
   6   6   2    0.28    0.55
   6   6   2    0.23    0.55
  -6  -5  -2   59.43    3.34
  -6  -5  -2   62.91    3.44
   6   5   2   63.40    3.34
   6   5   2   64.79    3.28
   6   5   2   60.75    3.31
  -6  -4  -2    2.61    0.75
  -6  -4  -2    2.17    0.73
  -6  -4  -2    2.61    0.80
   6   4   2    1.88    0.62
   6   4   2    1.32    0.50
   6   4   2    1.38    0.63
  -6  -3  -2   13.41    1.46
  -6  -3  -2   13.50    1.33
  -6  -3  -2   15.58    1.71
  -6  -3  -2   15.66    1.94
  -6  -3  -2   10.34    1.35
  -6  -3  -2   14.07    1.41
  -6  -3  -2   12.26    1.23
   6   3   2   14.86    1.36
   6   3   2   14.07    1.38
   6   3   2   11.33    2.79
   6   3   2   13.44    1.51
   6   3   2   12.37    1.28
   6   3   2   12.97    1.40
   6   3   2   11.57    1.30
  -6  -2  -2    0.83    0.54
  -6  -2  -2    1.30    0.50
  -6  -2  -2    2.69    0.65
  -6  -2  -2    1.30    0.48
  -6  -2  -2    1.57    0.62
  -6  -2  -2    1.00    0.52
  -6  -2  -2    1.12    0.42
   6   2   2    0.85    0.41
   6   2   2    1.33    0.53
   6   2   2    1.60    0.60
   6   2   2    1.21    0.54
   6   2   2    1.18    0.46
   6   2   2    2.21    0.69
   6   2   2    1.36    0.45
  -6  -1  -2   98.32    4.04
  -6  -1  -2  102.59    4.47
  -6  -1  -2   98.70    4.25
  -6  -1  -2  101.78    4.61
  -6  -1  -2  107.31    4.52
  -6  -1  -2  106.70    4.28
  -6  -1  -2  102.51    3.74
  -6  -1  -2   99.56    3.86
   6   1   2  103.06    4.10
   6   1   2  104.56    4.62
   6   1   2  103.18    3.70
   6   1   2  103.73    3.71
   6   1   2  107.52    4.13
   6   1   2  100.59    4.42
   6   1   2  100.34    3.90
   6   1   2  102.57    4.44
  -6   0  -2    0.59    0.35
  -6   0  -2   -0.62    0.25
  -6   0  -2    0.74    0.37
  -6   0  -2    0.13    0.26
  -6   0  -2   -0.17    0.21
  -6   0  -2    0.53    0.25
  -6   0  -2   -0.14    0.20
  -6   0  -2    0.31    0.31
  -6   0  -2    0.85    0.47
   6   0   2   -0.02    0.18
   6   0   2    0.18    0.33
   6   0   2    0.43    0.26
   6   0   2   -0.27    0.35
  -6   1  -2   92.43    4.25
  -6   1  -2  103.49    3.90
  -6   1  -2   98.39    4.25
  -6   1  -2  103.19    4.30
  -6   1  -2  104.88    4.58
  -6   1  -2  104.14    3.91
   6  -1   2  101.60    4.56
   6  -1   2   83.80    4.76
   6  -1   2  103.96    4.46
   6  -1   2   99.99    3.98
   6  -1   2  100.28    4.33
  -6   2  -2    1.48    0.52
  -6   2  -2    2.01    0.61
  -6   2  -2    1.01    0.55
  -6   2  -2    1.82    0.64
  -6   2  -2    2.04    0.64
  -6   2  -2    1.86    0.48
  -6   2  -2    1.95    0.71
   6  -2   2    1.35    0.52
   6  -2   2    2.65    0.71
   6  -2   2    1.23    0.54
   6  -2   2    1.59    0.52
   6  -2   2    2.27    0.76
   6  -2   2    1.77    0.75
   6  -2   2    1.20    0.75
  -6   3  -2   13.07    1.13
  -6   3  -2   11.82    1.26
  -6   3  -2   12.36    1.35
  -6   3  -2   14.94    2.27
  -6   3  -2   14.55    1.46
   6  -3   2   13.54    1.48
   6  -3   2   13.31    1.34
   6  -3   2   11.15    1.27
   6  -3   2   14.02    1.35
   6  -3   2   13.45    1.39
   6  -3   2   14.62    1.76
   6  -3   2   13.89    1.48
   6  -3   2   12.82    1.55
  -6   4  -2    2.65    1.01
  -6   4  -2    2.61    0.58
  -6   4  -2    1.96    0.64
   6  -4   2    2.60    0.68
   6  -4   2    2.22    0.79
   6  -4   2    1.20    0.52
   6  -4   2    1.37    0.45
  -6   5  -2   67.18    3.40
   6  -5   2   61.47    3.22
   6  -5   2   65.86    3.55
   6  -5   2   62.09    3.35
  -6   6  -2    0.74    0.44
  -6   6  -2    0.03    0.32
   6  -6   2   -0.16    0.43
   6  -6   2    0.70    0.45
   6  -6   2   -0.34    0.52
   7   5   2    0.25    0.52
   7   5   2    1.99    0.69
  -7  -4  -2    1.58    0.67
  -7  -4  -2    1.90    0.77
   7   4   2    2.08    0.68
   7   4   2    0.95    0.51
   7   4   2    1.20    0.63
  -7  -3  -2   33.13    2.36
  -7  -3  -2   33.36    2.48
   7   3   2   32.10    2.21
   7   3   2   30.60    2.12
  -7  -2  -2    6.90    1.22
  -7  -2  -2    8.40    1.24
  -7  -2  -2    9.49    1.21
  -7  -2  -2   10.19    1.64
   7   2   2    9.27    1.25
   7   2   2    9.82    1.46
   7   2   2   10.89    1.66
   7   2   2   10.82    1.62
   7   2   2    9.73    1.16
   7   2   2    8.68    1.13
   7   2   2   12.10    1.26
  -7  -1  -2   18.65    1.93
  -7  -1  -2   21.23    1.73
  -7  -1  -2   21.12    2.16
  -7  -1  -2   20.73    1.53
  -7  -1  -2   18.36    1.79
  -7  -1  -2   20.65    1.94
  -7  -1  -2   23.52    1.94
   7   1   2   25.90    2.23
   7   1   2   19.76    1.57
   7   1   2   19.78    1.45
   7   1   2   22.61    1.80
   7   1   2   21.00    1.94
  -7   0  -2   -0.31    0.34
  -7   0  -2    0.04    0.25
  -7   0  -2   -0.10    0.21
  -7   0  -2   -0.09    0.36
  -7   0  -2    0.48    0.40
  -7   0  -2    0.53    0.52
  -7   0  -2    0.20    0.44
   7   0   2    0.02    0.29
   7   0   2    0.11    0.41
   7   0   2    0.42    0.51
   7   0   2   -0.53    0.23
  -7   1  -2   21.77    1.63
  -7   1  -2   20.20    1.80
  -7   1  -2   18.39    1.76
  -7   1  -2   20.88    1.85
  -7   1  -2   20.17    1.62
  -7   1  -2   22.64    2.07
   7  -1   2   20.42    1.52
   7  -1   2   22.46    1.95
   7  -1   2   19.92    1.59
   7  -1   2   21.90    2.11
   7  -1   2   21.96    1.76
   7  -1   2   20.13    2.09
  -7   2  -2    7.83    1.10
  -7   2  -2   10.84    1.16
  -7   2  -2    8.47    1.26
  -7   2  -2    9.23    1.02
   7  -2   2   11.31    1.58
   7  -2   2    8.36    1.12
   7  -2   2    7.29    1.11
   7  -2   2   10.37    1.17
  -7   3  -2   28.37    2.39
  -7   3  -2   33.50    2.01
  -7   3  -2   34.99    2.22
   7  -3   2   30.66    2.26
   7  -3   2   32.36    2.24
   7  -3   2   30.65    2.13
  -7   4  -2    1.42    0.51
  -7   4  -2    1.99    0.54
   7  -4   2    1.21    0.55
   7  -4   2    1.79    0.64
   7  -4   2    1.00    0.56
  -7   5  -2    0.25    0.32
   7  -5   2    0.60    0.56
   7  -5   2    0.19    0.62
   7  -5   2    0.48    0.47
  -8  -4  -2    6.74    1.34
   8   4   2    4.90    1.13
   8   4   2    4.93    1.17
   8   4   2    4.18    1.05
  -8  -3  -2    7.21    1.25
   8   3   2   10.48    1.49
   8   3   2    6.20    1.05
  -8  -2  -2    0.54    0.55
  -8  -2  -2   -0.24    0.44
   8   2   2    0.48    0.57
   8   2   2    0.16    0.64
   8   2   2    2.08    0.69
  -8  -1  -2    7.52    1.26
   8   1   2    6.94    1.02
   8   1   2    6.37    0.91
  -8   0  -2   19.00    2.00
   8   0   2   18.25    1.98
   8   0   2   20.20    1.63
   8   0   2   16.59    1.64
  -8   1  -2    4.84    0.92
  -8   1  -2    5.15    0.87
   8  -1   2    4.36    1.11
   8  -1   2    4.35    0.83
   8  -1   2    4.96    0.94
  -8   2  -2    1.12    0.47
  -8   2  -2    1.67    0.60
  -8   2  -2    0.85    0.57
   8  -2   2    1.22    0.60
   8  -2   2    2.71    0.77
   8  -2   2    2.24    0.74
  -8   3  -2    5.95    1.04
  -8   3  -2    7.93    1.31
   8  -3   2    6.95    1.08
   8  -3   2    7.18    1.17
   8  -3   2    7.86    1.27
  -8   4  -2    5.75    1.02
  -8   4  -2    6.95    0.95
   8  -4   2    3.08    0.89
   8  -4   2    5.62    1.06
  -9  -3  -2    5.44    1.35
   9   3   2    5.66    1.15
   9   1   2    2.78    0.77
  -9   0  -2    1.83    0.78
  -9   0  -2    0.29    0.47
   9   0   2    0.20    0.36
  -9   1  -2    2.43    1.07
  -9   1  -2    2.20    0.67
   9  -1   2    2.53    0.78
  -9   2  -2    1.36    0.58
   9  -2   2    1.69    0.75
   9  -2   2    2.13    0.86
  -9   3  -2    5.00    1.08
  -9   3  -2    8.35    1.17
  -9   3  -2    5.70    1.43
   9  -3   2    5.79    1.18
   9  -3   2    6.00    1.14
   9  -3  -3    3.10    0.69
   9  -2  -3    0.49    0.50
   9  -2  -3    0.11    0.39
  -9   2   3    0.95    0.43
  -9   2   3    0.87    0.55
   9  -1  -3   12.46    1.46
   9  -1  -3   12.74    1.43
  -9   1   3   15.49    1.36
   9   0  -3   10.05    1.21
   9   0  -3    8.56    1.29
   9   0  -3   12.41    1.47
  -9   0   3   13.09    1.34
   9   1  -3   10.98    1.49
   9   1  -3    9.34    1.20
  -9  -1   3   11.64    1.34
   9   2  -3    0.01    0.38
  -9  -2   3   -0.78    0.44
  -9  -2   3    0.71    0.50
  -9  -3   3    3.84    1.06
  -9  -3   3    2.22    1.08
   8  -4  -3   13.41    1.43
   8  -4  -3   11.68    1.19
   8  -3  -3   65.51    4.38
   8  -3  -3   84.08    3.33
  -8   3   3   87.96    4.20
   8  -2  -3   33.36    2.27
   8  -2  -3   42.10    2.23
   8  -2  -3   37.42    3.34
   8  -1  -3   47.19    2.65
   8  -1  -3   45.69    2.53
  -8   1   3   44.62    2.37
  -8   1   3   49.69    2.97
   8   0  -3   -0.04    0.36
  -8   0   3   -0.49    0.31
  -8   0   3   -0.23    0.19
   8   1  -3   42.65    2.80
   8   1  -3   45.28    2.56
  -8  -1   3   47.00    2.64
  -8  -1   3   48.89    2.95
   8   2  -3   35.18    2.27
   8   2  -3   30.58    2.33
  -8  -2   3   34.18    2.49
  -8  -2   3   35.97    2.44
   8   3  -3   79.24    3.77
  -8  -3   3   76.52    4.19
  -8  -3   3   84.57    4.46
  -8  -3   3   82.96    4.18
   8   4  -3    8.18    1.40
  -8  -4   3   10.88    1.64
  -8  -4   3   11.82    1.55
  -7   5   3   24.57    1.30
   7  -4  -3    1.35    0.37
   7  -4  -3    1.62    0.62
  -7   4   3    1.56    0.41
   7  -3  -3   10.06    0.96
   7  -3  -3   10.26    1.21
   7  -3  -3   11.42    1.29
  -7   3   3   12.62    0.95
   7  -2  -3    0.99    0.60
   7  -2  -3    1.79    0.56
   7  -2  -3    2.31    0.65
  -7   2   3    3.12    0.51
   7  -1  -3   24.91    2.36
   7  -1  -3   26.12    1.83
   7  -1  -3   28.14    1.80
   7  -1  -3   29.48    2.72
   7  -1  -3   30.18    1.82
  -7   1   3   25.17    1.62
   7   0  -3   12.07    1.23
   7   0  -3    8.51    1.07
   7   0  -3   11.67    1.18
   7   0  -3   10.86    1.47
   7   0  -3   11.58    1.12
  -7   0   3   13.06    1.18
  -7   0   3   13.28    1.38
   7   1  -3   26.22    1.79
   7   1  -3   25.85    1.98
   7   1  -3   22.41    1.72
   7   1  -3   28.34    2.29
  -7  -1   3   26.41    2.01
  -7  -1   3   26.77    2.05
  -7  -1   3   25.77    1.94
  -7  -1   3   26.19    1.81
   7   2  -3    2.27    0.65
   7   2  -3    2.21    0.68
   7   2  -3    1.75    1.09
   7   2  -3    2.27    0.74
   7   2  -3    3.45    0.86
  -7  -2   3    0.77    0.77
  -7  -2   3    2.38    0.74
  -7  -2   3    2.84    0.83
  -7  -2   3    2.36    0.69
  -7  -2   3    2.72    0.77
   7   3  -3    8.64    2.37
   7   3  -3   13.81    3.41
   7   3  -3    7.71    1.14
  -7  -3   3    9.07    1.40
  -7  -3   3   10.62    1.40
   7   4  -3    1.42    0.65
   7   4  -3    1.59    0.69
  -7  -5   3   22.57    2.18
   6  -6  -3   -0.09    0.41
   6  -6  -3    0.24    0.42
   6  -5  -3   -0.52    0.34
   6  -5  -3    0.01    0.23
   6  -5  -3   -0.17    0.31
   6  -5  -3    0.69    0.46
   6  -4  -3    1.50    0.55
   6  -4  -3    1.25    0.38
   6  -4  -3    0.70    0.50
   6  -4  -3    0.80    0.45
   6  -4  -3    1.04    0.46
  -6   4   3    1.12    0.51
  -6   4   3    1.30    0.48
   6  -3  -3   37.67    2.29
   6  -3  -3   37.60    2.34
   6  -3  -3   34.08    2.48
   6  -3  -3   34.17    2.22
   6  -3  -3   36.74    2.07
   6  -3  -3   36.18    1.80
  -6   3   3   37.24    1.65
  -6   3   3   35.90    2.32
   6  -2  -3    2.95    0.55
   6  -2  -3    1.75    0.54
   6  -2  -3    1.59    0.44
   6  -2  -3    2.21    0.61
   6  -2  -3    3.04    0.80
  -6   2   3    0.92    0.30
  -6   2   3    1.31    0.61
  -6   2   3    1.97    0.57
   6  -1  -3   22.03    1.39
   6  -1  -3   19.49    1.57
   6  -1  -3   19.69    1.17
   6  -1  -3   19.01    1.42
   6  -1  -3   21.40    1.56
   6  -1  -3   23.30    1.85
   6  -1  -3   21.60    1.57
  -6   1   3   20.39    1.36
  -6   1   3   20.16    1.65
  -6   1   3   19.63    1.63
  -6   1   3   21.44    1.31
   6   0  -3    0.50    0.42
   6   0  -3   -0.08    0.15
   6   0  -3    0.38    0.25
   6   0  -3    0.04    0.26
   6   0  -3    0.05    0.25
  -6   0   3   -0.08    0.17
  -6   0   3    0.29    0.29
  -6   0   3    0.27    0.30
   6   1  -3   22.36    2.01
   6   1  -3   20.81    1.48
   6   1  -3   21.42    1.66
   6   1  -3   17.50    1.74
   6   1  -3   21.91    1.90
   6   1  -3   21.38    1.57
  -6  -1   3   19.90    1.59
  -6  -1   3   23.02    2.54
  -6  -1   3   21.47    1.51
  -6  -1   3   18.47    1.57
  -6  -1   3   19.73    1.80
   6   2  -3    2.45    0.73
   6   2  -3    1.74    0.64
   6   2  -3    2.24    0.68
   6   2  -3    2.22    0.78
  -6  -2   3    2.52    0.73
  -6  -2   3    2.14    0.77
  -6  -2   3    1.20    0.52
  -6  -2   3    1.95    0.74
  -6  -2   3    1.54    0.55
  -6  -2   3    1.10    0.62
   6   3  -3   33.76    2.55
   6   3  -3   33.10    2.32
   6   3  -3   32.19    2.62
   6   3  -3   36.56    2.03
   6   3  -3   33.37    2.57
   6   3  -3   25.78    3.18
  -6  -3   3   33.92    2.77
  -6  -3   3   33.20    2.47
  -6  -3   3   39.35    2.43
  -6  -3   3   36.94    2.45
  -6  -3   3   33.22    2.34
   6   4  -3    1.22    0.72
   6   4  -3    0.70    0.73
  -6  -4   3    1.70    0.64
  -6  -4   3    0.99    0.72
  -6  -4   3    1.39    0.60
   6   5  -3   -0.62    0.46
   6   5  -3   -0.42    0.23
  -6  -5   3   -0.56    0.38
   5  -6  -3    1.32    0.66
  -5   6   3    2.29    1.24
   5  -5  -3   10.39    1.29
  -5   5   3   10.29    1.18
   5  -4  -3   24.70    2.02
   5  -4  -3   25.14    1.24
   5  -4  -3   23.88    1.89
   5  -4  -3   25.09    1.49
   5  -4  -3   25.54    1.80
  -5   4   3   24.02    1.74
  -5   4   3   23.60    1.10
   5  -3  -3    7.58    1.43
   5  -3  -3   12.52    1.35
   5  -3  -3   10.51    0.86
   5  -3  -3   12.05    1.04
   5  -3  -3   12.87    1.24
   5  -3  -3   11.83    0.90
   5  -3  -3   11.28    1.20
   5  -3  -3   10.84    1.04
  -5   3   3   12.57    1.25
  -5   3   3   11.33    0.75
   5  -2  -3    1.34    0.52
   5  -2  -3    0.58    0.30
   5  -2  -3    0.92    0.29
   5  -2  -3    0.49    0.25
   5  -2  -3    0.85    0.32
   5  -2  -3    0.00    0.21
   5  -2  -3    0.40    0.30
  -5   2   3    0.96    0.32
  -5   2   3    0.90    0.32
  -5   2   3    0.42    0.33
  -5   2   3    0.59    0.26
   5  -1  -3    0.36    0.19
   5  -1  -3   -0.21    0.19
   5  -1  -3    0.33    0.23
   5  -1  -3    0.18    0.31
   5  -1  -3   -0.13    0.12
   5  -1  -3   -0.15    0.14
   5  -1  -3   -0.23    0.12
  -5   1   3   -0.35    0.18
  -5   1   3    0.32    0.21
  -5   1   3    0.34    0.24
  -5   1   3   -0.01    0.22
  -5   1   3   -0.01    0.17
  -5   1   3    0.22    0.23
   5   0  -3   44.13    2.26
   5   0  -3   43.83    1.91
   5   0  -3   42.98    2.19
   5   0  -3   46.52    2.22
   5   0  -3   43.53    2.21
   5   0  -3   43.32    2.17
   5   0  -3   45.27    2.47
   5   0  -3   43.64    2.16
  -5   0   3   44.15    2.19
  -5   0   3   46.01    2.23
  -5   0   3   43.01    1.98
  -5   0   3   42.08    2.39
  -5   0   3   44.49    2.33
   5   1  -3    0.10    0.22
   5   1  -3    0.40    0.27
   5   1  -3    0.36    0.28
   5   1  -3    0.23    0.17
   5   1  -3    0.64    0.31
   5   1  -3    0.29    0.29
   5   1  -3    0.10    0.17
  -5  -1   3    0.04    0.20
  -5  -1   3    0.20    0.26
  -5  -1   3    0.11    0.15
  -5  -1   3    0.32    0.35
  -5  -1   3    0.08    0.39
  -5  -1   3    0.49    0.37
   5   2  -3   -0.09    0.29
   5   2  -3    0.46    0.30
   5   2  -3   -0.14    0.19
   5   2  -3    1.24    0.42
   5   2  -3    1.27    0.49
   5   2  -3    0.92    0.48
   5   2  -3    0.58    0.34
  -5  -2   3    1.52    0.59
  -5  -2   3    0.11    0.28
  -5  -2   3    0.28    0.20
  -5  -2   3    0.27    0.25
  -5  -2   3    0.46    0.35
  -5  -2   3    0.43    0.63
   5   3  -3   12.08    1.22
   5   3  -3   10.46    1.13
   5   3  -3   11.49    1.43
   5   3  -3   11.44    1.06
   5   3  -3   12.98    1.40
   5   3  -3   11.40    1.37
  -5  -3   3   11.61    1.40
  -5  -3   3   10.68    1.19
  -5  -3   3   11.42    0.98
  -5  -3   3   13.15    1.31
  -5  -3   3   11.35    1.24
  -5  -3   3   12.77    1.39
  -5  -3   3   11.98    1.08
  -5  -3   3   11.93    1.01
  -5  -3   3   13.60    1.52
   5   4  -3   29.86    2.21
   5   4  -3   24.75    2.21
   5   4  -3   25.76    1.71
   5   4  -3   25.38    1.86
   5   4  -3   26.60    2.08
   5   4  -3   22.95    2.08
  -5  -4   3   23.60    1.71
  -5  -4   3   24.13    1.72
  -5  -4   3   23.25    2.21
  -5  -4   3   26.10    1.87
  -5  -4   3   24.12    2.02
  -5  -4   3   22.49    1.92
  -5  -4   3   24.30    2.11
   5   5  -3   10.30    2.07
  -5  -5   3    9.01    1.23
  -5  -5   3    7.76    2.54
   5   6  -3    1.61    0.77
   5   6  -3    2.06    0.75
  -5  -6   3    3.91    0.97
   4  -7  -3    1.07    0.65
   4  -7  -3    2.24    0.75
   4  -6  -3    8.87    1.29
  -4   6   3   12.15    1.33
   4  -5  -3    7.34    1.14
   4  -5  -3    6.10    0.91
   4  -5  -3    5.47    0.91
   4  -5  -3    7.09    0.94
  -4   5   3    5.45    0.87
   4  -4  -3   13.24    1.09
   4  -4  -3   13.46    1.24
   4  -4  -3   13.90    1.17
   4  -4  -3   13.23    1.30
   4  -4  -3   13.41    1.35
   4  -4  -3   14.29    1.43
   4  -4  -3   15.78    1.35
  -4   4   3   15.86    1.34
   4  -3  -3   41.08    2.07
   4  -3  -3   41.40    2.29
   4  -3  -3   41.53    2.37
   4  -3  -3   40.98    1.60
   4  -3  -3   41.45    1.92
   4  -3  -3   43.41    2.12
   4  -3  -3   40.62    2.33
   4  -3  -3   42.00    1.75
  -4   3   3   40.79    1.81
  -4   3   3   39.67    1.63
  -4   3   3   41.86    2.26
   4  -2  -3   72.43    3.07
   4  -2  -3   74.32    2.67
   4  -2  -3   72.70    2.66
   4  -2  -3   74.44    2.50
   4  -2  -3   77.60    3.19
   4  -2  -3   71.04    3.22
   4  -2  -3   77.93    2.76
   4  -2  -3   71.85    2.79
   4  -2  -3   75.18    3.09
   4  -2  -3   73.27    2.27
  -4   2   3   76.47    3.17
  -4   2   3   75.53    2.37
  -4   2   3   74.76    3.32
  -4   2   3   72.43    2.37
  -4   2   3   73.80    2.59
  -4   2   3   61.52    3.74
  -4   2   3   74.06    2.38
   4  -1  -3   13.10    1.09
   4  -1  -3   13.34    1.07
   4  -1  -3   12.41    1.04
   4  -1  -3   13.49    1.00
   4  -1  -3   14.05    0.90
   4  -1  -3   13.29    0.91
   4  -1  -3   14.18    1.24
   4  -1  -3   13.16    1.48
   4  -1  -3   13.28    0.78
  -4   1   3   12.89    1.15
  -4   1   3   13.80    0.97
  -4   1   3   13.55    1.00
  -4   1   3   12.14    0.83
  -4   1   3   13.90    0.92
  -4   1   3   12.72    0.95
  -4   1   3   12.92    1.19
   4   0  -3    0.14    0.21
   4   0  -3   -0.21    0.12
   4   0  -3    0.03    0.16
   4   0  -3    0.24    0.19
   4   0  -3   -0.15    0.18
   4   0  -3    0.11    0.16
   4   0  -3    0.11    0.19
   4   0  -3    0.12    0.17
   4   0  -3   -0.10    0.18
  -4   0   3   -0.22    0.15
  -4   0   3   -0.06    0.14
  -4   0   3    0.00    0.15
  -4   0   3   -0.03    0.19
  -4   0   3    0.17    0.18
   4   1  -3   13.95    1.14
   4   1  -3   13.66    1.20
   4   1  -3   13.11    1.04
   4   1  -3   11.35    1.03
   4   1  -3   14.19    1.23
   4   1  -3   13.09    1.01
   4   1  -3   10.91    0.90
   4   1  -3   12.16    1.05
  -4  -1   3   11.48    0.99
  -4  -1   3   11.61    1.06
  -4  -1   3   11.65    1.06
  -4  -1   3   14.65    1.23
  -4  -1   3   13.00    1.06
  -4  -1   3   11.39    0.94
  -4  -1   3   13.35    1.15
   4   2  -3   74.54    3.30
   4   2  -3   75.42    3.24
   4   2  -3   73.11    3.15
   4   2  -3   75.23    2.89
   4   2  -3   75.11    3.05
   4   2  -3   72.26    3.23
   4   2  -3   76.81    3.06
   4   2  -3   78.18    3.42
  -4  -2   3   74.82    3.30
  -4  -2   3   71.69    3.14
  -4  -2   3   76.48    3.45
  -4  -2   3   77.16    2.95
  -4  -2   3   74.17    2.99
  -4  -2   3   74.21    3.25
  -4  -2   3   73.36    3.06
   4   3  -3   42.22    2.06
   4   3  -3   42.14    2.29
   4   3  -3   39.65    2.27
   4   3  -3   43.04    2.26
   4   3  -3   41.74    2.36
   4   3  -3   40.86    2.37
   4   3  -3   41.49    2.50
   4   3  -3   38.79    2.41
  -4  -3   3   39.72    2.42
  -4  -3   3   40.48    2.32
  -4  -3   3   38.69    2.36
  -4  -3   3   36.72    2.25
  -4  -3   3   37.53    1.93
  -4  -3   3   40.49    1.96
  -4  -3   3   39.62    1.89
  -4  -3   3   40.66    2.16
  -4  -3   3   38.58    2.48
   4   4  -3   13.92    1.23
   4   4  -3   14.74    1.63
   4   4  -3   15.36    1.44
   4   4  -3   16.26    1.43
   4   4  -3   12.51    1.36
   4   4  -3   14.43    1.43
  -4  -4   3   13.15    1.40
  -4  -4   3   11.78    1.48
  -4  -4   3   13.17    1.46
  -4  -4   3   13.42    1.22
  -4  -4   3   14.06    1.24
  -4  -4   3   13.61    1.51
  -4  -4   3   12.92    1.15
  -4  -4   3   13.52    1.35
   4   5  -3    5.75    0.93
   4   5  -3    5.41    1.21
   4   5  -3    5.87    0.89
   4   5  -3    4.13    1.18
   4   5  -3    4.91    0.95
  -4  -5   3    4.62    0.74
  -4  -5   3    5.47    1.26
  -4  -5   3    6.27    1.07
  -4  -5   3    5.70    0.86
   4   6  -3   13.37    1.46
   4   6  -3   13.70    1.48
  -4  -6   3   12.70    1.52
   4   7  -3    2.29    0.69
  -4  -7   3    2.18    0.85
  -4  -7   3    2.33    0.80
   3  -7  -3    3.26    0.92
   3  -7  -3    2.74    0.95
   3  -6  -3   46.31    2.98
   3  -6  -3   44.05    2.72
  -3   6   3   46.76    2.64
   3  -5  -3    2.69    0.72
   3  -5  -3    2.07    0.60
   3  -5  -3    1.98    0.57
   3  -5  -3    3.74    0.67
   3  -5  -3    1.98    0.72
   3  -5  -3    1.83    0.56
  -3   5   3    2.31    0.61
   3  -4  -3  151.77    5.00
   3  -4  -3  153.26    5.36
   3  -4  -3  152.23    5.02
   3  -4  -3  146.15    5.26
   3  -4  -3  150.95    5.31
   3  -4  -3  153.13    5.37
   3  -4  -3  153.37    5.25
   3  -4  -3  156.08    5.69
  -3   4   3  153.11    5.17
   3  -3  -3    9.16    1.02
   3  -3  -3   11.43    0.98
   3  -3  -3    9.96    0.97
   3  -3  -3    9.92    0.87
   3  -3  -3    9.92    0.89
   3  -3  -3   10.03    0.99
   3  -3  -3   10.64    1.05
   3  -3  -3   10.40    0.96
  -3   3   3    8.81    0.91
  -3   3   3    9.85    0.94
   3  -2  -3   19.28    1.29
   3  -2  -3   19.02    1.10
   3  -2  -3   18.48    1.15
   3  -2  -3   15.88    1.20
   3  -2  -3   18.48    1.35
   3  -2  -3   17.93    0.89
   3  -2  -3   17.48    1.10
   3  -2  -3   16.03    0.82
   3  -2  -3   17.41    1.24
   3  -2  -3   18.13    1.32
  -3   2   3   18.11    0.86
  -3   2   3   18.02    1.12
  -3   2   3   17.41    1.27
   3  -1  -3    4.87    0.66
   3  -1  -3    5.83    0.66
   3  -1  -3    5.76    0.65
   3  -1  -3    4.59    0.49
   3  -1  -3    4.74    0.61
   3  -1  -3    5.63    0.47
   3  -1  -3    5.48    0.42
   3  -1  -3    5.29    0.54
  -3   1   3    4.67    0.59
  -3   1   3    5.43    0.51
  -3   1   3    5.37    0.69
  -3   1   3    5.72    0.49
  -3   1   3    4.86    0.48
  -3   1   3    5.44    0.46
  -3   1   3    5.54    0.69
   3   0  -3  465.19   12.28
   3   0  -3  477.59   12.55
   3   0  -3  479.30   12.07
   3   0  -3  469.12   12.75
   3   0  -3  484.51   12.48
   3   0  -3  488.95   12.53
   3   0  -3  496.65   12.31
   3   0  -3  504.30   12.43
  -3   0   3  504.96   12.54
  -3   0   3  485.75   12.55
  -3   0   3  500.30   12.63
  -3   0   3  499.95   12.34
  -3   0   3  489.85   12.82
  -3   0   3  493.16   12.20
  -3   0   3  492.81   12.54
   3   1  -3    5.00    0.60
   3   1  -3    4.89    0.55
   3   1  -3    4.20    0.62
   3   1  -3    5.06    0.64
   3   1  -3    5.19    0.62
   3   1  -3    5.98    0.74
   3   1  -3    4.83    0.62
   3   1  -3    5.23    0.69
  -3  -1   3    5.01    0.58
  -3  -1   3    5.54    0.73
  -3  -1   3    4.88    0.66
  -3  -1   3    5.17    0.62
  -3  -1   3    6.05    0.67
  -3  -1   3    5.37    0.61
  -3  -1   3    6.63    0.76
   3   2  -3   19.41    1.26
   3   2  -3   18.56    1.31
   3   2  -3   18.59    1.40
   3   2  -3   19.00    1.34
   3   2  -3   17.50    1.14
   3   2  -3   20.56    1.33
   3   2  -3   18.47    1.36
   3   2  -3   16.99    1.33
  -3  -2   3   18.02    1.25
  -3  -2   3   18.09    1.16
  -3  -2   3   18.38    1.00
  -3  -2   3   16.53    1.34
  -3  -2   3   18.53    1.33
  -3  -2   3   19.25    1.36
  -3  -2   3   18.41    1.42
  -3  -2   3   17.85    0.96
  -3  -2   3   19.10    1.29
  -3  -2   3   17.45    1.17
   3   3  -3    9.81    1.03
   3   3  -3   11.23    1.17
   3   3  -3   10.64    0.91
   3   3  -3   11.84    1.09
   3   3  -3    9.61    1.07
   3   3  -3   10.09    1.00
   3   3  -3   10.01    1.00
   3   3  -3    8.53    0.95
  -3  -3   3    8.87    0.82
  -3  -3   3   10.03    1.14
  -3  -3   3   10.13    1.12
  -3  -3   3    9.11    0.86
  -3  -3   3   10.02    0.95
  -3  -3   3   10.29    0.89
  -3  -3   3    8.80    1.04
  -3  -3   3   10.56    0.95
  -3  -3   3    9.81    1.01
  -3  -3   3   10.03    1.05
   3   4  -3  153.59    5.05
   3   4  -3  144.31    5.28
   3   4  -3  150.27    5.85
   3   4  -3  153.36    5.36
   3   4  -3  143.45    5.39
   3   4  -3  150.66    5.31
   3   4  -3  152.60    5.55
  -3  -4   3  151.62    5.87
  -3  -4   3  140.77    5.18
  -3  -4   3  147.58    5.57
  -3  -4   3  150.78    5.07
  -3  -4   3  152.29    4.82
  -3  -4   3  156.05    4.95
  -3  -4   3  159.52    5.72
   3   5  -3    2.46    0.73
   3   5  -3    1.02    0.55
   3   5  -3    2.72    0.84
   3   5  -3    1.74    0.60
   3   5  -3    2.87    0.67
  -3  -5   3    2.99    0.83
  -3  -5   3    3.45    1.05
  -3  -5   3    1.46    0.58
  -3  -5   3    2.04    0.58
  -3  -5   3    2.33    0.66
   3   6  -3   39.55    2.50
  -3  -6   3   41.88    2.82
  -3  -6   3   43.20    3.02
  -3  -7   3    1.55    0.69
  -3  -7   3    2.24    0.88
   2  -7  -3    7.14    1.17
   2  -7  -3    5.80    1.29
   2  -6  -3   34.80    2.54
   2  -6  -3   34.28    2.28
   2  -6  -3   37.70    2.19
   2  -6  -3   28.50    2.16
   2  -6  -3   33.98    2.27
   2  -5  -3    2.07    0.56
   2  -5  -3    2.39    0.75
   2  -5  -3    3.23    0.88
   2  -5  -3    2.53    0.67
   2  -5  -3    2.37    0.64
   2  -5  -3    2.50    0.58
   2  -5  -3    1.81    0.53
  -2   5   3    2.28    0.60
   2  -4  -3   66.27    2.98
   2  -4  -3   69.36    3.04
   2  -4  -3   68.75    2.98
   2  -4  -3   70.64    3.01
   2  -4  -3   69.56    2.93
   2  -4  -3   72.30    3.13
   2  -4  -3   69.60    3.36
   2  -4  -3   71.71    2.99
   2  -4  -3   70.37    2.87
  -2   4   3   69.49    2.90
   2  -3  -3    4.16    0.56
   2  -3  -3    3.95    0.59
   2  -3  -3    4.94    0.65
   2  -3  -3    3.68    0.60
   2  -3  -3    3.81    0.58
   2  -3  -3    5.05    0.72
   2  -3  -3    4.49    0.61
   2  -3  -3    4.31    0.62
   2  -3  -3    4.32    0.61
   2  -3  -3    4.44    0.59
   2  -2  -3  491.34   11.97
   2  -2  -3  458.82   11.81
   2  -2  -3  438.87   12.00
   2  -2  -3  458.49   11.86
   2  -2  -3  456.08   11.72
   2  -2  -3  454.02   12.00
  -2   2   3  466.52   11.77
  -2   2   3  458.33   11.93
   2  -1  -3    8.85    0.81
   2  -1  -3    9.24    0.59
   2  -1  -3    9.15    0.55
   2  -1  -3    9.24    0.48
   2  -1  -3    9.58    0.75
   2  -1  -3    9.23    0.60
   2  -1  -3    8.66    0.57
   2  -1  -3    8.81    0.46
   2  -1  -3    9.19    0.76
   2  -1  -3    9.12    0.76
  -2   1   3    8.96    0.52
  -2   1   3    9.16    0.55
  -2   1   3    8.63    0.49
  -2   1   3    9.64    0.77
  -2   1   3    9.59    0.55
  -2   1   3    8.22    0.78
   2   0  -3   -0.02    0.16
   2   0  -3   -0.11    0.06
   2   0  -3    0.01    0.12
   2   0  -3   -0.01    0.13
   2   0  -3    0.00    0.09
   2   0  -3    0.10    0.10
   2   0  -3   -0.10    0.09
  -2   0   3    0.11    0.13
  -2   0   3    0.06    0.17
  -2   0   3   -0.08    0.11
  -2   0   3   -0.02    0.14
  -2   0   3   -0.06    0.13
  -2   0   3    0.00    0.13
  -2   0   3   -0.06    0.11
  -2   0   3    0.07    0.09
   2   1  -3    9.19    0.85
   2   1  -3    8.84    0.70
   2   1  -3    8.52    0.72
   2   1  -3    8.21    0.77
   2   1  -3    9.23    0.75
   2   1  -3    8.59    0.68
   2   1  -3    9.75    0.85
   2   1  -3    7.75    0.72
  -2  -1   3    8.83    0.74
  -2  -1   3    9.25    0.76
  -2  -1   3    9.43    0.85
  -2  -1   3    9.38    0.74
  -2  -1   3    9.19    0.74
  -2  -1   3    9.54    0.89
   2   2  -3  426.40   11.63
   2   2  -3  455.05   11.84
   2   2  -3  458.23   11.48
   2   2  -3  460.30   11.58
   2   2  -3  448.37   11.87
   2   2  -3  439.27   11.60
   2   2  -3  390.43   11.86
  -2  -2   3  457.74   11.70
  -2  -2   3  441.42   11.96
  -2  -2   3  453.67   11.19
  -2  -2   3  442.09   11.63
  -2  -2   3  455.99   11.39
  -2  -2   3  450.32   11.41
  -2  -2   3  452.09   11.97
  -2  -2   3  452.34   11.44
   2   3  -3    3.58    0.79
   2   3  -3    3.53    0.59
   2   3  -3    4.26    0.64
   2   3  -3    3.23    0.54
   2   3  -3    4.41    0.69
   2   3  -3    3.48    0.62
  -2  -3   3    4.46    0.61
  -2  -3   3    4.59    0.54
  -2  -3   3    4.47    0.73
  -2  -3   3    4.34    0.54
  -2  -3   3    3.48    0.63
  -2  -3   3    4.13    0.67
  -2  -3   3    4.00    0.63
  -2  -3   3    3.26    0.62
  -2  -3   3    3.99    0.57
  -2  -3   3    4.40    0.56
   2   4  -3   70.23    3.18
   2   4  -3   73.09    3.04
   2   4  -3   69.17    3.08
   2   4  -3   65.96    3.10
   2   4  -3   70.23    3.07
  -2  -4   3   68.49    2.97
  -2  -4   3   67.99    2.80
  -2  -4   3   68.87    3.30
  -2  -4   3   67.56    3.38
  -2  -4   3   69.75    3.37
  -2  -4   3   69.39    3.00
  -2  -4   3   70.68    3.33
   2   5  -3    3.25    0.63
   2   5  -3    1.56    0.55
   2   5  -3    2.22    0.66
   2   5  -3    0.91    0.45
  -2  -5   3    2.91    0.88
  -2  -5   3    2.25    0.70
  -2  -5   3    1.84    0.60
  -2  -5   3    2.91    0.71
  -2  -5   3    1.57    0.65
  -2  -5   3    1.98    0.73
   2   6  -3   33.46    2.24
   2   6  -3   33.96    2.17
  -2  -6   3   31.19    2.06
  -2  -6   3   33.01    2.41
  -2  -6   3   34.83    2.46
  -2  -6   3   34.18    2.62
   2   7  -3    6.54    1.79
   2   7  -3    6.24    1.02
  -2  -7   3    7.00    1.18
  -2  -7   3    7.43    1.20
   1  -7  -3    0.39    0.48
  -1   7   3    1.32    0.53
   1  -6  -3    5.44    0.85
   1  -6  -3    6.78    0.98
   1  -6  -3    3.37    0.90
   1  -6  -3    3.03    0.83
   1  -6  -3    3.56    0.85
  -1   6   3    3.90    0.82
  -1   6   3    4.75    0.79
   1  -5  -3   -0.07    0.28
   1  -5  -3   -0.16    0.17
   1  -5  -3   -0.04    0.26
   1  -5  -3   -0.21    0.21
   1  -5  -3    0.28    0.27
   1  -5  -3    0.10    0.21
  -1   5   3   -0.02    0.15
  -1   5   3   -0.13    0.16
   1  -4  -3   63.77    2.73
   1  -4  -3   60.76    2.68
   1  -4  -3   67.12    2.89
   1  -4  -3   64.34    2.85
   1  -4  -3   64.99    2.67
   1  -4  -3   63.49    2.84
   1  -4  -3   62.49    2.91
  -1   4   3   64.42    2.89
  -1   4   3   67.72    2.66
   1  -3  -3    0.91    0.34
   1  -3  -3    1.52    0.44
   1  -3  -3    1.29    0.41
   1  -3  -3    0.92    0.31
   1  -3  -3    1.12    0.33
   1  -3  -3    0.74    0.32
   1  -3  -3    1.32    0.36
   1  -3  -3    1.39    0.37
   1  -3  -3    1.37    0.39
  -1   3   3    1.37    0.41
   1  -2  -3    4.31    0.56
   1  -2  -3    3.22    0.44
   1  -2  -3    4.16    0.54
   1  -2  -3    3.66    0.49
   1  -2  -3    4.36    0.54
   1  -2  -3    3.82    0.50
   1  -2  -3    3.85    0.47
  -1   2   3    4.56    0.56
  -1   2   3    4.47    0.54
   1  -1  -3    0.47    0.24
   1  -1  -3    0.30    0.14
   1  -1  -3    0.50    0.17
   1  -1  -3    0.42    0.20
   1  -1  -3    0.59    0.22
   1  -1  -3    0.24    0.16
   1  -1  -3    0.37    0.19
   1  -1  -3    0.56    0.17
  -1   1   3    0.42    0.14
  -1   1   3    0.47    0.26
  -1   1   3    0.58    0.21
  -1   1   3    0.38    0.12
   1   0  -3   27.20    1.25
   1   0  -3   28.21    1.27
   1   0  -3   29.47    1.07
   1   0  -3   28.08    1.14
   1   0  -3   25.77    1.16
   1   0  -3   29.90    1.07
  -1   0   3   29.92    1.11
  -1   0   3   26.81    1.15
  -1   0   3   29.03    1.08
  -1   0   3   26.48    1.33
  -1   0   3   27.21    1.26
  -1   0   3   28.81    1.42
   1   1  -3    0.37    0.15
   1   1  -3    0.52    0.23
   1   1  -3    0.19    0.14
   1   1  -3    0.58    0.23
   1   1  -3    0.24    0.26
   1   1  -3    0.67    0.20
   1   1  -3    0.26    0.22
   1   1  -3    0.48    0.20
   1   1  -3    0.68    0.24
  -1  -1   3    0.28    0.22
  -1  -1   3    0.17    0.17
  -1  -1   3    0.37    0.17
  -1  -1   3    0.58    0.20
  -1  -1   3    0.38    0.24
  -1  -1   3    0.28    0.21
  -1  -1   3    0.07    0.14
  -1  -1   3    0.28    0.19
  -1  -1   3    0.35    0.16
   1   2  -3    3.88    0.59
   1   2  -3    3.16    0.48
   1   2  -3    3.93    0.52
   1   2  -3    3.81    0.45
   1   2  -3    2.75    0.44
   1   2  -3    3.21    0.47
   1   2  -3    3.37    0.51
  -1  -2   3    3.83    0.58
  -1  -2   3    3.85    0.54
  -1  -2   3    4.16    0.49
  -1  -2   3    3.09    0.50
  -1  -2   3    3.73    0.59
  -1  -2   3    4.12    0.50
  -1  -2   3    3.68    0.43
  -1  -2   3    3.91    0.47
   1   3  -3    1.19    0.43
   1   3  -3    1.32    0.38
   1   3  -3    1.62    0.63
   1   3  -3    1.17    0.35
   1   3  -3    0.98    0.41
   1   3  -3    0.83    0.31
   1   3  -3    1.11    0.41
   1   3  -3    1.20    0.37
  -1  -3   3    1.80    0.44
  -1  -3   3    1.60    0.46
  -1  -3   3    0.50    0.28
  -1  -3   3    1.28    0.39
  -1  -3   3    1.00    0.36
  -1  -3   3    1.37    0.46
  -1  -3   3    0.64    0.33
  -1  -3   3    1.10    0.38
   1   4  -3   62.88    2.86
   1   4  -3   63.90    2.96
   1   4  -3   67.06    2.90
   1   4  -3   59.00    2.80
   1   4  -3   62.04    2.74
   1   4  -3   67.44    2.84
   1   4  -3   57.03    3.00
   1   4  -3   61.98    2.91
  -1  -4   3   64.36    3.07
  -1  -4   3   62.24    2.75
  -1  -4   3   64.44    2.84
  -1  -4   3   62.72    3.01
  -1  -4   3   61.42    2.59
  -1  -4   3   64.91    3.17
  -1  -4   3   63.28    3.05
   1   5  -3   -0.19    0.17
   1   5  -3    0.11    0.24
   1   5  -3    0.11    0.34
   1   5  -3   -0.14    0.25
   1   5  -3   -0.26    0.18
  -1  -5   3   -0.51    0.25
  -1  -5   3   -0.03    0.24
  -1  -5   3    0.10    0.27
  -1  -5   3    0.49    0.36
  -1  -5   3    0.17    0.28
  -1  -5   3    0.02    0.23
   1   6  -3    4.36    0.74
   1   6  -3    2.21    0.70
  -1  -6   3    3.84    0.74
  -1  -6   3    1.91    0.60
  -1  -6   3    3.56    0.92
  -1  -6   3    3.67    0.74
   1   7  -3    0.61    0.34
   1   7  -3    1.14    0.44
  -1  -7   3    0.24    0.39
  -1  -7   3    0.28    0.56
  -1  -7   3    0.45    0.58
   0  -7  -3    7.00    1.17
   0  -7  -3    8.87    0.80
   0  -7  -3   10.94    1.33
   0   7   3    8.28    1.18
   0  -6  -3   20.53    1.77
   0  -6  -3   20.11    1.72
   0  -6  -3   19.07    1.59
   0  -6  -3   21.24    1.19
   0  -6  -3   21.37    1.44
   0   6   3   21.15    1.74
   0  -5  -3    3.67    0.84
   0  -5  -3    3.91    0.53
   0  -5  -3    4.59    0.69
   0  -5  -3    5.35    0.79
   0  -5  -3    5.68    0.86
   0  -5  -3    4.23    0.67
   0  -5  -3    3.47    0.70
   0  -5  -3    3.72    0.47
   0  -5  -3    5.17    0.85
   0   5   3    5.30    0.77
   0   5   3    5.09    0.53
   0   5   3    4.33    0.66
   0  -4  -3   92.58    3.29
   0  -4  -3   91.60    3.40
   0  -4  -3   96.34    3.85
   0  -4  -3   97.39    3.73
   0  -4  -3   97.94    3.50
   0  -4  -3   98.94    2.99
   0  -4  -3   96.52    3.66
   0  -4  -3   86.95    2.81
   0  -4  -3   91.79    3.62
   0   4   3   96.34    2.77
   0   4   3   92.94    3.62
   0  -3  -3    1.15    0.38
   0  -3  -3    1.36    0.37
   0  -3  -3    0.69    0.28
   0  -3  -3    1.09    0.39
   0  -3  -3    1.25    0.40
   0  -3  -3    1.07    0.24
   0  -3  -3    1.51    0.40
   0  -3  -3    1.16    0.33
   0  -3  -3    1.41    0.30
   0  -3  -3    1.07    0.28
   0   3   3    1.55    0.44
   0   3   3    0.91    0.35
   0  -2  -3  468.00   11.88
   0  -2  -3  460.86   11.40
   0  -2  -3  468.85   11.24
   0  -2  -3  464.84   11.91
   0  -2  -3  464.42   11.88
   0  -2  -3  463.81   11.98
   0  -2  -3  471.72   11.12
   0   2   3  463.51   11.61
   0   2   3  454.64   11.79
   0   2   3  464.62   11.92
   0  -1  -3    0.93    0.23
   0  -1  -3    0.87    0.18
   0  -1  -3    0.93    0.23
   0  -1  -3    1.00    0.20
   0  -1  -3    0.52    0.28
   0  -1  -3    0.72    0.29
   0   1   3    0.61    0.16
   0   1   3    0.61    0.28
   0   1   3    1.31    0.39
   0   1   3    0.81    0.18
   0   1   3    0.92    0.24
   0   1   3    0.98    0.23
   0   0  -3    0.00    0.14
   0   0  -3   -0.04    0.09
   0   0  -3   -0.16    0.10
   0   0  -3    0.08    0.12
   0   0  -3    0.06    0.14
   0   0   3    0.00    0.13
   0   0   3   -0.09    0.12
   0   0   3   -0.03    0.10
   0   0   3    0.01    0.10
   0   0   3   -0.02    0.11
   0   0   3    0.17    0.21
   0   1  -3    0.78    0.24
   0   1  -3    0.60    0.27
   0   1  -3    1.06    0.31
   0   1  -3    0.66    0.21
   0   1  -3    1.12    0.35
   0   1  -3    0.84    0.20
   0   1  -3    1.62    0.31
   0   1  -3    0.67    0.27
   0   1  -3    0.72    0.25
   0  -1   3    0.51    0.15
   0  -1   3    0.76    0.27
   0  -1   3    1.07    0.29
   0  -1   3    0.91    0.32
   0  -1   3    1.01    0.40
   0  -1   3    0.93    0.25
   0  -1   3    1.53    0.36
   0  -1   3    0.58    0.26
   0   2  -3  470.18   11.81
   0   2  -3  462.77   11.80
   0   2  -3  447.34   11.31
   0   2  -3  460.75   11.83
   0   2  -3  462.59   11.98
   0   2  -3  464.46   11.37
   0   2  -3  456.80   11.74
   0   2  -3  457.44   11.58
   0   2  -3  470.68   12.04
   0  -2   3  453.53   12.08
   0  -2   3  452.34   11.71
   0  -2   3  467.02   11.74
   0  -2   3  452.26   11.91
   0  -2   3  457.16   11.67
   0  -2   3  459.70   11.87
   0  -2   3  471.93   12.02
   0   3  -3    2.20    0.52
   0   3  -3    1.52    0.40
   0   3  -3    1.04    0.42
   0   3  -3    0.91    0.34
   0   3  -3    0.78    0.34
   0   3  -3    1.21    0.36
   0   3  -3    1.06    0.41
   0   3  -3    1.46    0.41
   0  -3   3    1.49    0.49
   0  -3   3    1.18    0.35
   0  -3   3    1.08    0.33
   0  -3   3    0.89    0.41
   0  -3   3    1.47    0.51
   0  -3   3    1.49    0.57
   0  -3   3    1.21    0.40
   0  -3   3    1.24    0.38
   0   4  -3   95.17    3.67
   0   4  -3   90.09    3.63
   0   4  -3   89.21    3.61
   0   4  -3   94.73    3.76
   0   4  -3   93.32    3.50
   0   4  -3   87.92    3.62
   0   4  -3   93.74    3.67
   0  -4   3   90.14    3.54
   0  -4   3   87.29    3.77
   0  -4   3   94.16    3.84
   0  -4   3   94.35    3.67
   0  -4   3   94.75    3.81
   0  -4   3   94.85    3.44
   0  -4   3   94.31    3.98
   0   5  -3    4.69    0.79
   0   5  -3    4.80    0.69
   0   5  -3    4.23    0.74
   0   5  -3    5.16    0.79
   0   5  -3    4.33    0.85
   0  -5   3    4.72    0.71
   0  -5   3    5.26    0.91
   0  -5   3    3.85    0.75
   0  -5   3    4.89    0.83
   0  -5   3    3.90    0.73
   0  -5   3    5.14    1.32
   0  -5   3    4.02    0.73
   0   6  -3   19.50    1.52
   0   6  -3   19.45    1.69
   0  -6   3   20.95    1.76
   0  -6   3   18.21    1.60
   0  -6   3   16.31    2.25
   0   7  -3    8.11    1.03
   0   7  -3    7.89    1.18
   0  -7   3    9.46    1.18
   0  -7   3    5.25    1.13
   0  -7   3   10.52    1.41
  -1  -7  -3   -0.02    0.23
   1   7   3    0.00    0.36
   1   7   3   -0.01    0.19
  -1  -6  -3    0.85    0.43
  -1  -6  -3    1.03    0.47
  -1  -6  -3    1.05    0.36
  -1  -6  -3    1.01    0.52
  -1  -6  -3    0.76    0.49
   1   6   3    0.41    0.33
   1   6   3    0.24    0.36
  -1  -5  -3   29.20    1.88
  -1  -5  -3   26.88    1.42
  -1  -5  -3   26.51    1.84
  -1  -5  -3   26.11    1.88
  -1  -5  -3   32.66    1.93
  -1  -5  -3   28.76    2.00
  -1  -5  -3   27.04    1.43
  -1  -5  -3   28.53    1.74
  -1  -5  -3   29.48    1.73
   1   5   3   28.43    1.36
   1   5   3   28.28    1.92
   1   5   3   26.73    2.27
  -1  -4  -3    4.65    0.62
  -1  -4  -3    3.86    0.41
  -1  -4  -3    3.82    0.47
  -1  -4  -3    4.61    0.72
  -1  -4  -3    4.23    1.05
  -1  -4  -3    4.55    0.48
  -1  -4  -3    4.81    0.73
  -1  -4  -3    4.72    0.69
   1   4   3    4.23    0.47
   1   4   3    4.66    0.63
   1   4   3    4.81    0.73
   1   4   3    3.83    0.43
   1   4   3    4.67    0.47
   1   4   3    4.13    0.66
   1   4   3    4.36    0.51
  -1  -3  -3   11.50    0.96
  -1  -3  -3    9.93    0.70
  -1  -3  -3    9.37    0.60
  -1  -3  -3   10.32    0.87
  -1  -3  -3    9.67    0.61
  -1  -3  -3   10.15    0.59
  -1  -3  -3    9.87    0.93
  -1  -3  -3    9.17    0.93
  -1  -3  -3    9.43    0.93
  -1  -3  -3   11.27    0.83
   1   3   3   10.27    0.89
   1   3   3    9.40    0.95
   1   3   3   10.54    0.67
   1   3   3   10.15    0.88
   1   3   3    9.70    0.63
   1   3   3   10.11    0.68
  -1  -2  -3    4.15    0.40
  -1  -2  -3    4.21    0.44
  -1  -2  -3    4.81    0.60
  -1  -2  -3    4.22    0.51
  -1  -2  -3    4.49    0.64
  -1  -2  -3    4.70    0.36
  -1  -2  -3    5.24    0.43
  -1  -2  -3    4.98    0.61
  -1  -2  -3    4.50    0.60
   1   2   3    4.77    0.56
   1   2   3    5.44    0.45
   1   2   3    4.51    0.44
   1   2   3    3.96    0.57
   1   2   3    4.64    0.46
   1   2   3    5.19    0.44
   1   2   3    5.12    0.52
  -1  -1  -3    3.76    0.52
  -1  -1  -3    4.26    0.50
  -1  -1  -3    4.22    0.40
  -1  -1  -3    3.58    0.31
  -1  -1  -3    4.28    0.42
  -1  -1  -3    3.94    0.44
  -1  -1  -3    3.87    0.36
  -1  -1  -3    3.50    0.50
  -1  -1  -3    3.58    0.48
   1   1   3    3.45    0.37
   1   1   3    4.04    0.42
   1   1   3    3.97    0.48
   1   1   3    4.19    0.36
   1   1   3    3.77    0.35
   1   1   3    3.52    0.48
   1   1   3    3.31    0.50
   1   1   3    3.34    0.48
   1   1   3    3.61    0.42
  -1   0  -3   11.15    0.80
  -1   0  -3   12.29    0.88
  -1   0  -3   11.59    0.81
  -1   0  -3   11.55    0.98
  -1   0  -3   11.81    0.76
  -1   0  -3   12.39    0.75
   1   0   3   12.79    0.86
   1   0   3   12.56    0.72
   1   0   3   12.15    0.80
   1   0   3   12.90    0.90
   1   0   3   13.47    0.90
   1   0   3    9.33    0.90
  -1   1  -3    4.19    0.53
  -1   1  -3    3.67    0.45
  -1   1  -3    3.09    0.44
  -1   1  -3    3.28    0.48
  -1   1  -3    3.68    0.46
  -1   1  -3    3.98    0.54
  -1   1  -3    2.85    0.48
  -1   1  -3    2.70    0.45
   1  -1   3    3.32    0.37
   1  -1   3    3.69    0.34
   1  -1   3    2.81    0.44
   1  -1   3    3.70    0.44
   1  -1   3    3.91    0.51
   1  -1   3    3.46    0.45
   1  -1   3    2.98    0.50
   1  -1   3    4.70    0.50
   1  -1   3    3.68    0.50
  -1   2  -3    5.81    0.67
  -1   2  -3    3.72    0.47
  -1   2  -3    4.45    0.59
  -1   2  -3    4.74    0.58
  -1   2  -3    4.79    0.52
  -1   2  -3    4.36    0.57
  -1   2  -3    4.22    0.60
  -1   2  -3    4.74    0.57
   1  -2   3    4.31    0.63
   1  -2   3    4.48    0.60
   1  -2   3    4.39    0.57
   1  -2   3    4.90    0.61
   1  -2   3    4.64    0.59
   1  -2   3    4.40    0.59
  -1   3  -3   10.18    0.97
  -1   3  -3   11.54    1.02
  -1   3  -3    9.64    0.94
  -1   3  -3   10.89    0.94
  -1   3  -3    9.78    1.03
  -1   3  -3   10.79    0.98
  -1   3  -3   10.86    0.97
  -1   3  -3    9.28    0.84
   1  -3   3   10.07    0.97
   1  -3   3    9.73    0.89
   1  -3   3   11.38    0.97
   1  -3   3    8.82    0.92
   1  -3   3    9.10    0.83
   1  -3   3   10.56    1.04
   1  -3   3    9.22    0.92
   1  -3   3   10.71    0.97
  -1   4  -3    4.10    0.65
  -1   4  -3    5.24    0.67
  -1   4  -3    4.44    0.69
  -1   4  -3    5.58    0.80
  -1   4  -3    3.85    0.68
  -1   4  -3    4.28    0.69
   1  -4   3    4.25    0.68
   1  -4   3    4.43    0.59
   1  -4   3    3.58    0.66
   1  -4   3    4.19    0.67
   1  -4   3    3.56    0.66
   1  -4   3    4.86    0.75
   1  -4   3    4.17    0.77
   1  -4   3    4.88    0.73
  -1   5  -3   29.10    1.90
  -1   5  -3   28.12    1.71
  -1   5  -3   29.02    1.94
   1  -5   3   27.09    1.92
   1  -5   3   28.69    2.28
   1  -5   3   28.19    2.00
   1  -5   3   25.80    1.87
   1  -5   3   26.58    1.83
   1  -5   3   27.13    1.78
  -1   6  -3    0.78    0.43
  -1   6  -3    0.26    0.26
  -1   6  -3    0.33    0.43
   1  -6   3    0.59    0.37
   1  -6   3    0.72    0.48
   1  -6   3    0.23    0.44
  -1   7  -3   -0.23    0.29
  -1   7  -3    0.60    0.34
   1  -7   3    1.11    0.54
  -2  -7  -3   32.35    2.37
  -2  -7  -3   35.38    2.48
  -2  -7  -3   32.43    1.84
   2   7   3   33.24    2.38
   2   7   3   31.31    1.67
  -2  -6  -3    0.68    0.40
  -2  -6  -3    1.00    0.56
  -2  -6  -3    0.20    0.18
   2   6   3    0.92    0.47
   2   6   3    0.63    0.23
  -2  -5  -3    0.51    0.36
  -2  -5  -3    0.18    0.23
  -2  -5  -3    0.34    0.36
  -2  -5  -3    0.09    0.37
  -2  -5  -3    0.10    0.18
  -2  -5  -3    0.36    0.33
  -2  -5  -3    0.96    0.35
   2   5   3   -0.12    0.20
   2   5   3    0.16    0.23
   2   5   3    0.04    0.26
   2   5   3    0.28    0.24
   2   5   3   -0.23    0.24
  -2  -4  -3    4.35    0.75
  -2  -4  -3    4.06    0.68
  -2  -4  -3    5.92    0.79
  -2  -4  -3    2.85    0.66
  -2  -4  -3    3.97    0.62
  -2  -4  -3    3.31    0.66
  -2  -4  -3    3.70    0.53
  -2  -4  -3    5.02    0.61
   2   4   3    2.91    0.44
   2   4   3    2.81    0.68
   2   4   3    3.26    0.50
   2   4   3    3.24    0.63
   2   4   3    3.37    0.64
  -2  -3  -3  180.67    5.71
  -2  -3  -3  175.42    5.19
  -2  -3  -3  174.80    5.61
  -2  -3  -3  174.90    5.34
  -2  -3  -3  178.51    5.16
  -2  -3  -3  177.34    5.67
  -2  -3  -3  178.15    5.70
  -2  -3  -3  173.66    5.60
   2   3   3  181.70    5.72
   2   3   3  177.92    5.10
   2   3   3  173.11    5.20
   2   3   3  185.84    5.57
   2   3   3  177.20    5.33
   2   3   3  177.70    5.50
   2   3   3  177.47    5.12
  -2  -2  -3   14.91    1.09
  -2  -2  -3   16.31    1.16
  -2  -2  -3   13.90    0.91
  -2  -2  -3   13.52    1.09
  -2  -2  -3   13.17    1.08
  -2  -2  -3   15.61    0.93
  -2  -2  -3   14.07    0.96
   2   2   3   14.19    1.02
   2   2   3   14.69    0.94
   2   2   3   14.79    0.99
   2   2   3   16.17    1.16
   2   2   3   14.92    0.95
   2   2   3   14.69    1.10
  -2  -1  -3  120.02    3.58
  -2  -1  -3  115.90    3.96
  -2  -1  -3  113.84    3.55
  -2  -1  -3  112.03    3.75
  -2  -1  -3  118.96    3.86
  -2  -1  -3  120.86    3.97
  -2  -1  -3  119.55    3.24
  -2  -1  -3  115.92    3.71
  -2  -1  -3  114.25    3.32
   2   1   3  116.58    3.14
   2   1   3  117.85    3.62
   2   1   3  119.57    3.37
   2   1   3  118.08    3.87
   2   1   3  116.51    3.64
   2   1   3  116.71    3.85
   2   1   3  101.08    4.10
  -2   0  -3    0.06    0.16
  -2   0  -3   -0.14    0.12
  -2   0  -3    0.05    0.12
  -2   0  -3    0.01    0.19
  -2   0  -3   -0.07    0.10
  -2   0  -3   -0.15    0.11
   2   0   3    0.02    0.08
   2   0   3   -0.22    0.12
   2   0   3    0.08    0.12
   2   0   3   -0.09    0.11
   2   0   3   -0.11    0.10
   2   0   3    0.05    0.12
   2   0   3   -0.17    0.15
   2   0   3    0.36    0.24
  -2   1  -3  112.29    3.74
  -2   1  -3  124.38    3.88
  -2   1  -3  111.76    3.88
  -2   1  -3  111.75    3.88
  -2   1  -3  117.95    3.80
  -2   1  -3  123.66    3.69
  -2   1  -3  116.15    3.67
   2  -1   3  116.53    3.74
   2  -1   3  116.43    3.45
   2  -1   3  123.92    3.95
   2  -1   3  115.88    3.69
   2  -1   3  117.59    4.06
   2  -1   3  117.83    3.75
   2  -1   3  116.05    3.81
   2  -1   3  119.67    3.56
   2  -1   3  118.73    3.56
  -2   2  -3   16.13    1.16
  -2   2  -3   13.98    1.03
  -2   2  -3   15.31    1.11
  -2   2  -3   14.88    1.03
  -2   2  -3   14.84    1.17
  -2   2  -3   14.91    1.10
  -2   2  -3   13.00    1.14
   2  -2   3   13.65    1.17
   2  -2   3   13.86    0.96
   2  -2   3   12.23    0.99
   2  -2   3   13.63    1.13
   2  -2   3   15.14    0.98
   2  -2   3   14.79    1.12
   2  -2   3   15.12    1.03
   2  -2   3   13.09    1.05
   2  -2   3   14.55    1.07
  -2   3  -3  172.95    5.63
  -2   3  -3  175.91    5.18
  -2   3  -3  177.54    5.39
  -2   3  -3  178.19    5.66
  -2   3  -3  157.35    6.23
  -2   3  -3  174.95    5.31
  -2   3  -3  177.87    5.67
  -2   3  -3  172.96    5.66
   2  -3   3  171.95    5.85
   2  -3   3  178.63    5.76
   2  -3   3  175.53    4.96
   2  -3   3  171.18    5.79
   2  -3   3  176.73    5.46
   2  -3   3  179.42    5.88
   2  -3   3  178.39    5.37
   2  -3   3  169.77    5.47
   2  -3   3  190.88    5.76
   2  -3   3  174.42    5.33
  -2   4  -3    3.59    0.64
  -2   4  -3    4.23    0.69
  -2   4  -3    3.73    0.92
  -2   4  -3    4.30    0.65
  -2   4  -3    3.87    0.67
  -2   4  -3    4.97    0.77
  -2   4  -3    4.01    0.61
   2  -4   3    4.77    0.74
   2  -4   3    2.88    0.74
   2  -4   3    3.74    0.65
   2  -4   3    3.58    0.68
  -2   5  -3   -0.21    0.16
  -2   5  -3   -0.13    0.22
  -2   5  -3    0.46    0.30
   2  -5   3    0.16    0.24
   2  -5   3   -0.05    0.28
   2  -5   3   -0.32    0.25
   2  -5   3    1.03    0.49
   2  -5   3    0.35    0.45
  -2   6  -3    0.02    0.36
  -2   6  -3    1.12    0.44
   2  -6   3    0.86    0.40
   2  -6   3    0.60    0.40
  -2   7  -3   33.38    2.42
  -2   7  -3   29.97    1.89
   2  -7   3   34.26    2.69
   2  -7   3   29.88    2.22
   2  -7   3   32.50    2.29
  -3  -7  -3    2.79    0.65
   3   7   3    1.49    0.40
  -3  -6  -3   21.80    1.89
  -3  -6  -3   23.51    1.92
  -3  -6  -3   22.07    2.15
   3   6   3   22.16    1.86
  -3  -5  -3   60.63    3.31
  -3  -5  -3   60.87    2.68
  -3  -5  -3   57.26    3.01
  -3  -5  -3   58.46    2.88
   3   5   3   60.80    2.56
   3   5   3   57.79    2.99
   3   5   3   61.97    3.07
   3   5   3   60.92    3.04
  -3  -4  -3   42.52    2.41
  -3  -4  -3   39.94    2.49
  -3  -4  -3   38.89    2.09
  -3  -4  -3   44.00    2.25
  -3  -4  -3   41.84    2.07
   3   4   3   38.46    2.28
   3   4   3   40.97    2.28
   3   4   3   41.30    1.99
   3   4   3   41.92    2.32
  -3  -3  -3   51.90    2.45
  -3  -3  -3   51.74    2.70
  -3  -3  -3   51.76    2.53
  -3  -3  -3   48.90    2.33
  -3  -3  -3   52.12    2.34
  -3  -3  -3   48.79    2.14
  -3  -3  -3   50.91    2.49
  -3  -3  -3   54.83    2.34
  -3  -3  -3   45.84    2.54
   3   3   3   50.30    2.23
   3   3   3   54.34    2.46
   3   3   3   50.37    2.42
   3   3   3   53.61    2.54
   3   3   3   51.83    2.52
   3   3   3   48.49    2.50
   3   3   3   49.73    2.24
  -3  -2  -3   31.20    1.92
  -3  -2  -3   32.38    1.75
  -3  -2  -3   31.49    1.83
  -3  -2  -3   31.92    1.76
  -3  -2  -3   34.00    1.61
  -3  -2  -3   29.99    1.58
  -3  -2  -3   31.72    1.79
  -3  -2  -3   31.96    1.70
   3   2   3   33.29    1.84
   3   2   3   33.46    1.84
   3   2   3   33.32    1.69
   3   2   3   31.44    1.67
   3   2   3   33.33    1.67
  -3  -1  -3   39.25    1.82
  -3  -1  -3   37.11    1.92
  -3  -1  -3   39.04    1.85
  -3  -1  -3   36.55    1.87
  -3  -1  -3   38.46    1.84
  -3  -1  -3   40.27    2.13
  -3  -1  -3   38.89    1.84
  -3  -1  -3   40.04    2.14
  -3  -1  -3   39.84    1.48
   3   1   3   39.73    1.80
   3   1   3   41.55    1.70
   3   1   3   37.68    1.96
   3   1   3   41.39    2.01
   3   1   3   39.87    2.11
   3   1   3   37.65    1.85
   3   1   3   39.98    1.91
   3   1   3   39.08    1.41
  -3   0  -3  400.39   10.25
  -3   0  -3  370.90   10.48
  -3   0  -3  372.90    9.80
  -3   0  -3  369.83   10.44
  -3   0  -3  372.15    9.78
  -3   0  -3  387.10    9.98
  -3   0  -3  374.74   10.25
  -3   0  -3  362.81   10.02
   3   0   3  379.66   10.24
   3   0   3  399.07    9.71
   3   0   3  374.88   10.11
   3   0   3  387.57   10.52
   3   0   3  366.55   10.22
   3   0   3  397.70   10.01
  -3   1  -3   38.82    1.97
  -3   1  -3   39.58    2.04
  -3   1  -3   38.42    1.91
  -3   1  -3   39.85    1.86
  -3   1  -3   39.12    1.88
  -3   1  -3   36.60    2.03
  -3   1  -3   39.43    1.67
   3  -1   3   38.99    1.84
   3  -1   3   41.10    2.20
   3  -1   3   40.04    1.99
   3  -1   3   39.65    1.62
   3  -1   3   39.74    1.98
   3  -1   3   39.05    1.96
   3  -1   3   39.72    1.80
   3  -1   3   41.59    1.91
  -3   2  -3   33.64    1.95
  -3   2  -3   29.68    1.74
  -3   2  -3   33.75    1.86
  -3   2  -3   33.44    1.95
  -3   2  -3   37.42    1.98
  -3   2  -3   32.16    1.87
  -3   2  -3   33.99    1.71
  -3   2  -3   32.90    1.52
   3  -2   3   32.99    1.79
   3  -2   3   35.03    1.48
   3  -2   3   31.57    1.92
   3  -2   3   31.34    1.66
   3  -2   3   31.57    1.68
   3  -2   3   34.39    1.77
   3  -2   3   32.51    1.99
   3  -2   3   33.61    1.90
   3  -2   3   32.12    1.80
   3  -2   3   32.15    1.80
  -3   3  -3   53.64    2.53
  -3   3  -3   50.46    2.53
  -3   3  -3   49.81    2.51
  -3   3  -3   52.03    2.62
  -3   3  -3   47.97    2.47
  -3   3  -3   50.20    2.27
   3  -3   3   50.93    2.74
   3  -3   3   49.44    2.18
   3  -3   3   53.87    2.14
   3  -3   3   49.18    2.60
   3  -3   3   54.20    2.67
   3  -3   3   46.28    2.40
   3  -3   3   50.05    2.28
   3  -3   3   53.80    2.67
   3  -3   3   54.63    2.55
   3  -3   3   51.15    2.43
  -3   4  -3   40.12    2.00
  -3   4  -3   41.81    1.96
  -3   4  -3   37.87    2.27
  -3   4  -3   41.31    2.23
   3  -4   3   41.70    2.07
   3  -4   3   40.93    2.45
   3  -4   3   37.83    2.57
   3  -4   3   36.67    2.23
   3  -4   3   38.97    2.33
   3  -4   3   36.80    2.15
   3  -4   3   43.28    2.51
  -3   5  -3   58.60    2.73
  -3   5  -3   61.62    2.71
  -3   5  -3   57.33    3.04
   3  -5   3   66.11    3.47
   3  -5   3   62.86    3.46
   3  -5   3   57.99    3.00
   3  -5   3   61.18    2.95
   3  -5   3   56.35    3.52
   3  -5   3   62.88    3.14
  -3   6  -3   23.15    1.56
  -3   6  -3   20.20    1.82
   3  -6   3   25.61    1.95
   3  -6   3   24.30    2.14
   3  -6   3   24.59    1.92
   3  -6   3   25.40    2.52
  -3   7  -3    2.97    0.62
  -3   7  -3    2.74    0.77
   3  -7   3    5.78    0.98
   3  -7   3    3.54    1.08
   3  -7   3    5.59    1.01
  -4  -7  -3   17.10    1.45
  -4  -7  -3   15.73    2.00
   4   7   3   15.26    1.73
  -4  -6  -3    1.89    0.74
  -4  -6  -3    1.95    0.57
   4   6   3    4.09    0.70
   4   6   3    3.56    0.82
  -4  -5  -3    0.49    0.34
   4   5   3    0.42    0.44
   4   5   3    0.15    0.35
   4   5   3    0.37    0.34
  -4  -4  -3    0.01    0.40
  -4  -4  -3   -0.19    0.33
  -4  -4  -3    0.19    0.53
  -4  -4  -3    0.05    0.26
  -4  -4  -3   -0.07    0.27
  -4  -4  -3   -0.11    0.27
   4   4   3    0.55    0.37
   4   4   3    0.12    0.23
   4   4   3    0.17    0.28
  -4  -3  -3  108.61    3.99
  -4  -3  -3  114.03    4.35
  -4  -3  -3  119.32    4.41
  -4  -3  -3  114.47    4.70
  -4  -3  -3  114.80    4.91
  -4  -3  -3   98.12    5.32
  -4  -3  -3  113.15    4.17
   4   3   3  109.22    4.29
   4   3   3  114.92    4.09
   4   3   3  116.31    4.22
   4   3   3  108.97    4.05
  -4  -2  -3    9.29    0.99
  -4  -2  -3    8.11    0.82
  -4  -2  -3    8.22    0.92
  -4  -2  -3    7.65    1.07
  -4  -2  -3    8.69    0.96
  -4  -2  -3    8.93    0.88
  -4  -2  -3    8.74    0.90
  -4  -2  -3    9.94    0.96
   4   2   3   10.22    0.98
   4   2   3    9.32    0.93
   4   2   3    9.30    0.96
   4   2   3    9.88    1.01
   4   2   3   10.42    0.94
  -4  -1  -3   61.22    2.79
  -4  -1  -3   63.18    2.83
  -4  -1  -3   66.56    2.64
  -4  -1  -3   64.64    2.65
  -4  -1  -3   64.07    2.27
  -4  -1  -3   65.85    2.59
  -4  -1  -3   61.24    3.08
  -4  -1  -3   61.35    3.09
  -4  -1  -3   69.92    2.86
  -4  -1  -3   65.48    2.74
   4   1   3   64.06    3.07
   4   1   3   65.38    2.22
   4   1   3   64.68    2.52
   4   1   3   61.52    2.79
   4   1   3   66.19    2.82
   4   1   3   63.46    2.83
   4   1   3   59.95    2.61
  -4   0  -3    0.23    0.22
  -4   0  -3   -0.09    0.14
  -4   0  -3    0.01    0.22
  -4   0  -3    0.15    0.20
  -4   0  -3    0.18    0.28
  -4   0  -3   -0.01    0.24
  -4   0  -3   -0.15    0.14
  -4   0  -3   -0.01    0.21
  -4   0  -3   -0.29    0.17
   4   0   3   -0.05    0.23
   4   0   3    0.10    0.21
   4   0   3   -0.01    0.16
   4   0   3    0.09    0.16
   4   0   3    0.30    0.25
   4   0   3    0.17    0.26
  -4   1  -3   67.15    2.33
  -4   1  -3   64.38    2.80
  -4   1  -3   66.49    3.06
  -4   1  -3   66.73    2.72
  -4   1  -3   65.60    2.76
  -4   1  -3   63.98    3.00
  -4   1  -3   67.78    3.11
  -4   1  -3   60.32    2.73
   4  -1   3   66.58    2.69
   4  -1   3   66.29    2.93
   4  -1   3   66.48    2.66
   4  -1   3   65.91    3.12
   4  -1   3   62.56    2.64
   4  -1   3   65.64    2.92
   4  -1   3   66.06    2.94
   4  -1   3   65.86    3.02
  -4   2  -3    8.84    1.01
  -4   2  -3   10.23    1.02
  -4   2  -3    8.75    0.92
  -4   2  -3    9.28    1.07
  -4   2  -3    9.17    1.05
  -4   2  -3    8.62    0.87
  -4   2  -3    9.90    1.13
   4  -2   3   10.79    1.16
   4  -2   3    7.94    0.88
   4  -2   3    9.69    1.00
   4  -2   3   10.03    0.92
   4  -2   3    9.96    0.99
   4  -2   3   10.33    1.16
   4  -2   3    8.21    0.96
   4  -2   3   10.27    0.99
   4  -2   3   10.17    1.09
  -4   3  -3  111.73    4.33
  -4   3  -3  112.09    4.29
  -4   3  -3  100.76    4.95
  -4   3  -3  106.23    4.21
  -4   3  -3  112.92    4.33
  -4   3  -3  115.35    4.01
  -4   3  -3  114.20    4.72
   4  -3   3  115.90    4.82
   4  -3   3  119.76    4.36
   4  -3   3   93.83    5.11
   4  -3   3  113.11    4.20
   4  -3   3  121.63    4.43
   4  -3   3  113.31    4.21
   4  -3   3  115.65    4.58
   4  -3   3  108.98    4.16
  -4   4  -3    0.16    0.20
  -4   4  -3    0.54    0.32
  -4   4  -3    0.32    0.31
  -4   4  -3    1.16    0.45
   4  -4   3    0.15    0.37
   4  -4   3   -0.11    0.31
   4  -4   3   -0.39    0.34
   4  -4   3    0.66    0.37
   4  -4   3    0.10    0.22
  -4   5  -3    0.05    0.17
   4  -5   3   -0.09    0.23
   4  -5   3    0.18    0.31
   4  -5   3    0.30    0.29
  -4   6  -3    4.07    0.88
  -4   6  -3    3.87    0.69
   4  -6   3    2.41    0.80
   4  -6   3    5.18    0.96
  -4   7  -3   17.48    1.76
   4  -7   3   15.54    1.84
   4  -7   3   15.63    1.68
   4  -7   3   18.43    2.54
  -5  -6  -3    2.25    0.78
  -5  -6  -3    1.84    0.66
   5   6   3    3.49    0.98
   5   6   3    2.79    0.68
  -5  -5  -3   72.78    3.64
  -5  -5  -3   73.26    3.43
   5   5   3   70.74    3.23
   5   5   3   71.35    3.57
   5   5   3   70.02    3.51
  -5  -4  -3   21.74    1.95
  -5  -4  -3   20.51    1.65
  -5  -4  -3   19.24    1.65
  -5  -4  -3   20.05    1.57
   5   4   3   20.40    1.56
   5   4   3   22.22    1.72
   5   4   3   18.49    1.59
  -5  -3  -3   30.07    1.90
  -5  -3  -3   34.41    2.15
  -5  -3  -3   36.70    2.38
  -5  -3  -3   35.49    2.38
  -5  -3  -3   36.14    2.19
   5   3   3   35.92    2.13
   5   3   3   34.15    2.09
   5   3   3   33.95    2.14
   5   3   3   31.43    2.00
   5   3   3   32.86    2.24
  -5  -2  -3    2.41    0.64
  -5  -2  -3    0.79    0.37
  -5  -2  -3    0.29    0.33
  -5  -2  -3    0.08    0.43
  -5  -2  -3    1.60    0.53
  -5  -2  -3    1.26    0.39
   5   2   3    0.70    0.35
   5   2   3    0.40    0.30
   5   2   3    1.00    0.44
   5   2   3    0.90    0.51
   5   2   3    0.60    0.35
   5   2   3    0.73    0.31
   5   2   3    0.39    0.43
  -5  -1  -3   71.49    2.61
  -5  -1  -3   71.78    3.48
  -5  -1  -3   70.24    2.99
  -5  -1  -3   73.38    3.66
  -5  -1  -3   74.14    3.33
  -5  -1  -3   68.45    3.12
  -5  -1  -3   72.60    2.97
  -5  -1  -3   67.95    3.07
  -5  -1  -3   72.33    3.23
  -5  -1  -3   70.89    2.92
   5   1   3   71.21    3.25
   5   1   3   69.91    2.92
   5   1   3   71.52    3.55
   5   1   3   72.76    2.67
   5   1   3   72.83    3.16
   5   1   3   70.85    3.27
   5   1   3   70.51    3.34
  -5   0  -3   38.90    2.47
  -5   0  -3   37.21    2.18
  -5   0  -3   33.81    1.99
  -5   0  -3   38.10    2.29
  -5   0  -3   37.27    1.90
  -5   0  -3   38.36    1.81
  -5   0  -3   36.73    1.80
  -5   0  -3   36.56    2.03
  -5   0  -3   35.68    2.29
   5   0   3   37.18    1.95
   5   0   3   41.85    2.51
   5   0   3   29.84    2.78
   5   0   3   37.20    2.43
   5   0   3   38.23    2.17
   5   0   3   35.99    2.23
   5   0   3   39.04    2.09
   5   0   3   36.38    1.87
  -5   1  -3   71.53    3.50
  -5   1  -3   78.17    3.64
  -5   1  -3   73.89    3.07
  -5   1  -3   71.69    3.05
  -5   1  -3   70.01    3.24
  -5   1  -3   71.09    3.41
  -5   1  -3   67.71    3.07
   5  -1   3   74.50    3.58
   5  -1   3   72.88    3.39
   5  -1   3   74.47    3.05
   5  -1   3   75.74    3.54
   5  -1   3   71.13    3.24
   5  -1   3   67.98    3.18
  -5   2  -3    0.76    0.40
  -5   2  -3    0.90    0.42
  -5   2  -3    0.22    0.30
  -5   2  -3    1.40    0.42
  -5   2  -3    1.14    0.50
   5  -2   3    0.77    0.37
   5  -2   3    0.80    0.59
   5  -2   3    0.77    0.34
   5  -2   3    0.81    0.53
   5  -2   3    1.45    0.62
   5  -2   3    1.27    0.47
   5  -2   3    0.02    0.33
   5  -2   3    1.22    0.48
  -5   3  -3   33.63    2.14
  -5   3  -3   34.47    2.11
  -5   3  -3   36.40    2.28
  -5   3  -3   34.28    2.43
  -5   3  -3   30.27    2.13
  -5   3  -3   31.87    1.87
   5  -3   3   30.99    2.07
   5  -3   3   35.33    2.16
   5  -3   3   30.82    2.03
   5  -3   3   34.17    2.46
   5  -3   3   31.80    2.08
   5  -3   3   32.42    2.01
   5  -3   3   33.36    2.29
  -5   4  -3   18.67    1.41
  -5   4  -3   22.54    1.75
   5  -4   3   18.83    1.62
   5  -4   3   21.09    1.78
   5  -4   3   20.44    1.78
   5  -4   3   20.59    1.67
  -5   5  -3   74.79    3.65
  -5   5  -3   76.12    3.23
   5  -5   3   82.56    3.75
   5  -5   3   74.69    3.80
   5  -5   3   75.81    3.75
  -5   6  -3    2.87    0.63
   5  -6   3    2.35    0.86
   5  -6   3    4.58    1.01
  -6  -6  -3    8.93    1.34
  -6  -6  -3    6.59    1.24
   6   6   3    7.48    1.27
   6   6   3    7.82    1.20
   6   6   3    6.97    1.39
  -6  -5  -3    0.71    0.53
   6   5   3    1.36    0.68
   6   5   3    1.72    0.67
   6   5   3    0.81    0.52
  -6  -4  -3   15.94    1.77
  -6  -4  -3   16.68    1.59
   6   4   3   16.73    1.58
   6   4   3   16.75    1.61
  -6  -3  -3   44.90    2.60
  -6  -3  -3   42.17    2.49
  -6  -3  -3   46.73    2.92
  -6  -3  -3   43.37    2.46
  -6  -3  -3   46.27    2.78
   6   3   3   47.00    2.64
   6   3   3   43.10    2.49
   6   3   3   46.36    2.64
   6   3   3   46.68    2.67
  -6  -2  -3   56.62    2.86
  -6  -2  -3   58.24    3.66
  -6  -2  -3   62.68    2.98
  -6  -2  -3   61.66    3.35
  -6  -2  -3   58.03    3.62
  -6  -2  -3   59.05    3.22
   6   2   3   56.02    3.10
   6   2   3   59.49    2.96
   6   2   3   61.56    2.89
   6   2   3   60.21    3.74
   6   2   3   61.41    3.19
   6   2   3   61.16    3.18
  -6  -1  -3   21.63    1.85
  -6  -1  -3   23.07    1.56
  -6  -1  -3   21.87    1.53
  -6  -1  -3   21.63    1.89
  -6  -1  -3   21.98    1.79
  -6  -1  -3   18.17    1.54
  -6  -1  -3   22.23    1.76
  -6  -1  -3   19.09    1.76
  -6  -1  -3   24.27    2.20
  -6  -1  -3   21.30    1.37
   6   1   3   23.25    1.78
   6   1   3   22.34    1.99
   6   1   3   22.58    1.52
   6   1   3   21.98    1.67
   6   1   3   20.97    1.80
   6   1   3   20.28    1.51
   6   1   3   23.84    1.88
  -6   0  -3   -0.60    0.27
  -6   0  -3    0.05    0.39
  -6   0  -3    0.48    0.32
  -6   0  -3    0.19    0.27
  -6   0  -3    0.39    0.29
  -6   0  -3    0.26    0.38
  -6   0  -3    0.05    0.25
  -6   0  -3   -0.08    0.32
   6   0   3    0.23    0.25
   6   0   3   -0.16    0.32
   6   0   3    0.19    0.39
   6   0   3   -0.38    0.19
   6   0   3    1.31    0.50
   6   0   3    0.10    0.34
  -6   1  -3   20.85    1.86
  -6   1  -3   21.56    1.63
  -6   1  -3   21.48    1.91
  -6   1  -3   21.13    1.58
  -6   1  -3   21.98    1.85
  -6   1  -3   19.47    2.35
  -6   1  -3   23.10    1.86
   6  -1   3   19.93    1.90
   6  -1   3   20.52    1.87
   6  -1   3   24.89    1.67
   6  -1   3   23.24    1.62
   6  -1   3   21.28    1.67
   6  -1   3   24.38    2.03
  -6   2  -3   61.84    3.31
  -6   2  -3   62.57    2.96
  -6   2  -3   57.64    2.80
  -6   2  -3   58.21    3.16
  -6   2  -3   60.34    3.27
   6  -2   3   59.27    2.91
   6  -2   3   54.17    2.99
   6  -2   3   67.26    3.82
   6  -2   3   62.54    3.48
   6  -2   3   58.20    3.36
   6  -2   3   58.85    2.83
  -6   3  -3   47.77    2.44
  -6   3  -3   43.77    2.84
  -6   3  -3   48.31    2.62
   6  -3   3   48.86    2.81
   6  -3   3   46.55    2.67
   6  -3   3   47.35    2.69
   6  -3   3   41.78    2.47
   6  -3   3   45.13    2.79
  -6   4  -3   15.99    1.49
  -6   4  -3   18.29    1.44
   6  -4   3   15.58    1.53
   6  -4   3   15.80    1.60
   6  -4   3   16.96    1.65
  -6   5  -3    0.92    0.41
   6  -5   3    2.33    0.58
   6  -5   3    0.80    0.57
   6  -5   3    1.88    0.65
  -6   6  -3    6.82    0.96
   6  -6   3    8.45    1.29
   6  -6   3    9.28    1.32
   6  -6   3    8.52    1.38
  -7  -5  -3    1.46    0.81
  -7  -5  -3    1.77    1.24
   7   5   3   -0.49    0.64
   7   5   3    1.10    0.59
  -7  -4  -3   16.02    1.70
  -7  -4  -3   17.40    1.80
  -7  -4  -3   17.37    1.88
   7   4   3   14.70    1.57
   7   4   3   16.13    1.67
   7   4   3   15.75    1.63
  -7  -3  -3    2.85    0.86
  -7  -3  -3    1.81    0.82
   7   3   3    3.77    1.26
   7   3   3    4.90    0.86
   7   3   3    3.30    0.84
  -7  -2  -3    0.36    0.69
  -7  -2  -3    0.14    0.48
  -7  -2  -3    0.32    0.47
  -7  -2  -3   -0.18    0.34
   7   2   3   -0.58    0.27
   7   2   3    1.05    0.44
   7   2   3    0.29    0.34
   7   2   3    0.85    0.61
   7   2   3   -0.02    0.61
  -7  -1  -3    0.09    0.45
  -7  -1  -3    0.80    0.57
  -7  -1  -3   -0.86    0.48
  -7  -1  -3    0.19    0.31
  -7  -1  -3   -0.28    0.45
  -7  -1  -3    0.57    0.46
   7   1   3    0.29    0.57
   7   1   3    0.16    0.37
   7   1   3    0.24    0.43
   7   1   3   -0.15    0.27
   7   1   3    0.02    0.33
   7   1   3    0.71    0.56
   7   1   3    0.05    0.32
   7   1   3    0.73    0.36
  -7   0  -3   22.35    1.86
  -7   0  -3   22.87    1.88
  -7   0  -3   25.02    2.27
  -7   0  -3   21.19    2.08
  -7   0  -3   22.70    1.63
   7   0   3   23.34    2.85
   7   0   3   20.30    2.02
   7   0   3   20.78    1.66
   7   0   3   26.13    2.20
   7   0   3   21.92    1.81
  -7   1  -3    0.27    0.40
  -7   1  -3    0.49    0.51
  -7   1  -3    0.19    0.63
  -7   1  -3    0.21    0.41
   7  -1   3   -0.10    0.29
   7  -1   3   -0.41    0.56
   7  -1   3    0.00    0.39
   7  -1   3    0.65    0.42
   7  -1   3    0.28    0.46
   7  -1   3   -0.04    0.49
  -7   2  -3    0.12    0.26
  -7   2  -3    0.74    0.40
   7  -2   3    0.34    0.32
   7  -2   3   -0.10    0.34
  -7   3  -3    1.78    0.62
  -7   3  -3    3.98    1.01
  -7   3  -3    2.98    0.82
   7  -3   3    2.39    0.69
   7  -3   3    3.34    0.91
   7  -3   3    4.28    0.83
  -7   4  -3   16.09    1.57
  -7   4  -3   15.51    1.42
   7  -4   3   12.21    1.46
   7  -4   3   14.92    1.67
  -7   5  -3    1.04    0.52
  -7   5  -3    0.81    0.48
   7  -5   3    0.11    0.48
   7  -5   3    0.81    0.53
   7  -5   3    0.85    0.59
  -8  -4  -3    2.45    1.07
  -8  -4  -3    5.90    1.38
  -8  -4  -3    4.61    1.31
   8   4   3    6.25    1.23
  -8  -3  -3    5.98    1.29
  -8  -3  -3    3.91    1.01
   8   3   3    5.54    1.10
   8   3   3    6.48    1.20
   8   3   3    2.95    0.94
  -8  -2  -3   33.74    2.56
  -8  -2  -3   35.05    4.01
   8   2   3   34.18    2.31
   8   2   3   31.90    2.34
   8   2   3   34.89    2.73
  -8  -1  -3    2.44    1.06
  -8  -1  -3    2.11    0.74
  -8  -1  -3    5.05    1.13
   8   1   3    4.28    1.35
   8   1   3    4.81    0.97
   8   1   3    4.08    0.83
  -8   0  -3   -0.27    0.23
   8   0   3    0.45    0.48
   8   0   3   -0.23    0.28
  -8   1  -3    3.25    0.78
  -8   1  -3    2.86    0.76
   8  -1   3    4.12    0.84
   8  -1   3    2.38    0.78
  -8   2  -3   36.16    2.33
  -8   2  -3   34.03    2.31
   8  -2   3   35.53    2.30
   8  -2   3   28.54    3.02
   8  -2   3   28.22    2.29
  -8   3  -3    5.98    1.07
  -8   3  -3    6.19    1.01
   8  -3   3    4.64    1.13
   8  -3   3    5.51    1.08
   8  -3   3    4.79    0.99
  -8   4  -3    5.18    1.05
  -8   4  -3    6.17    1.01
   8  -4   3    5.30    1.08
   8  -4   3    3.57    1.11
  -9  -3  -3    0.38    0.58
   9   3   3    2.06    0.80
  -9  -2  -3    0.05    0.47
   9   2   3    0.55    0.62
   9   2   3    0.30    0.54
  -9  -1  -3    4.72    1.18
   9   1   3    2.34    0.74
   9   1   3    3.53    0.95
   9   0   3    1.02    0.54
  -9   1  -3    2.47    0.82
   9  -1   3    2.18    0.85
   9  -1   3    3.09    0.80
  -9   2  -3    0.28    0.53
  -9   2  -3    0.43    0.45
   9  -2   3    0.88    0.77
   9  -2   3   -0.07    0.43
  -9   3  -3    0.62    0.54
  -9   3  -3    1.14    0.69
   9  -3   3   -0.71    0.71
   9  -3   3   -0.23    0.51
   9  -3   3    0.79    1.30
   9  -2  -4    2.95    0.75
   9  -2  -4    3.83    0.86
   9  -2  -4    3.82    1.02
   9  -1  -4   13.19    1.50
   9  -1  -4   12.18    1.41
   9  -1  -4   13.44    1.40
  -9   1   4   12.43    1.23
   9   0  -4    0.67    0.42
   9   0  -4    0.03    0.39
   9   0  -4    0.14    0.43
   9   1  -4   10.48    1.49
   9   1  -4   10.94    1.62
  -9  -1   4   10.78    1.50
  -9  -1   4   13.87    1.44
   9   2  -4    4.37    1.10
  -9  -2   4    3.41    1.07
  -9  -2   4    4.58    1.21
   8  -4  -4   18.54    1.77
   8  -4  -4   24.87    2.47
  -8   4   4   20.66    2.06
   8  -3  -4    5.34    0.97
   8  -3  -4    7.95    0.91
   8  -3  -4    7.31    1.07
  -8   3   4    7.95    0.82
  -8   3   4    7.96    1.25
   8  -2  -4   -0.30    0.27
   8  -2  -4    0.12    0.33
  -8   2   4    0.41    0.29
   8  -1  -4   32.04    2.14
   8  -1  -4   31.60    2.01
   8   0  -4   25.05    1.87
   8   0  -4   27.99    1.97
  -8   0   4   26.42    1.79
  -8   0   4   22.54    1.91
  -8   0   4   26.19    2.08
   8   1  -4   32.85    2.14
   8   1  -4   32.57    2.35
  -8  -1   4   31.48    2.32
  -8  -1   4   29.98    2.09
   8   2  -4    0.56    0.53
  -8  -2   4    0.42    0.46
  -8  -2   4    0.41    0.39
   8   3  -4    5.94    1.06
  -8  -3   4    5.90    1.68
  -8  -3   4    8.05    1.33
  -8  -3   4    5.95    1.27
  -8  -4   4   22.62    2.15
  -8  -4   4   19.79    2.13
   7  -5  -4   -0.08    0.45
  -7   5   4    0.24    0.50
   7  -4  -4   20.19    2.24
   7  -4  -4   20.74    1.23
  -7   4   4   19.93    1.89
   7  -3  -4    1.21    0.50
   7  -3  -4    1.44    0.53
  -7   3   4    0.92    0.35
  -7   3   4    0.61    0.59
   7  -2  -4   64.58    3.16
   7  -2  -4   64.86    3.25
   7  -2  -4   62.81    2.76
  -7   2   4   63.14    2.55
   7  -1  -4    0.27    0.28
   7  -1  -4    0.49    0.39
  -7   1   4    0.39    0.29
   7   0  -4    0.38    0.28
   7   0  -4    0.19    0.31
   7   0  -4   -0.09    0.27
   7   0  -4    0.51    0.47
  -7   0   4   -0.19    0.17
  -7   0   4    0.17    0.36
   7   1  -4    1.72    0.61
   7   1  -4   -0.12    0.35
   7   1  -4    0.65    0.41
   7   1  -4    0.10    0.35
  -7  -1   4    0.20    0.26
  -7  -1   4    0.12    0.26
   7   2  -4   67.20    3.52
   7   2  -4   67.29    3.12
  -7  -2   4   63.80    3.29
  -7  -2   4   67.47    3.46
  -7  -2   4   61.19    3.49
  -7  -3   4    1.10    0.50
  -7  -3   4    2.53    0.79
   7   4  -4   18.73    1.74
  -7  -4   4   18.42    1.94
   7   5  -4   -0.31    0.70
  -7  -5   4   -0.53    0.57
   6  -6  -4    0.67    0.59
   6  -6  -4   -0.47    0.57
   6  -5  -4    0.75    0.33
   6  -4  -4   16.65    0.99
   6  -4  -4   17.87    1.65
   6  -4  -4   17.93    1.32
   6  -4  -4   15.92    1.71
  -6   4   4   11.24    2.10
   6  -3  -4    0.02    0.28
   6  -3  -4   -0.14    0.30
   6  -3  -4    0.38    0.23
   6  -3  -4    0.65    0.33
   6  -3  -4   -0.01    0.25
   6  -3  -4    0.03    0.33
  -6   3   4    0.00    0.37
   6  -2  -4    0.61    0.34
   6  -2  -4    0.15    0.38
   6  -2  -4    0.85    0.42
   6  -2  -4    0.64    0.35
  -6   2   4    0.17    0.22
  -6   2   4    0.58    0.42
  -6   2   4    0.55    0.37
  -6   2   4    0.64    0.37
  -6   2   4    1.25    0.52
   6  -1  -4    0.21    0.31
   6  -1  -4    1.38    0.51
   6  -1  -4    1.34    0.53
   6  -1  -4    1.08    0.44
   6  -1  -4    1.13    0.42
   6  -1  -4    1.29    0.49
  -6   1   4    1.12    0.50
  -6   1   4    0.94    0.44
  -6   1   4    1.25    0.36
  -6   1   4    1.21    0.53
   6   0  -4   10.43    1.01
   6   0  -4    8.95    1.17
   6   0  -4    6.17    1.22
   6   0  -4   10.47    1.07
   6   0  -4   12.35    1.46
  -6   0   4   10.90    1.15
  -6   0   4    9.02    1.12
  -6   0   4    8.23    1.08
  -6   0   4    8.93    0.89
   6   1  -4    1.17    0.45
   6   1  -4    0.79    0.39
   6   1  -4    0.24    0.51
   6   1  -4    1.34    0.45
   6   1  -4    0.47    0.43
  -6  -1   4    1.13    0.37
  -6  -1   4    1.85    0.58
  -6  -1   4    0.52    0.54
  -6  -1   4    0.94    0.42
  -6  -1   4    0.75    0.43
  -6  -1   4    0.80    0.41
   6   2  -4    0.97    0.56
   6   2  -4   -0.14    0.36
   6   2  -4   -0.65    0.30
   6   2  -4    0.07    0.25
   6   2  -4    0.62    0.48
   6   2  -4   -0.09    0.70
   6   2  -4    0.18    0.27
   6   2  -4    0.20    0.39
  -6  -2   4    1.17    0.49
  -6  -2   4    0.04    0.36
  -6  -2   4   -0.19    0.46
  -6  -2   4    1.16    0.43
  -6  -2   4    0.36    0.50
   6   3  -4    0.00    0.41
   6   3  -4    0.13    0.29
   6   3  -4    0.35    0.29
   6   3  -4    0.17    0.41
   6   3  -4   -0.61    0.33
  -6  -3   4    0.16    0.40
  -6  -3   4   -0.63    0.43
  -6  -3   4   -0.34    0.36
  -6  -3   4   -0.19    0.31
   6   4  -4   16.15    1.59
  -6  -4   4   17.49    1.67
  -6  -4   4   17.30    1.85
   6   5  -4    0.36    0.42
   6   6  -4    0.87    0.63
   5  -6  -4   10.78    1.53
   5  -6  -4   11.63    1.54
   5  -6  -4   10.58    1.31
   5  -5  -4    0.06    0.35
   5  -5  -4    0.54    0.44
   5  -5  -4    0.35    0.33
   5  -4  -4   12.22    1.14
   5  -4  -4   12.29    1.31
   5  -4  -4   11.67    1.25
   5  -4  -4   13.73    1.30
  -5   4   4   12.90    1.36
   5  -3  -4   34.81    2.35
   5  -3  -4   36.34    1.97
   5  -3  -4   33.41    1.51
   5  -3  -4   36.52    2.17
   5  -3  -4   32.76    1.92
   5  -3  -4   36.71    1.98
   5  -3  -4   34.59    2.09
   5  -3  -4   33.38    2.16
   5  -3  -4   32.97    1.75
  -5   3   4   37.46    2.30
  -5   3   4   33.23    1.64
  -5   3   4   33.71    1.40
   5  -2  -4   59.97    2.38
   5  -2  -4   61.82    2.79
   5  -2  -4   67.31    3.02
   5  -2  -4   66.29    2.85
   5  -2  -4   65.19    2.42
   5  -2  -4   63.49    2.93
  -5   2   4   61.02    3.21
  -5   2   4   59.36    2.20
  -5   2   4   62.68    2.66
  -5   2   4   65.28    2.38
  -5   2   4   62.05    3.04
  -5   2   4   62.14    2.68
  -5   2   4   62.89    2.25
   5  -1  -4   26.81    1.72
   5  -1  -4   27.85    1.96
   5  -1  -4   27.74    1.74
   5  -1  -4   24.51    1.53
   5  -1  -4   26.83    1.77
   5  -1  -4   28.50    1.72
   5  -1  -4   27.88    1.53
  -5   1   4   25.90    2.84
  -5   1   4   26.26    1.66
  -5   1   4   27.80    1.87
  -5   1   4   26.79    1.40
  -5   1   4   27.96    1.68
  -5   1   4   27.39    1.48
   5   0  -4   -0.63    0.27
   5   0  -4   -0.17    0.23
   5   0  -4   -0.27    0.17
   5   0  -4   -0.16    0.25
   5   0  -4    0.43    0.28
   5   0  -4   -0.15    0.19
   5   0  -4   -0.13    0.24
   5   0  -4   -0.06    0.26
  -5   0   4   -0.28    0.23
  -5   0   4    0.00    0.12
  -5   0   4   -0.27    0.19
  -5   0   4    0.34    0.25
  -5   0   4    0.16    0.21
   5   1  -4   27.83    1.73
   5   1  -4   26.48    1.65
   5   1  -4   28.29    1.77
   5   1  -4   26.46    2.00
   5   1  -4   26.66    1.69
   5   1  -4   27.95    1.84
  -5  -1   4   25.32    1.84
  -5  -1   4   26.40    1.70
  -5  -1   4   24.76    1.60
  -5  -1   4   26.38    1.81
   5   2  -4   65.30    3.29
   5   2  -4   65.89    2.83
   5   2  -4   62.20    3.40
   5   2  -4   66.22    3.19
   5   2  -4   64.87    2.94
   5   2  -4   58.99    2.97
  -5  -2   4   63.90    2.95
  -5  -2   4   57.67    2.93
  -5  -2   4   61.00    3.05
  -5  -2   4   50.23    3.87
  -5  -2   4   64.61    3.18
  -5  -2   4   65.19    3.57
   5   3  -4   29.37    2.25
   5   3  -4   33.56    2.38
   5   3  -4   34.70    2.00
   5   3  -4   33.15    2.67
   5   3  -4   32.80    2.05
   5   3  -4   30.58    2.09
  -5  -3   4   34.09    2.63
  -5  -3   4   31.35    2.26
  -5  -3   4   32.82    1.96
  -5  -3   4   33.27    2.22
  -5  -3   4   30.69    1.96
  -5  -3   4   32.16    2.26
  -5  -3   4   33.60    2.38
   5   4  -4   12.93    1.48
   5   4  -4    9.65    1.38
   5   4  -4   10.56    1.51
   5   4  -4   12.28    1.55
   5   4  -4   10.21    1.23
  -5  -4   4   11.05    1.48
  -5  -4   4   12.24    1.49
  -5  -4   4   10.05    1.54
  -5  -4   4   11.73    1.24
  -5  -4   4   11.43    1.34
  -5  -4   4   12.19    1.45
   5   5  -4    0.70    0.85
   5   5  -4   -0.08    0.31
  -5  -5   4    0.21    0.57
   5   6  -4    9.80    1.41
   5   6  -4   11.21    1.60
  -5  -6   4    8.76    1.67
  -5  -6   4   10.86    1.45
   4  -7  -4    1.63    0.72
   4  -7  -4    0.90    0.60
   4  -6  -4    3.06    0.79
   4  -6  -4    2.87    0.82
   4  -6  -4    4.04    0.96
   4  -5  -4   13.14    1.48
   4  -5  -4   13.31    1.35
   4  -5  -4   13.57    1.39
   4  -5  -4   12.14    1.90
   4  -5  -4   14.35    1.62
   4  -4  -4   17.40    1.45
   4  -4  -4   14.58    1.39
   4  -4  -4   13.91    1.32
   4  -4  -4   18.01    1.62
   4  -4  -4   14.88    1.55
   4  -4  -4   16.11    1.33
  -4   4   4   14.50    1.32
   4  -3  -4   14.29    1.17
   4  -3  -4   14.91    1.20
   4  -3  -4   14.99    1.22
   4  -3  -4   16.08    1.33
   4  -3  -4   14.83    1.29
   4  -3  -4   16.08    1.40
   4  -3  -4   13.24    1.35
  -4   3   4   13.36    1.25
   4  -2  -4    0.05    0.11
   4  -2  -4   -0.28    0.16
   4  -2  -4    0.20    0.21
   4  -2  -4   -0.28    0.16
   4  -2  -4   -0.28    0.27
   4  -2  -4    0.32    0.18
   4  -2  -4    0.21    0.17
   4  -2  -4    0.20    0.19
  -4   2   4    0.22    0.27
  -4   2   4    0.25    0.13
  -4   2   4    0.10    0.16
  -4   2   4    0.07    0.25
   4  -1  -4    8.88    1.08
   4  -1  -4    9.76    0.96
   4  -1  -4    7.02    0.84
   4  -1  -4    9.14    0.87
   4  -1  -4    8.71    0.70
   4  -1  -4    8.45    0.73
   4  -1  -4    9.09    0.90
   4  -1  -4    8.94    0.88
  -4   1   4    8.13    0.78
  -4   1   4    8.17    0.68
  -4   1   4    8.12    0.96
  -4   1   4    7.97    0.96
  -4   1   4    7.67    0.64
  -4   1   4    8.04    0.87
   4   0  -4    9.04    0.85
   4   0  -4   10.64    1.04
   4   0  -4   11.20    1.06
   4   0  -4   10.88    0.80
   4   0  -4   12.29    0.99
   4   0  -4   11.69    1.02
   4   0  -4   11.93    1.01
   4   0  -4   11.02    0.99
  -4   0   4   10.92    0.86
  -4   0   4   11.46    1.06
  -4   0   4   11.31    1.07
  -4   0   4   11.07    0.89
  -4   0   4   12.85    1.10
  -4   0   4   11.86    1.06
   4   1  -4    9.10    0.90
   4   1  -4    7.92    0.81
   4   1  -4    8.11    0.99
   4   1  -4    7.24    0.78
   4   1  -4    8.67    0.95
   4   1  -4    7.41    0.86
   4   1  -4    7.79    0.89
  -4  -1   4    7.35    0.81
  -4  -1   4    7.77    0.80
  -4  -1   4    8.36    0.93
  -4  -1   4    9.03    0.99
  -4  -1   4    6.93    0.80
  -4  -1   4    7.93    0.85
  -4  -1   4    6.89    0.86
   4   2  -4    0.29    0.23
   4   2  -4    0.30    0.34
   4   2  -4    0.02    0.26
   4   2  -4    0.37    0.33
   4   2  -4    0.23    0.21
  -4  -2   4    0.08    0.21
  -4  -2   4    0.20    0.25
  -4  -2   4    0.13    0.22
  -4  -2   4    0.04    0.22
  -4  -2   4    0.14    0.21
  -4  -2   4    0.29    0.22
   4   3  -4   14.82    1.38
   4   3  -4   15.72    1.37
   4   3  -4   14.90    1.38
   4   3  -4   13.76    1.25
   4   3  -4   13.71    1.38
   4   3  -4   15.80    1.52
   4   3  -4   14.48    1.46
   4   3  -4   14.69    1.21
  -4  -3   4   14.98    1.39
  -4  -3   4   14.11    1.52
  -4  -3   4   14.79    1.05
  -4  -3   4   16.13    1.45
  -4  -3   4   15.43    1.30
  -4  -3   4   15.41    1.46
  -4  -3   4   14.53    1.42
  -4  -3   4   13.94    1.41
  -4  -3   4   14.08    1.24
   4   4  -4   14.80    1.35
   4   4  -4   17.37    1.75
   4   4  -4   16.39    1.48
   4   4  -4   16.06    1.57
   4   4  -4   18.49    1.87
   4   4  -4   14.61    1.60
  -4  -4   4   17.21    1.80
  -4  -4   4   15.39    1.34
  -4  -4   4   16.05    1.59
  -4  -4   4   17.74    1.41
  -4  -4   4   16.72    1.38
  -4  -4   4   15.77    1.32
  -4  -4   4   19.72    1.80
   4   5  -4   13.68    1.62
   4   5  -4   14.16    2.15
   4   5  -4   13.46    1.44
  -4  -5   4   14.50    1.56
  -4  -5   4   15.25    1.82
  -4  -5   4   16.31    1.39
  -4  -5   4   12.86    1.81
  -4  -5   4   11.90    1.24
   4   6  -4    4.54    0.91
  -4  -6   4    3.23    1.05
   4   7  -4    0.95    0.57
   4   7  -4    0.77    0.66
  -4  -7   4    0.58    0.76
  -4  -7   4    2.60    1.15
   3  -7  -4   36.65    2.60
   3  -7  -4   37.15    2.88
   3  -7  -4   37.45    2.60
   3  -6  -4   17.25    1.82
   3  -6  -4   20.07    1.82
   3  -6  -4   22.48    1.85
   3  -5  -4    0.43    0.30
   3  -5  -4    1.30    0.50
   3  -5  -4    0.46    0.40
   3  -5  -4    1.27    0.54
   3  -5  -4    0.54    0.38
   3  -5  -4    0.27    0.29
   3  -4  -4   37.69    2.21
   3  -4  -4   39.81    2.21
   3  -4  -4   30.90    3.00
   3  -4  -4   38.90    2.31
   3  -4  -4   36.73    2.19
   3  -4  -4   38.67    2.41
   3  -4  -4   39.42    2.17
   3  -4  -4   37.73    2.21
   3  -4  -4   39.90    2.21
   3  -4  -4   38.31    2.14
   3  -3  -4  243.44    7.26
   3  -3  -4  235.33    7.35
   3  -3  -4  254.43    7.32
   3  -3  -4  239.67    7.32
   3  -3  -4  242.79    7.19
   3  -3  -4  255.72    7.34
   3  -3  -4  245.09    7.62
   3  -3  -4  243.43    7.30
   3  -3  -4  245.55    7.54
  -3   3   4  245.30    7.40
   3  -2  -4  194.03    5.02
   3  -2  -4  185.82    6.13
   3  -2  -4  197.71    5.14
   3  -2  -4  193.46    5.98
   3  -2  -4  184.63    5.45
   3  -2  -4  192.90    5.88
   3  -2  -4  189.07    5.92
   3  -2  -4  187.99    5.87
   3  -2  -4  194.49    5.87
   3  -2  -4  193.48    5.56
  -3   2   4  197.05    5.84
  -3   2   4  186.03    5.98
   3  -1  -4  136.19    4.06
   3  -1  -4  138.25    4.55
   3  -1  -4  142.81    4.48
   3  -1  -4  141.02    3.92
   3  -1  -4  138.65    4.82
   3  -1  -4  140.78    3.81
   3  -1  -4  139.45    4.24
   3  -1  -4  140.93    4.64
   3  -1  -4  137.42    4.51
  -3   1   4  140.56    3.97
  -3   1   4  142.60    4.79
  -3   1   4  142.79    4.12
  -3   1   4  142.89    4.15
  -3   1   4  135.79    3.94
  -3   1   4  142.13    4.72
  -3   1   4  144.22    4.60
   3   0  -4    0.29    0.23
   3   0  -4    0.11    0.12
   3   0  -4    0.08    0.14
   3   0  -4    0.29    0.22
   3   0  -4    0.01    0.11
   3   0  -4   -0.19    0.11
   3   0  -4    0.12    0.18
  -3   0   4   -0.06    0.14
  -3   0   4   -0.03    0.14
  -3   0   4    0.12    0.18
  -3   0   4   -0.29    0.12
  -3   0   4    0.04    0.14
  -3   0   4   -0.01    0.10
  -3   0   4   -0.26    0.12
   3   1  -4  131.52    5.71
   3   1  -4  137.91    4.77
   3   1  -4  152.44    4.72
   3   1  -4  134.69    4.38
   3   1  -4  132.07    4.68
   3   1  -4  137.77    4.34
   3   1  -4  135.83    4.52
   3   1  -4  141.05    4.35
  -3  -1   4  139.54    4.50
  -3  -1   4  138.07    4.40
  -3  -1   4  145.43    4.66
  -3  -1   4  137.68    4.64
  -3  -1   4  139.40    4.82
  -3  -1   4  134.82    4.44
  -3  -1   4  136.82    4.39
  -3  -1   4  142.31    4.84
   3   2  -4  181.40    6.03
   3   2  -4  187.07    5.96
   3   2  -4  191.69    6.31
   3   2  -4  178.37    5.68
   3   2  -4  184.03    5.70
   3   2  -4  192.63    5.69
   3   2  -4  185.69    5.95
   3   2  -4  183.22    6.01
  -3  -2   4  188.83    5.70
  -3  -2   4  189.27    5.67
  -3  -2   4  194.42    6.39
  -3  -2   4  187.46    6.01
  -3  -2   4  183.13    5.84
  -3  -2   4  181.68    5.79
  -3  -2   4  186.63    6.17
  -3  -2   4  191.48    6.03
   3   3  -4  242.03    7.23
   3   3  -4  243.04    7.30
   3   3  -4  230.22    7.40
   3   3  -4  237.11    7.45
   3   3  -4  238.36    6.99
   3   3  -4  233.59    7.66
   3   3  -4  243.92    7.74
   3   3  -4  239.98    7.30
  -3  -3   4  239.30    6.79
  -3  -3   4  228.92    7.57
  -3  -3   4  227.69    8.08
  -3  -3   4  235.90    7.63
  -3  -3   4  234.07    7.87
  -3  -3   4  243.60    7.50
  -3  -3   4  238.74    7.04
  -3  -3   4  236.38    6.98
  -3  -3   4  235.78    6.76
  -3  -3   4  239.95    7.05
   3   4  -4   38.13    2.36
   3   4  -4   33.73    2.33
   3   4  -4   36.42    2.12
   3   4  -4   36.41    2.53
   3   4  -4   38.89    2.40
   3   4  -4   38.83    2.27
   3   4  -4   37.53    2.15
  -3  -4   4   37.72    2.31
  -3  -4   4   36.51    2.38
  -3  -4   4   40.55    2.58
  -3  -4   4   37.31    1.94
  -3  -4   4   37.69    2.09
  -3  -4   4   36.81    2.05
  -3  -4   4   35.47    2.07
  -3  -4   4   39.33    2.65
  -3  -4   4   37.73    2.56
   3   5  -4    0.81    0.40
   3   5  -4    0.96    0.45
   3   5  -4    0.73    0.50
   3   5  -4    0.70    0.65
  -3  -5   4    0.82    0.52
  -3  -5   4    1.07    0.55
  -3  -5   4    1.30    0.51
  -3  -5   4    0.32    0.48
  -3  -5   4    0.65    0.41
   3   6  -4   18.05    1.63
   3   6  -4   17.57    1.67
  -3  -6   4   14.52    1.62
   3   7  -4   35.83    2.51
   3   7  -4   29.80    2.34
  -3  -7   4   31.10    2.48
  -3  -7   4   29.16    2.65
   2  -7  -4    0.85    0.53
   2  -7  -4    0.43    0.47
   2  -7  -4    0.62    0.81
   2  -6  -4    0.10    0.34
   2  -6  -4   -0.38    0.50
   2  -6  -4   -0.03    0.30
   2  -5  -4   90.29    4.21
   2  -5  -4   87.29    3.76
   2  -5  -4   88.83    3.91
   2  -5  -4   88.17    3.79
   2  -5  -4   87.47    3.87
   2  -5  -4   94.98    3.79
   2  -5  -4   89.08    3.73
   2  -5  -4   85.76    3.80
   2  -5  -4   87.27    3.84
   2  -4  -4    2.05    0.57
   2  -4  -4    1.22    0.45
   2  -4  -4    1.92    0.54
   2  -4  -4    0.59    0.43
   2  -4  -4    1.02    0.38
   2  -4  -4    1.98    0.62
   2  -4  -4    0.90    0.43
   2  -3  -4   51.35    2.41
   2  -3  -4   53.71    2.45
   2  -3  -4   49.27    2.30
   2  -3  -4   51.14    2.41
   2  -3  -4   52.24    2.60
   2  -3  -4   54.14    2.49
   2  -3  -4   50.35    2.32
   2  -3  -4   52.91    2.42
   2  -3  -4   53.27    2.51
   2  -3  -4   50.81    2.39
   2  -2  -4    0.12    0.15
   2  -2  -4    0.58    0.31
   2  -2  -4    0.27    0.16
   2  -2  -4    0.11    0.17
   2  -2  -4    0.00    0.15
   2  -2  -4    0.34    0.28
   2  -2  -4    0.23    0.20
   2  -2  -4    0.05    0.18
  -2   2   4    0.72    0.32
  -2   2   4    0.17    0.17
   2  -1  -4   97.41    2.65
   2  -1  -4   95.45    3.30
   2  -1  -4   91.29    2.83
   2  -1  -4   96.72    3.14
   2  -1  -4   96.44    3.55
   2  -1  -4   94.89    2.95
   2  -1  -4  101.43    2.96
   2  -1  -4   98.72    3.45
  -2   1   4   96.50    2.89
  -2   1   4   94.62    3.36
  -2   1   4   90.82    3.41
  -2   1   4   95.29    2.79
  -2   1   4   94.08    2.83
  -2   1   4   92.18    2.83
  -2   1   4   98.92    3.41
  -2   1   4   92.29    2.72
   2   0  -4    3.76    0.51
   2   0  -4    3.15    0.52
   2   0  -4    3.60    0.45
   2   0  -4    2.48    0.34
   2   0  -4    3.01    0.47
   2   0  -4    3.24    0.45
   2   0  -4    2.91    0.52
   2   0  -4    3.45    0.42
  -2   0   4    3.58    0.45
  -2   0   4    3.20    0.41
  -2   0   4    2.69    0.40
  -2   0   4    3.76    0.50
  -2   0   4    3.21    0.48
  -2   0   4    3.06    0.50
  -2   0   4    3.41    0.49
  -2   0   4    3.78    0.56
   2   1  -4   93.49    3.25
   2   1  -4   91.09    3.12
   2   1  -4   95.07    3.47
   2   1  -4   98.69    3.10
   2   1  -4   90.49    3.23
   2   1  -4   93.93    3.41
   2   1  -4   93.64    3.32
   2   1  -4   98.63    3.58
  -2  -1   4   91.97    3.19
  -2  -1   4   84.56    3.15
  -2  -1   4   95.71    3.29
  -2  -1   4   98.40    3.62
  -2  -1   4   95.57    3.32
  -2  -1   4   93.89    3.52
  -2  -1   4   94.54    3.25
  -2  -1   4   94.86    3.34
   2   2  -4    0.36    0.23
   2   2  -4    0.70    0.37
   2   2  -4    0.27    0.33
   2   2  -4    0.23    0.20
   2   2  -4   -0.04    0.12
   2   2  -4   -0.15    0.14
   2   2  -4    0.38    0.23
   2   2  -4    0.13    0.15
   2   2  -4    0.09    0.16
  -2  -2   4    0.43    0.26
  -2  -2   4   -0.01    0.20
  -2  -2   4    0.35    0.19
  -2  -2   4    0.33    0.21
  -2  -2   4    0.20    0.16
  -2  -2   4    0.63    0.35
   2   3  -4   47.36    2.56
   2   3  -4   49.16    2.35
   2   3  -4   50.83    2.27
   2   3  -4   45.45    2.48
   2   3  -4   51.96    2.53
   2   3  -4   50.25    2.47
   2   3  -4   50.39    2.67
   2   3  -4   51.50    2.41
  -2  -3   4   53.17    2.53
  -2  -3   4   51.82    2.80
  -2  -3   4   51.43    2.16
  -2  -3   4   50.32    2.67
  -2  -3   4   50.80    2.56
  -2  -3   4   48.29    2.57
  -2  -3   4   49.35    2.23
  -2  -3   4   51.60    2.26
  -2  -3   4   50.29    2.26
   2   4  -4    1.87    0.60
   2   4  -4    1.16    0.60
   2   4  -4    1.56    0.56
   2   4  -4    2.43    0.66
   2   4  -4    2.14    0.56
   2   4  -4    1.59    0.70
   2   4  -4    1.16    0.63
  -2  -4   4    1.40    0.60
  -2  -4   4    1.68    0.51
  -2  -4   4    0.71    0.31
  -2  -4   4    1.92    0.61
  -2  -4   4    1.03    0.41
  -2  -4   4    2.31    0.66
  -2  -4   4    0.81    0.43
  -2  -4   4    1.68    0.51
   2   5  -4   89.33    3.84
   2   5  -4   87.74    3.85
   2   5  -4   82.11    3.72
   2   5  -4   81.71    3.87
   2   5  -4   87.82    4.30
  -2  -5   4   86.62    4.20
  -2  -5   4   89.28    4.78
  -2  -5   4   86.82    3.71
  -2  -5   4   87.11    3.54
  -2  -5   4   87.12    4.54
  -2  -5   4   79.64    3.62
  -2  -5   4   89.64    4.48
  -2  -5   4   87.31    4.04
   2   6  -4    0.26    0.35
   2   6  -4   -0.17    0.34
   2   6  -4   -0.38    0.21
  -2  -6   4   -0.51    0.29
  -2  -6   4   -0.27    0.35
  -2  -6   4   -0.46    0.41
   2   7  -4    0.19    0.38
   2   7  -4    0.33    0.46
  -2  -7   4    0.72    0.45
  -2  -7   4   -0.43    0.43
   1  -7  -4   15.03    1.65
   1  -7  -4   14.89    1.83
   1  -7  -4   18.77    1.82
   1  -6  -4    2.84    0.83
   1  -6  -4    3.56    0.90
   1  -5  -4    0.09    0.25
   1  -5  -4    0.61    0.39
   1  -5  -4   -0.22    0.28
   1  -5  -4    0.15    0.30
   1  -5  -4    0.57    0.47
   1  -5  -4    0.62    0.31
   1  -5  -4   -0.33    0.21
   1  -5  -4    0.37    0.35
  -1   5   4    0.47    0.32
   1  -4  -4    0.17    0.28
   1  -4  -4    0.52    0.29
   1  -4  -4    0.07    0.22
   1  -4  -4    0.29    0.19
   1  -4  -4    0.11    0.23
   1  -4  -4    0.25    0.22
   1  -4  -4    0.30    0.29
   1  -4  -4    0.32    0.36
   1  -4  -4   -0.07    0.17
   1  -3  -4   88.24    3.29
   1  -3  -4   89.89    3.46
   1  -3  -4   89.04    3.46
   1  -3  -4   90.95    3.32
   1  -3  -4   93.42    3.66
   1  -3  -4   91.64    3.45
   1  -3  -4   96.84    3.29
   1  -3  -4   91.84    3.55
   1  -3  -4   92.65    3.42
  -1   3   4   91.78    3.47
   1  -2  -4   17.31    1.17
   1  -2  -4   17.68    1.13
   1  -2  -4   18.36    1.27
   1  -2  -4   18.04    1.25
   1  -2  -4   18.58    1.10
   1  -2  -4   16.96    1.22
   1  -2  -4   17.11    1.10
  -1   2   4   17.82    1.15
  -1   2   4   19.04    1.27
   1  -1  -4   55.90    1.92
   1  -1  -4   55.99    2.42
   1  -1  -4   59.33    2.45
   1  -1  -4   63.32    2.69
   1  -1  -4   58.57    2.03
   1  -1  -4   59.97    1.98
   1  -1  -4   63.43    2.26
   1  -1  -4   58.69    2.39
   1  -1  -4   62.97    2.09
   1  -1  -4   60.54    1.80
  -1   1   4   61.48    2.18
  -1   1   4   59.68    2.43
  -1   1   4   61.60    2.30
  -1   1   4   57.09    1.92
  -1   1   4   60.00    1.93
  -1   1   4   57.37    1.90
  -1   1   4   58.84    1.83
   1   0  -4    0.01    0.09
   1   0  -4    0.08    0.12
   1   0  -4    0.15    0.17
   1   0  -4    0.06    0.11
   1   0  -4   -0.05    0.11
   1   0  -4   -0.06    0.07
   1   0  -4   -0.18    0.12
   1   0  -4   -0.17    0.11
   1   0  -4   -0.14    0.10
  -1   0   4    0.24    0.13
  -1   0   4    0.14    0.14
  -1   0   4    0.00    0.13
  -1   0   4   -0.18    0.14
  -1   0   4   -0.07    0.08
  -1   0   4   -0.18    0.08
  -1   0   4    0.14    0.11
  -1   0   4   -0.03    0.12
   1   1  -4   56.59    2.26
   1   1  -4   53.75    2.16
   1   1  -4   57.36    2.31
   1   1  -4   59.69    2.01
   1   1  -4   60.28    2.51
   1   1  -4   57.89    2.27
   1   1  -4   54.61    2.31
   1   1  -4   58.93    2.54
  -1  -1   4   61.18    2.34
  -1  -1   4   56.86    2.29
  -1  -1   4   59.53    2.27
  -1  -1   4   59.00    2.55
  -1  -1   4   63.10    2.11
  -1  -1   4   56.80    2.23
  -1  -1   4   59.59    2.54
  -1  -1   4   60.42    1.97
   1   2  -4   18.89    1.36
   1   2  -4   18.60    1.12
   1   2  -4   17.30    1.32
   1   2  -4   17.81    1.12
   1   2  -4   16.28    1.03
   1   2  -4   17.41    1.17
   1   2  -4   18.16    1.31
   1   2  -4   19.19    1.26
   1   2  -4   17.49    1.17
  -1  -2   4   16.64    1.19
  -1  -2   4   18.17    1.16
  -1  -2   4   18.21    1.11
  -1  -2   4   17.66    1.22
  -1  -2   4   18.23    1.06
  -1  -2   4   17.96    1.38
  -1  -2   4   16.87    1.37
   1   3  -4   96.59    3.14
   1   3  -4   89.87    3.38
   1   3  -4   87.66    3.35
   1   3  -4   90.81    3.51
   1   3  -4   90.31    3.71
   1   3  -4   86.82    3.57
   1   3  -4   87.96    3.39
  -1  -3   4   89.94    3.29
  -1  -3   4   88.02    3.49
  -1  -3   4   93.85    3.34
  -1  -3   4   87.61    3.68
  -1  -3   4   96.50    3.44
  -1  -3   4   87.18    3.58
   1   4  -4    0.32    0.29
   1   4  -4    0.34    0.27
   1   4  -4    0.11    0.25
   1   4  -4    0.73    0.32
   1   4  -4    0.44    0.26
  -1  -4   4    0.62    0.26
  -1  -4   4    0.24    0.27
  -1  -4   4    0.23    0.37
  -1  -4   4    0.69    0.35
  -1  -4   4    0.25    0.25
  -1  -4   4    0.34    0.24
  -1  -4   4   -0.10    0.22
   1   5  -4    0.14    0.35
   1   5  -4    0.27    0.26
   1   5  -4   -0.12    0.17
   1   5  -4    0.09    0.44
   1   5  -4   -0.18    0.23
   1   5  -4    0.12    0.32
   1   5  -4    0.29    0.32
  -1  -5   4    0.36    0.35
  -1  -5   4    0.38    0.34
  -1  -5   4    0.13    0.23
  -1  -5   4   -0.12    0.33
   1   6  -4    2.33    0.71
   1   6  -4    4.63    0.80
   1   6  -4    4.24    0.83
  -1  -6   4    4.27    0.82
  -1  -6   4    2.66    0.82
   1   7  -4   11.94    1.37
   1   7  -4   16.94    1.66
  -1  -7   4   15.00    1.73
  -1  -7   4   13.83    1.70
   0  -7  -4    7.08    1.71
   0  -7  -4    5.26    1.05
   0   7   4    5.87    1.06
   0  -6  -4    0.59    0.33
   0  -6  -4    0.22    0.39
   0  -5  -4   31.76    2.00
   0  -5  -4   31.26    2.13
   0  -5  -4   30.25    1.98
   0  -5  -4   30.82    1.49
   0  -5  -4   28.98    1.97
   0  -5  -4   31.61    1.85
   0  -5  -4   30.25    2.06
   0  -5  -4   31.95    1.74
   0   5   4   31.12    2.03
   0  -4  -4    2.00    0.56
   0  -4  -4    0.70    0.47
   0  -4  -4    1.82    0.52
   0  -4  -4    1.89    0.53
   0  -4  -4    3.13    0.48
   0  -4  -4    2.11    0.58
   0   4   4    1.99    0.55
   0   4   4    2.42    0.59
   0  -3  -4   39.70    2.09
   0  -3  -4   36.75    2.00
   0  -3  -4   38.24    1.86
   0  -3  -4   35.92    1.90
   0  -3  -4   38.22    2.00
   0  -3  -4   41.80    1.71
   0  -3  -4   39.02    2.01
   0  -3  -4   37.73    1.74
   0  -3  -4   39.42    1.50
   0   3   4   36.11    1.97
   0   3   4   37.20    1.85
   0  -2  -4    9.05    0.83
   0  -2  -4    8.43    0.81
   0  -2  -4    8.60    0.84
   0  -2  -4    9.17    0.69
   0  -2  -4    9.07    0.64
   0  -2  -4    9.32    0.90
   0  -2  -4    9.08    0.59
   0   2   4    9.18    0.55
   0   2   4    9.56    0.57
   0   2   4    9.35    0.70
   0   2   4    8.62    0.85
   0   2   4    9.51    0.85
   0  -1  -4    0.00    0.12
   0  -1  -4    0.18    0.15
   0  -1  -4    0.21    0.15
   0  -1  -4    0.15    0.19
   0  -1  -4    0.05    0.08
   0  -1  -4   -0.07    0.12
   0  -1  -4   -0.11    0.12
   0  -1  -4    0.16    0.15
   0   1   4   -0.04    0.14
   0   1   4   -0.09    0.11
   0   1   4    0.30    0.14
   0   1   4   -0.12    0.14
   0   1   4    0.05    0.17
   0   1   4    0.02    0.09
   0   0  -4    6.50    0.53
   0   0  -4    5.58    0.52
   0   0  -4    5.90    0.68
   0   0  -4    6.79    0.61
   0   0  -4    5.96    0.64
   0   0  -4    6.12    0.65
   0   0  -4    5.67    0.58
   0   0   4    5.64    0.55
   0   0   4    5.64    0.94
   0   0   4    6.60    0.63
   0   0   4    6.07    0.70
   0   0   4    7.18    0.68
   0   0   4    5.78    0.55
   0   0   4    6.50    0.59
   0   1  -4    0.11    0.21
   0   1  -4    0.08    0.16
   0   1  -4    0.20    0.15
   0   1  -4   -0.08    0.13
   0   1  -4   -0.01    0.20
   0   1  -4    0.05    0.09
   0   1  -4    0.05    0.13
   0   1  -4   -0.06    0.12
   0   1  -4    0.06    0.18
   0  -1   4    0.19    0.15
   0  -1   4    0.13    0.10
   0  -1   4   -0.08    0.12
   0  -1   4    0.16    0.14
   0  -1   4    0.40    0.22
   0  -1   4    0.13    0.19
   0  -1   4    0.04    0.15
   0  -1   4   -0.20    0.13
   0   2  -4    8.32    0.89
   0   2  -4    9.24    0.90
   0   2  -4   10.23    0.80
   0   2  -4    8.67    0.71
   0   2  -4    9.06    0.85
   0   2  -4    8.96    0.87
   0   2  -4    9.37    0.87
   0   2  -4    9.74    0.84
   0  -2   4    7.93    0.80
   0  -2   4    9.22    0.82
   0  -2   4    9.87    0.96
   0  -2   4    7.70    0.81
   0  -2   4   10.44    1.02
   0  -2   4    8.34    0.77
   0   3  -4   38.66    2.01
   0   3  -4   36.51    2.01
   0   3  -4   35.11    2.01
   0   3  -4   37.84    2.30
   0   3  -4   38.21    1.92
   0   3  -4   37.07    2.12
   0   3  -4   37.47    1.99
   0  -3   4   38.12    1.87
   0  -3   4   38.17    1.91
   0  -3   4   35.79    2.13
   0  -3   4   36.70    1.93
   0  -3   4   37.55    1.94
   0  -3   4   40.82    2.21
   0  -3   4   38.58    2.13
   0  -3   4   37.80    2.25
   0   4  -4    1.49    0.49
   0   4  -4    1.12    0.42
   0   4  -4    3.03    0.58
   0   4  -4    1.52    0.55
   0   4  -4    2.78    0.66
   0  -4   4    1.75    0.53
   0  -4   4    2.07    0.52
   0  -4   4    2.87    0.74
   0  -4   4    2.42    0.58
   0  -4   4    2.15    0.66
   0  -4   4    2.53    0.85
   0  -4   4    3.31    0.55
   0  -4   4    2.13    0.64
   0   5  -4   28.19    1.88
   0   5  -4   25.49    1.89
   0   5  -4   28.40    1.99
   0   5  -4   30.26    2.31
   0   5  -4   30.86    1.99
   0  -5   4   30.11    2.43
   0  -5   4   30.78    2.18
   0  -5   4   28.62    2.36
   0  -5   4   32.11    2.27
   0  -5   4   29.83    1.99
   0  -5   4   31.16    1.89
   0   6  -4    0.28    0.26
   0   6  -4    0.82    0.43
   0   6  -4    0.28    0.34
   0  -6   4   -0.25    0.41
   0  -6   4    0.36    0.36
   0  -6   4    0.39    0.37
   0   7  -4    4.07    0.89
   0   7  -4    6.75    1.02
   0   7  -4    6.17    1.13
   0  -7   4    5.82    1.11
   0  -7   4    4.12    1.00
   0  -7   4    6.97    1.25
  -1  -7  -4    5.68    0.69
  -1  -7  -4    4.79    0.96
  -1  -7  -4    4.71    1.11
   1   7   4    4.16    1.03
  -1  -6  -4    8.89    0.87
  -1  -6  -4    6.22    1.02
  -1  -6  -4    6.18    1.05
   1   6   4    7.06    1.32
   1   6   4    6.77    0.60
  -1  -5  -4    3.67    0.50
  -1  -5  -4    1.57    0.53
  -1  -5  -4    2.15    0.67
  -1  -5  -4    2.45    0.62
  -1  -5  -4    3.37    0.82
  -1  -5  -4    3.76    0.76
   1   5   4    2.96    0.73
   1   5   4    2.79    0.40
  -1  -4  -4   18.05    1.47
  -1  -4  -4   19.31    1.28
  -1  -4  -4   18.17    1.44
  -1  -4  -4   16.97    1.95
  -1  -4  -4   15.48    1.83
  -1  -4  -4   17.41    1.02
  -1  -4  -4   20.12    1.57
   1   4   4   18.37    0.99
   1   4   4   21.27    1.45
   1   4   4   18.70    1.08
   1   4   4   20.03    1.52
   1   4   4   20.47    1.49
  -1  -3  -4   42.99    1.54
  -1  -3  -4   43.90    2.05
  -1  -3  -4   46.32    2.28
  -1  -3  -4   45.81    2.29
  -1  -3  -4   43.96    1.68
  -1  -3  -4   40.20    1.93
  -1  -3  -4   44.62    1.74
  -1  -3  -4   42.13    1.59
  -1  -3  -4   46.13    2.04
  -1  -3  -4   39.58    2.16
  -1  -3  -4   42.08    2.17
   1   3   4   47.00    2.13
   1   3   4   45.59    1.63
   1   3   4   45.37    1.56
   1   3   4   43.51    1.69
   1   3   4   46.88    2.31
   1   3   4   44.87    2.12
   1   3   4   42.96    1.70
  -1  -2  -4   85.40    3.03
  -1  -2  -4   86.33    2.62
  -1  -2  -4   88.04    3.30
  -1  -2  -4   85.98    2.81
  -1  -2  -4   85.02    3.26
  -1  -2  -4   86.43    2.62
  -1  -2  -4   87.67    2.65
  -1  -2  -4   84.98    2.75
  -1  -2  -4   86.75    3.30
  -1  -2  -4   82.57    3.21
   1   2   4   82.50    2.63
   1   2   4   87.02    3.26
   1   2   4   85.37    3.23
   1   2   4   86.92    2.78
   1   2   4   90.65    2.89
   1   2   4   85.66    2.74
   1   2   4   87.95    2.73
   1   2   4   86.15    2.74
  -1  -1  -4    7.63    0.77
  -1  -1  -4    7.64    0.80
  -1  -1  -4    7.76    0.60
  -1  -1  -4    6.89    0.57
  -1  -1  -4    8.26    0.68
  -1  -1  -4    8.20    0.75
  -1  -1  -4    8.43    0.80
  -1  -1  -4    7.81    0.60
   1   1   4    7.84    0.63
   1   1   4    7.91    0.63
   1   1   4    8.21    0.80
   1   1   4    7.50    0.77
   1   1   4    7.48    0.76
   1   1   4    7.72    0.59
   1   1   4    8.09    0.74
   1   1   4    8.01    0.65
  -1   0  -4   -0.08    0.13
  -1   0  -4    0.21    0.17
  -1   0  -4    0.25    0.16
  -1   0  -4    0.07    0.19
  -1   0  -4   -0.14    0.12
  -1   0  -4    0.13    0.17
   1   0   4    0.15    0.19
   1   0   4   -0.08    0.19
   1   0   4    0.07    0.12
   1   0   4    0.19    0.19
   1   0   4   -0.01    0.12
   1   0   4    0.04    0.11
  -1   1  -4    9.11    0.80
  -1   1  -4    7.76    0.78
  -1   1  -4    8.19    0.76
  -1   1  -4    7.42    0.70
  -1   1  -4    7.37    0.74
  -1   1  -4    6.10    0.76
  -1   1  -4    6.59    0.68
  -1   1  -4    7.27    0.75
   1  -1   4    8.32    0.51
   1  -1   4    7.82    0.54
   1  -1   4    8.44    0.76
   1  -1   4    7.69    0.77
   1  -1   4    6.41    0.77
   1  -1   4    7.87    0.72
   1  -1   4    7.20    0.83
   1  -1   4    7.47    0.74
   1  -1   4    7.66    0.71
  -1   2  -4   83.23    3.20
  -1   2  -4   88.66    3.05
  -1   2  -4   82.37    3.10
  -1   2  -4   90.89    3.44
  -1   2  -4   83.84    3.21
  -1   2  -4   85.82    2.86
  -1   2  -4   84.78    3.15
   1  -2   4   80.84    3.16
   1  -2   4   86.43    3.27
   1  -2   4   84.70    3.20
   1  -2   4   82.82    3.04
   1  -2   4   85.88    3.21
   1  -2   4   85.10    3.54
  -1   3  -4   43.22    2.19
  -1   3  -4   44.76    1.98
  -1   3  -4   39.84    2.27
  -1   3  -4   42.17    2.21
  -1   3  -4   41.29    2.02
  -1   3  -4   45.48    2.31
  -1   3  -4   39.80    2.08
  -1   3  -4   43.62    2.22
  -1   3  -4   45.85    2.47
   1  -3   4   42.35    2.06
   1  -3   4   42.47    2.28
   1  -3   4   42.85    2.45
   1  -3   4   46.45    2.26
   1  -3   4   38.73    2.25
   1  -3   4   45.08    2.26
   1  -3   4   42.38    2.10
   1  -3   4   42.26    2.02
  -1   4  -4   20.67    1.48
  -1   4  -4   20.91    1.78
  -1   4  -4   18.79    1.72
  -1   4  -4   19.02    1.42
  -1   4  -4   16.59    1.42
  -1   4  -4   20.93    1.57
  -1   4  -4   18.69    1.59
   1  -4   4   20.24    1.65
   1  -4   4   19.48    1.70
   1  -4   4   16.77    1.30
   1  -4   4   18.88    1.67
   1  -4   4   18.29    1.38
   1  -4   4   16.44    1.63
   1  -4   4   17.15    1.40
  -1   5  -4    2.52    0.62
  -1   5  -4    2.34    0.63
  -1   5  -4    1.47    0.49
  -1   5  -4    3.10    0.73
  -1   5  -4    1.59    0.68
  -1   5  -4    2.67    0.72
   1  -5   4    2.59    0.84
   1  -5   4    3.22    0.81
   1  -5   4    3.39    0.85
   1  -5   4    2.09    0.56
   1  -5   4    1.94    0.61
   1  -5   4    2.75    0.84
  -1   6  -4    6.41    0.98
  -1   6  -4    6.29    1.13
  -1   6  -4    7.00    0.94
  -1   6  -4    4.66    0.85
   1  -6   4    7.31    1.17
   1  -6   4    7.54    1.11
  -1   7  -4    4.51    0.95
   1  -7   4    3.99    1.04
   1  -7   4    3.14    1.03
  -2  -7  -4    0.84    0.58
  -2  -7  -4    0.09    0.41
   2   7   4    0.18    0.55
   2   7   4    0.10    0.23
  -2  -6  -4   19.71    1.85
  -2  -6  -4   19.38    1.70
  -2  -6  -4   13.67    1.53
   2   6   4   15.48    1.85
   2   6   4   18.27    1.67
  -2  -5  -4   18.53    1.19
  -2  -5  -4   18.13    1.50
  -2  -5  -4   18.69    1.59
  -2  -5  -4   18.23    1.66
   2   5   4   18.68    1.83
   2   5   4   17.08    1.10
   2   5   4   17.76    1.16
   2   5   4   18.12    1.37
   2   5   4   18.02    1.57
   2   5   4   14.00    1.41
  -2  -4  -4   80.64    3.56
  -2  -4  -4   84.54    3.57
  -2  -4  -4   80.51    3.28
  -2  -4  -4   82.65    2.99
   2   4   4   82.68    3.59
   2   4   4   81.70    3.45
   2   4   4   84.84    3.06
   2   4   4   84.60    2.93
  -2  -3  -4   10.71    0.91
  -2  -3  -4   10.39    1.06
  -2  -3  -4   10.78    1.08
  -2  -3  -4   10.57    1.10
  -2  -3  -4   11.13    0.88
  -2  -3  -4   12.45    1.11
  -2  -3  -4   10.43    0.83
   2   3   4   11.67    1.06
   2   3   4   12.59    1.04
   2   3   4   10.25    0.89
   2   3   4   10.71    1.07
   2   3   4   10.90    0.84
  -2  -2  -4    4.79    0.70
  -2  -2  -4    3.58    0.60
  -2  -2  -4    3.39    0.62
  -2  -2  -4    3.49    0.62
  -2  -2  -4    3.74    0.50
  -2  -2  -4    4.01    0.62
  -2  -2  -4    2.97    0.43
  -2  -2  -4    3.10    0.48
  -2  -2  -4    3.67    0.45
   2   2   4    2.63    0.50
   2   2   4    3.54    0.45
   2   2   4    2.31    0.44
   2   2   4    3.15    0.45
   2   2   4    4.13    0.51
   2   2   4    3.00    0.46
   2   2   4    2.37    0.53
  -2  -1  -4   12.60    1.01
  -2  -1  -4   13.23    1.14
  -2  -1  -4   11.33    1.05
  -2  -1  -4   13.02    0.81
  -2  -1  -4   11.98    0.95
  -2  -1  -4   13.05    0.92
  -2  -1  -4   10.87    0.84
  -2  -1  -4   12.43    1.00
  -2  -1  -4   12.18    0.69
   2   1   4   10.74    0.86
   2   1   4   11.89    0.72
   2   1   4   11.79    0.71
   2   1   4   13.24    1.07
   2   1   4   12.03    0.98
   2   1   4   13.38    0.95
   2   1   4   12.12    1.02
  -2   0  -4  152.63    4.43
  -2   0  -4  141.78    4.59
  -2   0  -4  159.42    4.80
  -2   0  -4  143.95    4.90
  -2   0  -4  152.88    4.52
  -2   0  -4  140.32    4.46
  -2   0  -4  140.41    4.61
  -2   0  -4  147.97    4.83
  -2   0  -4  145.44    4.02
   2   0   4  141.55    4.28
   2   0   4  141.94    4.63
   2   0   4  154.96    4.83
   2   0   4  144.96    4.57
   2   0   4  147.71    3.86
   2   0   4  146.54    4.62
   2   0   4  150.33    4.99
   2   0   4  149.25    4.57
   2   0   4  144.56    4.51
  -2   1  -4   13.11    1.16
  -2   1  -4   12.39    1.05
  -2   1  -4   10.09    0.96
  -2   1  -4   12.78    0.97
  -2   1  -4   11.62    0.97
  -2   1  -4   10.85    0.92
  -2   1  -4   13.64    1.05
  -2   1  -4   11.06    0.93
   2  -1   4   11.32    0.94
   2  -1   4   10.74    0.95
   2  -1   4   11.96    0.90
   2  -1   4   11.89    0.90
   2  -1   4   11.84    0.75
   2  -1   4   12.86    1.04
   2  -1   4   11.13    0.72
   2  -1   4   12.75    1.13
   2  -1   4   12.64    0.97
  -2   2  -4    3.50    0.56
  -2   2  -4    2.79    0.50
  -2   2  -4    3.25    0.64
  -2   2  -4    3.43    0.61
  -2   2  -4    3.37    0.58
  -2   2  -4    2.78    0.69
  -2   2  -4    2.76    0.52
   2  -2   4    2.66    0.50
   2  -2   4    2.90    0.52
   2  -2   4    3.81    0.54
   2  -2   4    2.83    0.59
   2  -2   4    2.69    0.54
   2  -2   4    3.24    0.52
   2  -2   4    2.42    0.42
   2  -2   4    3.75    0.70
   2  -2   4    2.63    0.60
   2  -2   4    4.03    0.65
  -2   3  -4   12.72    1.21
  -2   3  -4   10.59    0.99
  -2   3  -4   10.29    0.97
  -2   3  -4   11.62    1.04
  -2   3  -4   10.98    1.08
  -2   3  -4   11.06    1.14
  -2   3  -4   10.69    1.22
   2  -3   4   10.34    0.98
   2  -3   4   10.85    1.00
   2  -3   4   11.45    1.05
   2  -3   4   11.57    1.12
   2  -3   4   11.59    0.87
   2  -3   4   11.76    1.24
   2  -3   4   12.12    1.12
   2  -3   4   11.59    1.21
   2  -3   4   11.22    0.99
   2  -3   4   10.34    1.14
  -2   4  -4   81.00    3.38
  -2   4  -4   80.51    3.56
  -2   4  -4   79.11    3.49
  -2   4  -4   76.04    3.27
   2  -4   4   80.13    3.46
   2  -4   4   82.01    3.54
   2  -4   4   82.52    3.92
   2  -4   4   80.93    3.40
  -2   5  -4   17.83    1.55
  -2   5  -4   16.01    1.46
  -2   5  -4   17.87    1.53
   2  -5   4   16.90    1.53
   2  -5   4   17.30    1.49
   2  -5   4   18.78    1.66
   2  -5   4   22.20    2.16
  -2   6  -4   20.01    1.78
  -2   6  -4   19.40    1.69
   2  -6   4   21.10    1.74
  -2   7  -4    0.25    0.38
  -2   7  -4    1.72    0.67
   2  -7   4    0.70    0.51
  -3  -7  -4    1.64    0.70
   3   7   4    1.18    0.70
  -3  -6  -4   35.80    2.49
  -3  -6  -4   37.89    2.47
  -3  -6  -4   35.49    1.97
   3   6   4   36.79    2.54
  -3  -5  -4    0.78    0.61
  -3  -5  -4    0.54    0.38
   3   5   4    0.39    0.35
   3   5   4    0.48    0.51
   3   5   4    0.98    0.46
   3   5   4    1.14    0.36
  -3  -4  -4   80.62    3.16
  -3  -4  -4   77.46    3.69
  -3  -4  -4   77.53    3.54
  -3  -4  -4   89.33    3.56
  -3  -4  -4   84.05    4.03
  -3  -4  -4   80.04    3.30
   3   4   4   83.61    3.09
   3   4   4   88.71    3.63
   3   4   4   70.33    3.55
   3   4   4   84.45    3.65
  -3  -3  -4    9.97    1.14
  -3  -3  -4   10.22    0.93
  -3  -3  -4   10.91    1.02
  -3  -3  -4    9.81    0.91
  -3  -3  -4   10.11    1.07
  -3  -3  -4   10.89    1.11
  -3  -3  -4   10.93    1.23
   3   3   4   11.03    1.03
   3   3   4    9.43    0.86
   3   3   4    9.54    1.05
   3   3   4    9.47    1.03
   3   3   4    9.34    0.88
  -3  -2  -4  423.42   11.00
  -3  -2  -4  419.34   11.49
  -3  -2  -4  419.68   11.28
  -3  -2  -4  436.20   12.00
  -3  -2  -4  438.15   11.38
  -3  -2  -4  428.73   12.07
  -3  -2  -4  427.25   11.59
  -3  -2  -4  407.07   11.07
  -3  -2  -4  408.09   11.56
   3   2   4  451.02   11.20
   3   2   4  428.54   11.61
   3   2   4  414.13   11.19
  -3  -1  -4    4.79    0.61
  -3  -1  -4    5.89    0.69
  -3  -1  -4    5.85    0.73
  -3  -1  -4    5.15    0.79
  -3  -1  -4    5.70    0.72
  -3  -1  -4    6.04    0.97
  -3  -1  -4    4.60    0.51
  -3  -1  -4    5.35    0.71
  -3  -1  -4    5.10    0.55
  -3  -1  -4    5.24    0.81
   3   1   4    4.58    0.63
   3   1   4    6.24    0.72
   3   1   4    5.83    0.81
   3   1   4    5.64    0.63
   3   1   4    5.53    0.73
   3   1   4    4.29    0.63
   3   1   4    6.43    0.82
   3   1   4    5.76    0.56
  -3   0  -4   -0.14    0.13
  -3   0  -4    0.35    0.20
  -3   0  -4    0.00    0.20
  -3   0  -4    0.24    0.30
  -3   0  -4    0.33    0.19
  -3   0  -4    0.43    0.21
  -3   0  -4    0.01    0.21
  -3   0  -4   -0.01    0.21
   3   0   4    0.12    0.13
   3   0   4   -0.32    0.14
   3   0   4    0.18    0.16
   3   0   4    0.12    0.20
   3   0   4   -0.12    0.17
   3   0   4    0.19    0.19
   3   0   4    0.21    0.15
   3   0   4   -0.04    0.18
  -3   1  -4    6.42    0.84
  -3   1  -4    4.94    0.67
  -3   1  -4    5.77    0.66
  -3   1  -4    5.93    0.72
  -3   1  -4    5.42    0.81
  -3   1  -4    6.02    0.75
  -3   1  -4    4.96    0.72
   3  -1   4    5.03    0.55
   3  -1   4    5.38    0.62
   3  -1   4    5.51    0.59
   3  -1   4    5.98    0.68
   3  -1   4    6.12    0.74
   3  -1   4    5.01    0.72
   3  -1   4    5.40    0.75
   3  -1   4    4.12    0.67
   3  -1   4    7.35    0.95
  -3   2  -4  439.52   11.56
  -3   2  -4  422.76   11.36
  -3   2  -4  426.39   11.56
  -3   2  -4  443.90   11.79
  -3   2  -4  428.06   11.94
  -3   2  -4  419.87   11.90
  -3   2  -4  425.93   11.20
   3  -2   4  411.20   11.30
   3  -2   4  424.47   11.40
   3  -2   4  421.61   11.90
   3  -2   4  406.67   11.32
   3  -2   4  425.39   11.01
   3  -2   4  420.33   11.14
   3  -2   4  416.42   11.62
   3  -2   4  426.98   12.12
   3  -2   4  418.91   11.28
  -3   3  -4    8.82    0.89
  -3   3  -4   10.12    0.98
  -3   3  -4    8.99    1.07
  -3   3  -4    7.63    0.95
  -3   3  -4   10.03    1.08
  -3   3  -4    8.66    1.00
   3  -3   4    9.47    0.96
   3  -3   4    9.59    1.18
   3  -3   4    9.97    1.03
   3  -3   4   10.93    0.99
   3  -3   4    9.56    1.08
   3  -3   4   10.01    1.17
   3  -3   4   10.32    1.20
   3  -3   4    9.48    1.04
   3  -3   4    9.62    0.94
   3  -3   4    9.74    0.90
  -3   4  -4   80.87    3.31
  -3   4  -4   81.42    3.61
  -3   4  -4   78.16    3.55
  -3   4  -4   80.24    3.93
  -3   4  -4   81.83    3.26
   3  -4   4   79.92    3.00
   3  -4   4   76.72    3.52
   3  -4   4   85.14    3.81
   3  -4   4   81.63    3.54
   3  -4   4   83.41    3.36
   3  -4   4   77.44    3.39
   3  -4   4   82.67    3.85
   3  -4   4   65.44    5.06
   3  -4   4   76.64    4.31
  -3   5  -4    1.38    0.44
   3  -5   4    1.42    0.58
   3  -5   4    0.61    0.41
   3  -5   4    2.01    0.55
   3  -5   4    1.40    0.54
   3  -5   4    0.91    0.49
  -3   6  -4   34.45    2.41
  -3   6  -4   36.85    2.11
   3  -6   4   35.95    2.50
   3  -6   4   30.14    2.89
   3  -6   4   32.87    2.45
  -3   7  -4    0.89    0.56
  -3   7  -4    0.12    0.37
   3  -7   4   -0.55    0.58
  -4  -6  -4    1.27    0.61
  -4  -6  -4    1.84    0.70
  -4  -6  -4    2.83    0.69
   4   6   4    3.03    0.79
   4   6   4    2.64    0.84
   4   6   4    2.51    0.66
  -4  -5  -4    0.95    0.61
   4   5   4    0.41    0.25
   4   5   4    0.05    0.28
  -4  -4  -4   45.89    3.21
  -4  -4  -4   42.00    3.27
  -4  -4  -4   49.70    3.88
  -4  -4  -4   44.91    2.36
  -4  -4  -4   42.33    2.76
  -4  -4  -4   47.40    2.68
  -4  -4  -4   43.30    2.29
   4   4   4   42.31    2.19
   4   4   4   46.06    2.56
   4   4   4   42.24    2.51
   4   4   4   45.20    2.90
  -4  -3  -4    0.41    0.39
  -4  -3  -4    0.06    0.29
  -4  -3  -4    0.89    0.44
  -4  -3  -4    0.09    0.19
  -4  -3  -4    0.33    0.25
  -4  -3  -4    0.42    0.30
   4   3   4   -0.41    0.20
   4   3   4    0.12    0.24
   4   3   4    0.02    0.16
   4   3   4    0.01    0.31
  -4  -2  -4    0.23    0.23
  -4  -2  -4   -0.10    0.26
  -4  -2  -4   -0.17    0.21
  -4  -2  -4    0.24    0.28
  -4  -2  -4    0.22    0.24
  -4  -2  -4    0.34    0.20
  -4  -2  -4   -0.38    0.23
   4   2   4    0.03    0.22
   4   2   4    0.16    0.22
   4   2   4    0.05    0.26
   4   2   4   -0.25    0.22
   4   2   4    0.53    0.35
   4   2   4    0.05    0.24
  -4  -1  -4   -0.04    0.23
  -4  -1  -4    0.49    0.26
  -4  -1  -4    0.49    0.36
  -4  -1  -4    0.30    0.28
  -4  -1  -4    0.33    0.30
  -4  -1  -4    0.67    0.33
  -4  -1  -4    0.52    0.26
  -4  -1  -4    0.25    0.28
  -4  -1  -4    0.80    0.31
  -4  -1  -4    0.11    0.27
   4   1   4    0.87    0.53
   4   1   4    0.20    0.21
   4   1   4    0.73    0.38
   4   1   4    0.68    0.34
   4   1   4    0.61    0.32
   4   1   4    0.63    0.43
   4   1   4    0.15    0.21
  -4   0  -4   46.25    2.59
  -4   0  -4   50.59    2.22
  -4   0  -4   45.57    2.31
  -4   0  -4   49.30    2.58
  -4   0  -4   37.26    2.77
  -4   0  -4   45.35    2.67
  -4   0  -4   50.12    2.20
  -4   0  -4   48.40    2.42
  -4   0  -4   46.76    2.38
  -4   0  -4   50.88    2.46
   4   0   4   48.11    2.49
   4   0   4   44.47    2.36
   4   0   4   50.26    2.80
   4   0   4   52.71    2.11
   4   0   4   48.01    2.46
   4   0   4   47.74    2.43
   4   0   4   50.63    2.48
  -4   1  -4    0.73    0.30
  -4   1  -4    0.48    0.33
  -4   1  -4    0.00    0.19
  -4   1  -4    0.44    0.28
  -4   1  -4    0.19    0.30
  -4   1  -4    0.50    0.36
  -4   1  -4    0.78    0.35
   4  -1   4    0.04    0.19
   4  -1   4    0.89    0.39
   4  -1   4    0.02    0.20
   4  -1   4    0.58    0.35
   4  -1   4   -0.07    0.24
   4  -1   4    0.56    0.26
   4  -1   4    0.52    0.34
   4  -1   4   -0.12    0.23
  -4   2  -4   -0.09    0.18
  -4   2  -4   -0.11    0.25
  -4   2  -4    0.14    0.33
  -4   2  -4   -0.26    0.18
  -4   2  -4    0.65    0.42
  -4   2  -4    0.00    0.24
   4  -2   4    0.27    0.22
   4  -2   4    0.14    0.28
   4  -2   4    0.36    0.37
   4  -2   4   -0.19    0.17
   4  -2   4    0.09    0.16
   4  -2   4    0.01    0.36
   4  -2   4    0.59    0.31
  -4   3  -4   -0.12    0.33
  -4   3  -4   -0.17    0.24
  -4   3  -4    0.34    0.30
  -4   3  -4    0.42    0.28
  -4   3  -4   -0.30    0.19
  -4   3  -4   -0.31    0.24
  -4   3  -4    0.45    0.25
   4  -3   4    0.13    0.41
   4  -3   4    0.12    0.23
   4  -3   4   -0.41    0.36
   4  -3   4   -0.02    0.23
   4  -3   4    0.15    0.22
   4  -3   4    0.06    0.36
   4  -3   4   -0.10    0.15
   4  -3   4   -0.01    0.24
  -4   4  -4   39.76    2.44
  -4   4  -4   43.20    2.94
  -4   4  -4   44.57    2.51
  -4   4  -4   44.09    2.10
  -4   4  -4   42.27    2.56
  -4   4  -4   40.58    2.26
   4  -4   4   43.29    2.95
   4  -4   4   43.60    2.45
   4  -4   4   41.49    2.73
   4  -4   4   44.98    2.67
   4  -4   4   47.39    2.28
   4  -4   4   41.97    2.35
   4  -4   4   45.39    3.18
   4  -4   4   45.63    2.58
   4  -4   4   43.80    2.31
  -4   5  -4   -0.23    0.23
  -4   5  -4    0.73    0.35
   4  -5   4    0.49    0.40
   4  -5   4   -0.71    0.32
  -4   6  -4    2.16    0.60
  -4   6  -4    2.12    0.84
   4  -6   4    1.83    0.60
   4  -6   4    2.41    0.72
   4  -6   4    2.35    0.76
  -5  -6  -4   25.00    2.11
  -5  -6  -4   19.96    1.71
   5   6   4   25.24    1.72
   5   6   4   21.80    2.02
  -5  -5  -4    0.23    0.31
   5   5   4   -0.11    0.37
   5   5   4   -0.60    0.25
   5   5   4    0.09    0.42
  -5  -4  -4   34.45    2.53
  -5  -4  -4   32.11    2.11
  -5  -4  -4   34.07    2.13
  -5  -4  -4   32.45    2.83
   5   4   4   32.36    2.00
   5   4   4   32.48    2.21
   5   4   4   34.34    2.26
  -5  -3  -4    1.00    0.58
  -5  -3  -4    1.16    0.53
  -5  -3  -4    1.45    0.54
  -5  -3  -4    1.63    0.54
  -5  -3  -4    1.21    0.77
  -5  -3  -4    1.06    0.48
  -5  -3  -4    1.13    0.48
  -5  -3  -4    0.09    0.70
  -5  -3  -4    0.41    0.33
   5   3   4    0.72    0.38
   5   3   4    0.51    0.43
   5   3   4    0.35    0.46
   5   3   4    1.57    0.59
   5   3   4    0.89    0.42
  -5  -2  -4  162.94    5.58
  -5  -2  -4  165.94    5.84
  -5  -2  -4  165.64    5.65
  -5  -2  -4  164.95    6.29
  -5  -2  -4  168.43    6.76
  -5  -2  -4  164.57    5.49
   5   2   4  163.46    5.68
   5   2   4  169.58    5.75
   5   2   4  165.54    5.76
   5   2   4  164.01    5.85
  -5  -1  -4    1.32    0.48
  -5  -1  -4    1.51    0.51
  -5  -1  -4    1.01    0.42
  -5  -1  -4    0.98    0.44
  -5  -1  -4    0.89    0.39
  -5  -1  -4    0.91    0.30
  -5  -1  -4    1.54    0.55
  -5  -1  -4    2.48    0.81
  -5  -1  -4    0.41    0.34
  -5  -1  -4    0.96    0.43
   5   1   4    0.68    0.33
   5   1   4    0.19    0.29
   5   1   4    0.67    0.42
   5   1   4    0.90    0.53
   5   1   4    1.28    0.40
  -5   0  -4    0.56    0.36
  -5   0  -4    0.37    0.27
  -5   0  -4   -0.26    0.17
  -5   0  -4    0.18    0.31
  -5   0  -4   -0.01    0.27
  -5   0  -4   -0.35    0.24
  -5   0  -4   -0.05    0.22
   5   0   4   -0.34    0.19
   5   0   4    0.12    0.22
   5   0   4   -0.27    0.31
   5   0   4    0.17    0.51
   5   0   4    0.59    0.35
   5   0   4    0.15    0.24
   5   0   4    0.09    0.21
  -5   1  -4    1.07    0.35
  -5   1  -4    0.79    0.37
  -5   1  -4    0.96    0.40
  -5   1  -4    1.78    0.58
  -5   1  -4    0.68    0.32
  -5   1  -4    1.77    0.65
  -5   1  -4    1.20    0.42
  -5   1  -4    1.20    0.52
  -5   1  -4    0.43    0.30
  -5   1  -4    1.83    0.60
   5  -1   4    1.48    0.54
   5  -1   4    0.46    0.30
   5  -1   4    1.17    0.40
   5  -1   4    1.18    0.48
   5  -1   4    0.42    0.40
   5  -1   4    1.98    0.58
   5  -1   4    0.99    0.42
  -5   2  -4  172.82    5.90
  -5   2  -4  168.78    6.33
  -5   2  -4  176.37    6.67
  -5   2  -4  173.87    6.37
   5  -2   4  174.27    5.99
   5  -2   4  164.68    5.64
   5  -2   4  170.11    6.42
   5  -2   4  166.39    5.70
   5  -2   4  170.47    5.75
   5  -2   4  165.58    6.35
   5  -2   4  170.29    6.52
  -5   3  -4    1.20    0.52
  -5   3  -4    0.10    0.35
  -5   3  -4    1.41    0.43
  -5   3  -4    0.77    0.49
   5  -3   4    1.08    0.48
   5  -3   4    0.45    0.42
   5  -3   4    2.62    1.08
   5  -3   4    0.81    0.46
  -5   4  -4   32.45    2.21
  -5   4  -4   34.67    2.10
   5  -4   4   32.37    2.21
   5  -4   4   29.83    2.51
   5  -4   4   30.28    2.25
  -5   5  -4    0.38    0.32
  -5   5  -4    0.92    0.35
   5  -5   4    0.48    0.31
   5  -5   4    0.12    0.60
   5  -5   4    0.30    0.36
  -5   6  -4   22.11    1.95
  -5   6  -4   24.72    1.78
   5  -6   4   21.73    2.06
   5  -6   4   24.83    2.24
   5  -6   4   23.98    2.33
  -6  -5  -4    4.27    1.01
  -6  -5  -4    5.63    1.17
   6   5   4    3.88    0.94
   6   5   4    5.51    1.03
  -6  -4  -4   12.68    1.49
  -6  -4  -4   13.41    2.71
   6   4   4   12.14    1.39
   6   4   4   13.64    1.44
   6   4   4   13.24    1.46
  -6  -3  -4    6.02    0.96
  -6  -3  -4    6.79    1.13
  -6  -3  -4    5.30    0.98
  -6  -3  -4    4.08    0.85
   6   3   4    5.49    0.91
   6   3   4    5.15    0.89
   6   3   4    5.20    0.87
  -6  -2  -4    0.53    0.72
  -6  -2  -4    0.90    0.53
  -6  -2  -4    1.59    0.61
  -6  -2  -4    1.00    0.55
  -6  -2  -4    1.19    0.57
  -6  -2  -4    1.42    0.50
  -6  -2  -4    1.34    0.56
  -6  -2  -4    0.81    0.46
  -6  -2  -4    1.87    0.55
   6   2   4    1.24    0.55
   6   2   4    1.06    0.53
   6   2   4    0.96    0.47
   6   2   4    1.17    0.65
   6   2   4    0.33    0.40
  -6  -1  -4    0.58    0.26
  -6  -1  -4    0.97    0.56
  -6  -1  -4   -0.24    0.31
  -6  -1  -4   -0.70    0.44
  -6  -1  -4    0.58    0.46
  -6  -1  -4    0.31    0.49
  -6  -1  -4    0.96    0.42
  -6  -1  -4    0.68    0.38
   6   1   4    0.65    0.30
   6   1   4    0.82    0.35
   6   1   4    0.55    0.33
   6   1   4    0.75    0.57
   6   1   4    0.09    0.44
   6   1   4   -0.23    0.30
   6   1   4    0.52    0.44
  -6   0  -4   21.82    1.62
  -6   0  -4   23.71    1.84
  -6   0  -4   18.92    1.84
  -6   0  -4   17.37    1.57
  -6   0  -4   21.78    1.47
  -6   0  -4   22.43    1.96
  -6   0  -4   21.12    1.52
   6   0   4   21.97    1.76
   6   0   4   19.51    2.01
   6   0   4   17.14    1.74
   6   0   4   19.58    1.46
   6   0   4   21.30    1.88
  -6   1  -4    1.49    0.64
  -6   1  -4    0.82    0.40
  -6   1  -4   -0.16    0.44
  -6   1  -4    0.18    0.57
  -6   1  -4    0.64    0.50
  -6   1  -4    0.65    0.36
  -6   1  -4   -0.10    0.31
   6  -1   4    0.75    0.31
   6  -1   4    0.30    0.46
   6  -1   4   -0.24    0.35
   6  -1   4    0.41    0.29
   6  -1   4    0.84    0.41
  -6   2  -4    2.01    0.86
  -6   2  -4    0.68    0.39
  -6   2  -4    1.29    0.60
  -6   2  -4    0.73    0.41
  -6   2  -4    0.87    0.72
  -6   2  -4    1.76    0.56
   6  -2   4    1.40    0.80
   6  -2   4    1.18    0.50
   6  -2   4    1.14    0.59
   6  -2   4    0.85    0.54
   6  -2   4    0.36    0.72
   6  -2   4    0.33    0.49
   6  -2   4    0.84    0.38
   6  -2   4    0.66    0.39
  -6   3  -4    4.60    0.80
  -6   3  -4    5.52    0.92
   6  -3   4    4.82    0.85
   6  -3   4    5.02    1.04
   6  -3   4    6.85    1.11
   6  -3   4    4.08    0.83
   6  -3   4    3.58    1.02
  -6   4  -4   11.96    1.26
  -6   4  -4   12.20    1.32
   6  -4   4   12.30    1.53
   6  -4   4   12.06    1.40
   6  -4   4   12.86    1.44
  -6   5  -4    4.77    0.88
  -6   5  -4    5.62    0.98
   6  -5   4    5.94    1.14
   6  -5   4    5.25    1.04
   6  -5   4    7.67    1.23
  -7  -5  -4    1.57    1.00
   7   5   4    0.92    0.70
   7   5   4    1.34    0.66
   7   5   4    0.63    0.74
  -7  -4  -4    1.25    0.75
  -7  -4  -4    1.51    0.75
  -7  -4  -4    1.31    0.74
   7   4   4    1.53    0.66
   7   4   4    0.96    0.57
  -7  -3  -4   35.94    2.69
  -7  -3  -4   38.83    2.56
  -7  -3  -4   29.55    2.74
   7   3   4   36.52    2.49
   7   3   4   42.59    2.68
   7   3   4   38.98    2.52
  -7  -2  -4   11.61    1.51
   7   2   4   12.65    1.37
   7   2   4   11.63    1.31
   7   2   4   10.79    1.40
  -7  -1  -4   18.36    1.71
  -7  -1  -4   18.55    1.95
  -7  -1  -4   18.00    2.27
  -7  -1  -4   16.78    1.52
   7   1   4   18.33    2.14
   7   1   4   15.06    1.75
   7   1   4   15.58    1.39
   7   1   4   15.75    1.58
   7   1   4   17.62    1.83
  -7   0  -4   -0.49    0.48
  -7   0  -4    2.02    0.81
  -7   0  -4   -0.86    0.38
  -7   0  -4    0.60    0.77
  -7   0  -4    1.45    0.57
   7   0   4    0.26    0.35
   7   0   4    0.23    0.41
   7   0   4   -0.45    0.49
   7   0   4   -0.14    0.27
  -7   1  -4   15.11    1.82
  -7   1  -4   16.23    2.01
  -7   1  -4   15.66    1.93
  -7   1  -4   16.57    1.64
  -7   1  -4   15.18    1.55
   7  -1   4   14.98    1.91
   7  -1   4   16.14    1.88
   7  -1   4   16.54    1.59
   7  -1   4   17.40    1.52
  -7   2  -4   12.28    1.37
   7  -2   4   12.74    1.36
   7  -2   4   10.68    1.27
  -7   3  -4   36.61    2.44
  -7   3  -4   37.96    2.39
   7  -3   4   36.81    2.50
   7  -3   4   37.14    2.85
   7  -3   4   36.70    2.42
  -7   4  -4    0.51    0.42
  -7   4  -4    1.18    0.62
   7  -4   4    0.59    0.44
   7  -4   4    0.23    0.47
   7  -4   4    2.15    0.86
  -7   5  -4    0.03    0.48
   7  -5   4   -0.07    0.57
   7  -5   4    1.30    0.67
   7  -5   4    0.13    0.77
  -8  -4  -4    1.63    1.03
  -8  -4  -4    0.20    0.69
  -8  -4  -4    2.15    0.87
   8   4   4    1.27    0.80
   8   4   4    0.68    0.76
   8   4   4    0.63    0.69
  -8  -3  -4   12.46    1.68
   8   3   4   14.04    1.75
   8   3   4   10.22    1.41
   8   2   4    0.87    0.68
   8   2   4   -0.02    0.49
  -8  -1  -4   23.84    2.95
  -8  -1  -4   23.57    2.42
   8   1   4   18.15    1.82
  -8   0  -4   11.26    2.21
  -8   0  -4   10.46    1.52
   8   0   4   11.75    1.79
   8   0   4    9.21    1.43
   8   0   4    8.07    1.66
  -8   1  -4   21.10    2.26
  -8   1  -4   21.41    2.06
   8  -1   4   17.23    1.81
  -8   2  -4    0.95    0.51
   8  -2   4    0.38    0.57
  -8   3  -4   14.13    1.57
  -8   3  -4   13.58    1.53
   8  -3   4    8.48    2.11
   8  -3   4   13.88    1.85
  -8   4  -4    1.69    0.69
  -8   4  -4    2.12    0.72
   8  -4   4    1.69    0.77
   8  -4   4    1.83    0.75
   8  -4   4    2.57    0.88
   9   2   4    7.38    1.34
  -9  -1  -4   11.56    1.96
  -9   1  -4   13.23    2.61
   9  -1   4    5.44    1.97
  -9   2  -4    2.87    1.61
  -9   2  -4    7.66    1.41
   9  -2   4    5.10    1.38
   9  -2   4    3.55    0.94
   9  -2   4    4.42    1.01
   9  -1  -5    1.46    0.62
   9  -1  -5    1.88    0.63
   9  -1  -5    2.12    0.73
  -9   1   5    0.23    0.70
   9   0  -5   14.09    1.48
   9   0  -5   10.42    1.37
  -9   0   5   10.22    1.23
   9   1  -5    0.98    0.76
   9   1  -5    1.92    0.63
   9   1  -5    2.68    0.82
  -9  -1   5    0.88    0.67
  -9  -1   5    2.10    0.73
   8  -3  -5    9.36    1.30
   8  -3  -5   10.17    1.23
   8  -3  -5    7.25    0.90
  -8   3   5    8.72    1.37
   8  -2  -5   52.27    2.93
   8  -2  -5   49.77    2.48
   8  -2  -5   47.69    3.03
  -8   2   5   60.45    2.91
   8  -1  -5    5.48    0.86
   8  -1  -5    4.22    0.89
   8   0  -5    0.25    0.39
   8   0  -5   -0.44    0.27
   8   0  -5    0.30    0.32
  -8   0   5   -0.12    0.30
  -8   0   5    0.59    0.31
   8   1  -5    3.56    0.89
   8   1  -5    3.04    0.79
   8   1  -5    4.07    1.04
  -8  -1   5    2.57    0.87
  -8  -1   5    2.91    0.81
   8   2  -5   52.67    2.98
  -8  -2   5   52.59    3.06
  -8  -2   5   57.98    3.27
   8   3  -5    6.71    1.23
  -8  -3   5    7.57    1.32
  -8  -3   5    5.97    1.47
  -8  -3   5    9.65    1.50
   7  -4  -5    1.58    0.67
   7  -4  -5    1.27    0.39
  -7   4   5    1.84    0.67
   7  -3  -5    7.03    0.76
   7  -3  -5    6.83    1.04
  -7   3   5    7.62    1.15
  -7   3   5    7.41    0.69
   7  -2  -5    1.61    0.51
   7  -2  -5    0.82    0.43
  -7   2   5    1.10    0.62
  -7   2   5    0.53    0.25
   7  -1  -5   10.13    1.17
   7  -1  -5    9.78    1.13
  -7   1   5   10.05    1.33
  -7   1   5    9.06    0.91
   7   0  -5    9.89    1.09
   7   0  -5    7.79    1.03
   7   0  -5   10.62    1.07
  -7   0   5    7.46    1.06
  -7   0   5    8.26    0.91
  -7   0   5    8.19    1.09
   7   1  -5    8.45    1.26
   7   1  -5    9.40    1.15
   7   1  -5   10.19    1.11
   7   1  -5   10.47    1.18
  -7  -1   5    7.24    0.98
  -7  -1   5    5.92    1.63
  -7  -1   5    9.56    1.24
   7   2  -5    2.96    0.73
   7   2  -5    0.75    0.56
   7   2  -5    0.65    0.49
  -7  -2   5    1.33    0.62
  -7  -2   5    1.84    0.55
  -7  -2   5   -0.12    0.42
   7   3  -5    5.94    0.99
  -7  -3   5    6.43    1.10
  -7  -3   5    4.34    1.12
   7   4  -5    1.27    0.77
   6  -5  -5    0.21    0.46
   6  -5  -5   -0.44    0.36
   6  -4  -5    2.79    0.83
   6  -4  -5    2.25    0.70
  -6   4   5    2.02    0.75
   6  -3  -5   60.77    2.35
   6  -3  -5   59.38    3.02
   6  -3  -5   58.27    3.07
   6  -3  -5   54.08    2.75
   6  -3  -5   63.50    3.40
   6  -3  -5   57.13    2.94
  -6   3   5   57.47    2.13
   6  -2  -5   -0.08    0.18
   6  -2  -5    0.22    0.31
   6  -2  -5    0.14    0.21
   6  -2  -5    0.34    0.41
  -6   2   5    0.32    0.35
   6  -1  -5   30.45    1.95
   6  -1  -5   20.37    2.71
   6  -1  -5   30.44    1.96
   6  -1  -5   26.92    1.64
  -6   1   5   29.41    2.07
  -6   1   5   31.50    2.12
  -6   1   5   28.18    2.18
  -6   1   5   29.08    1.58
  -6   1   5   28.22    1.94
   6   0  -5    0.46    0.29
   6   0  -5   -0.51    0.34
   6   0  -5    0.17    0.47
   6   0  -5    0.20    0.23
  -6   0   5    0.06    0.46
  -6   0   5    0.62    0.35
  -6   0   5    0.29    0.37
  -6   0   5    0.11    0.19
  -6   0   5    0.11    0.31
   6   1  -5   31.70    2.36
   6   1  -5   29.72    1.93
   6   1  -5   27.95    1.83
   6   1  -5   25.60    1.99
   6   1  -5   30.61    2.00
  -6  -1   5   28.46    2.02
  -6  -1   5   27.23    1.78
  -6  -1   5   31.95    2.18
  -6  -1   5   28.15    2.00
  -6  -1   5   28.66    2.07
   6   2  -5    0.35    0.36
   6   2  -5    0.88    0.44
   6   2  -5    0.31    0.55
   6   2  -5    0.07    0.30
  -6  -2   5    0.65    0.42
  -6  -2   5    0.42    0.34
  -6  -2   5    0.32    0.33
  -6  -2   5   -0.19    0.19
   6   3  -5   62.26    3.07
   6   3  -5   56.30    2.86
   6   3  -5   45.63    4.83
  -6  -3   5   54.05    4.66
  -6  -3   5   56.90    3.12
  -6  -3   5   59.29    3.22
   6   4  -5    1.05    0.72
   6   4  -5    1.37    0.61
  -6  -4   5    2.42    0.81
  -6  -4   5    0.39    0.57
   6   5  -5    0.88    0.54
  -6  -5   5    0.01    0.53
   5  -6  -5    1.13    0.72
   5  -6  -5    0.87    0.63
   5  -5  -5   29.58    2.10
   5  -5  -5   27.01    2.11
   5  -5  -5   32.07    3.20
   5  -4  -5   15.39    1.42
   5  -4  -5   11.44    1.33
   5  -4  -5   13.66    1.45
   5  -3  -5   22.47    1.76
   5  -3  -5   24.53    1.62
   5  -3  -5   23.03    1.77
   5  -3  -5   24.64    1.16
   5  -3  -5   21.01    2.04
   5  -3  -5   20.96    1.30
  -5   3   5   25.83    1.87
   5  -2  -5    0.74    0.33
   5  -2  -5    0.04    0.20
   5  -2  -5   -0.07    0.15
   5  -2  -5    0.36    0.20
  -5   2   5    0.12    0.28
  -5   2   5    0.81    0.40
  -5   2   5    0.09    0.12
   5  -1  -5   27.90    2.10
   5  -1  -5   26.57    1.83
   5  -1  -5   27.50    2.01
   5  -1  -5   27.83    1.83
   5  -1  -5   28.08    1.80
   5  -1  -5   25.69    1.48
   5  -1  -5   30.44    1.83
  -5   1   5   28.37    1.73
  -5   1   5   30.42    2.01
  -5   1   5   28.42    2.02
  -5   1   5   26.90    1.47
  -5   1   5   27.92    1.43
  -5   1   5   27.80    1.82
   5   0  -5   22.95    1.78
   5   0  -5   22.96    1.63
   5   0  -5   21.37    1.45
   5   0  -5   22.08    1.81
   5   0  -5   22.50    1.56
   5   0  -5   22.78    2.29
   5   0  -5   21.80    1.52
  -5   0   5   22.39    1.69
  -5   0   5   24.20    1.83
  -5   0   5   21.09    1.38
  -5   0   5   22.80    1.72
   5   1  -5   25.24    1.67
   5   1  -5   26.73    1.92
   5   1  -5   26.63    1.79
   5   1  -5   29.88    1.81
   5   1  -5   30.58    2.30
  -5  -1   5   28.39    1.86
  -5  -1   5   27.84    1.77
  -5  -1   5   31.61    1.79
  -5  -1   5   26.89    1.94
  -5  -1   5   30.38    2.00
  -5  -1   5   28.38    1.94
   5   2  -5   -0.03    0.48
   5   2  -5    0.10    0.24
   5   2  -5    0.35    0.27
   5   2  -5   -0.21    0.30
   5   2  -5    0.15    0.24
   5   2  -5    0.19    0.30
  -5  -2   5    0.25    0.25
  -5  -2   5    0.49    0.46
  -5  -2   5   -0.04    0.19
  -5  -2   5    0.75    0.36
  -5  -2   5    0.02    0.32
   5   3  -5   24.87    2.29
   5   3  -5   22.85    1.99
   5   3  -5   21.89    1.64
   5   3  -5   25.78    1.84
   5   3  -5   24.54    2.14
   5   3  -5   22.23    1.72
  -5  -3   5   25.46    2.22
  -5  -3   5   19.61    1.81
  -5  -3   5   24.94    1.92
  -5  -3   5   24.19    1.97
  -5  -3   5   22.81    1.66
  -5  -3   5   20.81    1.64
  -5  -3   5   23.93    1.83
  -5  -3   5   21.17    2.25
   5   4  -5   14.16    1.34
   5   4  -5   13.91    1.44
  -5  -4   5   13.66    1.53
  -5  -4   5   11.70    1.57
  -5  -4   5   17.24    1.98
   5   5  -5   33.44    2.36
  -5  -5   5   28.41    2.35
   5   6  -5    2.55    0.89
   4  -6  -5    1.22    0.52
   4  -6  -5    1.05    0.58
   4  -5  -5    0.57    0.39
   4  -5  -5    0.45    0.38
   4  -4  -5    7.52    0.93
   4  -4  -5    6.28    0.95
   4  -4  -5    7.33    1.10
   4  -4  -5    6.51    1.01
   4  -4  -5    7.10    0.96
   4  -4  -5    6.24    0.92
   4  -4  -5    6.20    0.98
   4  -4  -5    7.57    1.07
   4  -3  -5   57.61    2.89
   4  -3  -5   58.58    2.90
   4  -3  -5   59.61    2.94
   4  -3  -5   55.16    2.75
   4  -3  -5   54.35    2.62
   4  -3  -5   56.19    3.03
   4  -3  -5   59.51    2.66
  -4   3   5   60.51    2.79
  -4   3   5   60.57    2.94
   4  -2  -5   29.64    1.49
   4  -2  -5   30.69    1.85
   4  -2  -5   29.38    1.89
   4  -2  -5   23.70    2.36
   4  -2  -5   30.51    1.35
   4  -2  -5   29.58    1.78
   4  -2  -5   30.57    1.52
   4  -2  -5   29.98    1.85
  -4   2   5   27.71    1.40
  -4   2   5   29.52    1.26
  -4   2   5   31.19    1.95
  -4   2   5   29.12    1.88
   4  -1  -5   32.77    2.12
   4  -1  -5   34.14    2.04
   4  -1  -5   33.65    1.55
   4  -1  -5   34.36    1.64
   4  -1  -5   32.55    1.89
   4  -1  -5   32.81    1.85
   4  -1  -5   34.80    1.88
   4  -1  -5   31.78    1.91
  -4   1   5   34.71    1.74
  -4   1   5   36.00    2.11
  -4   1   5   33.37    1.52
  -4   1   5   33.93    1.54
  -4   1   5   37.42    2.05
   4   0  -5    0.44    0.29
   4   0  -5    0.15    0.25
   4   0  -5    0.23    0.25
   4   0  -5    0.30    0.22
   4   0  -5   -0.17    0.14
   4   0  -5    0.38    0.31
  -4   0   5   -0.30    0.18
  -4   0   5    0.06    0.22
  -4   0   5    0.07    0.18
  -4   0   5    0.29    0.27
  -4   0   5    0.03    0.23
  -4   0   5    0.45    0.24
  -4   0   5    0.01    0.11
   4   1  -5   32.23    1.90
   4   1  -5   36.28    2.30
   4   1  -5   31.91    2.10
   4   1  -5   31.96    1.82
   4   1  -5   33.71    2.00
   4   1  -5   35.98    1.87
   4   1  -5   31.48    1.68
  -4  -1   5   33.75    2.07
  -4  -1   5   34.15    1.92
  -4  -1   5   32.80    1.82
  -4  -1   5   36.55    2.10
  -4  -1   5   31.80    1.77
  -4  -1   5   35.51    2.18
   4   2  -5   28.42    1.94
   4   2  -5   34.54    2.93
   4   2  -5   29.67    1.76
   4   2  -5   28.52    1.77
   4   2  -5   28.21    2.18
   4   2  -5   28.00    1.94
  -4  -2   5   31.63    2.17
  -4  -2   5   29.57    1.89
  -4  -2   5   29.34    2.02
  -4  -2   5   29.27    1.90
  -4  -2   5   27.20    1.79
  -4  -2   5   30.52    1.89
  -4  -2   5   27.47    2.32
   4   3  -5   56.90    3.17
   4   3  -5   54.45    3.29
   4   3  -5   54.88    2.84
   4   3  -5   57.96    3.22
   4   3  -5   59.38    2.90
   4   3  -5   57.80    3.05
   4   3  -5   58.81    2.73
  -4  -3   5   60.72    3.61
  -4  -3   5   57.73    3.01
  -4  -3   5   54.41    2.69
  -4  -3   5   57.06    3.07
  -4  -3   5   56.67    2.70
  -4  -3   5   56.45    2.82
  -4  -3   5   56.93    3.24
  -4  -3   5   61.76    2.50
   4   4  -5    5.21    1.26
   4   4  -5    6.88    1.13
   4   4  -5    6.54    1.23
   4   4  -5    6.44    0.99
   4   4  -5    5.13    0.99
  -4  -4   5    4.41    1.01
  -4  -4   5    8.19    0.94
  -4  -4   5    8.04    2.21
  -4  -4   5    5.29    0.86
  -4  -4   5    7.49    1.11
  -4  -4   5    5.64    1.09
   4   5  -5   -0.01    0.31
   4   5  -5   -0.31    0.34
  -4  -5   5    0.44    0.36
   4   6  -5    1.47    0.66
   4   6  -5    1.92    0.66
  -4  -6   5    0.38    0.54
   3  -7  -5   -0.59    0.57
   3  -6  -5    0.71    0.57
   3  -6  -5    1.16    0.98
   3  -6  -5    0.95    0.60
   3  -6  -5    0.58    0.44
   3  -5  -5  103.27    4.51
   3  -5  -5  100.16    4.39
   3  -5  -5  114.02    5.88
   3  -5  -5   98.83    4.48
   3  -5  -5  100.62    4.35
   3  -5  -5  102.89    4.19
   3  -5  -5   86.53    5.09
   3  -4  -5   20.84    1.61
   3  -4  -5   19.16    1.56
   3  -4  -5   18.34    1.51
   3  -4  -5   19.17    1.51
   3  -4  -5   17.11    2.51
   3  -4  -5   19.28    1.51
   3  -4  -5   20.11    1.71
   3  -4  -5   17.85    1.54
   3  -3  -5   25.67    1.75
   3  -3  -5   28.12    1.84
   3  -3  -5   27.20    1.73
   3  -3  -5   27.61    1.67
   3  -3  -5   26.86    1.69
   3  -3  -5   29.10    1.86
   3  -3  -5   24.51    1.74
   3  -3  -5   25.49    1.69
   3  -3  -5   27.22    1.90
  -3   3   5   29.19    1.79
   3  -2  -5    1.10    0.40
   3  -2  -5    0.55    0.33
   3  -2  -5    1.88    0.29
   3  -2  -5    0.87    0.31
   3  -2  -5    1.91    0.45
   3  -2  -5    1.60    0.38
   3  -2  -5    0.85    0.39
   3  -2  -5    1.08    0.36
  -3   2   5    1.49    0.26
  -3   2   5    0.49    0.33
  -3   2   5    1.43    0.45
   3  -1  -5  174.02    5.39
   3  -1  -5  171.14    5.60
   3  -1  -5  175.16    5.17
   3  -1  -5  175.23    4.73
   3  -1  -5  171.38    5.19
   3  -1  -5  153.44    6.04
   3  -1  -5  167.99    4.86
   3  -1  -5  169.08    4.53
   3  -1  -5  167.59    5.39
  -3   1   5  175.90    5.18
  -3   1   5  167.42    4.75
  -3   1   5  170.48    5.00
  -3   1   5  166.73    4.66
  -3   1   5  161.47    5.41
  -3   1   5  170.66    5.58
  -3   1   5  168.97    5.48
   3   0  -5    7.98    0.75
   3   0  -5    6.75    0.71
   3   0  -5    7.20    0.62
   3   0  -5    7.17    0.71
   3   0  -5    7.36    0.89
   3   0  -5    7.96    0.80
   3   0  -5    7.21    0.82
  -3   0   5    7.09    0.68
  -3   0   5    6.07    0.73
  -3   0   5    7.28    0.68
  -3   0   5    6.81    0.78
  -3   0   5    7.66    0.84
  -3   0   5    7.50    0.79
  -3   0   5    6.96    0.85
  -3   0   5    7.80    0.88
   3   1  -5  172.62    5.50
   3   1  -5  168.11    5.73
   3   1  -5  171.65    5.37
   3   1  -5  169.01    5.81
   3   1  -5  167.64    5.10
   3   1  -5  168.97    5.41
   3   1  -5  173.78    5.21
  -3  -1   5  168.06    5.53
  -3  -1   5  164.80    5.29
  -3  -1   5  166.40    5.57
  -3  -1   5  169.77    5.36
  -3  -1   5  170.98    5.22
  -3  -1   5  172.86    5.28
   3   2  -5    0.94    0.40
   3   2  -5    1.11    0.38
   3   2  -5    1.62    0.44
   3   2  -5    0.76    0.44
   3   2  -5    0.98    0.44
   3   2  -5    1.30    0.51
   3   2  -5    1.32    0.40
  -3  -2   5    1.37    0.44
  -3  -2   5    1.18    0.41
  -3  -2   5    0.79    0.32
  -3  -2   5    1.68    0.60
  -3  -2   5    1.64    0.47
  -3  -2   5    2.02    0.48
  -3  -2   5    1.57    0.66
   3   3  -5   26.01    1.74
   3   3  -5   26.31    1.66
   3   3  -5   25.10    1.93
   3   3  -5   27.07    1.96
   3   3  -5   27.52    1.80
   3   3  -5   25.95    1.77
   3   3  -5   29.49    2.16
  -3  -3   5   24.95    1.65
  -3  -3   5   26.12    1.66
  -3  -3   5   25.59    2.15
  -3  -3   5   26.46    1.95
  -3  -3   5   26.01    1.88
  -3  -3   5   25.81    1.94
  -3  -3   5   25.84    1.66
  -3  -3   5   25.66    1.50
  -3  -3   5   28.37    1.53
  -3  -3   5   25.30    1.89
   3   4  -5   16.61    1.68
   3   4  -5   20.81    1.87
   3   4  -5   18.41    1.50
   3   4  -5   18.77    1.57
   3   4  -5   18.04    1.65
   3   4  -5   20.58    1.78
   3   4  -5   17.90    1.54
  -3  -4   5   17.46    1.71
  -3  -4   5   17.99    1.67
  -3  -4   5   20.14    1.60
  -3  -4   5   18.32    1.47
  -3  -4   5   17.13    1.89
  -3  -4   5   17.43    1.41
   3   5  -5  102.47    4.62
   3   5  -5  100.22    4.31
   3   5  -5   96.11    5.28
   3   5  -5   98.87    4.65
   3   5  -5   94.42    4.21
  -3  -5   5   98.45    4.54
  -3  -5   5  104.99    5.17
   3   6  -5    0.30    0.47
   3   6  -5    0.87    0.54
  -3  -6   5    1.15    0.61
   3   7  -5    0.15    0.56
   3   7  -5    0.28    0.60
  -3  -7   5   -0.13    0.59
  -3  -7   5    1.00    0.88
   2  -7  -5    8.91    1.51
   2  -7  -5    8.14    1.38
   2  -7  -5    8.05    1.39
   2  -6  -5   14.49    1.79
   2  -6  -5   15.86    1.70
   2  -5  -5    1.62    0.59
   2  -5  -5    0.98    0.68
   2  -5  -5    1.15    0.52
   2  -5  -5    2.15    0.67
   2  -5  -5    0.91    0.48
   2  -5  -5    1.44    0.51
   2  -4  -5   58.76    2.88
   2  -4  -5   57.99    2.77
   2  -4  -5   55.36    2.84
   2  -4  -5   59.90    2.74
   2  -4  -5   53.93    2.74
   2  -4  -5   55.62    2.85
   2  -4  -5   54.89    2.75
   2  -4  -5   59.41    3.08
   2  -4  -5   56.23    2.85
   2  -3  -5   24.62    1.70
   2  -3  -5   23.83    1.56
   2  -3  -5   24.34    1.72
   2  -3  -5   25.39    1.63
   2  -3  -5   23.39    1.57
   2  -3  -5   25.16    1.69
   2  -3  -5   24.02    1.54
   2  -3  -5   26.57    1.69
   2  -3  -5   24.60    1.69
   2  -3  -5   23.81    1.49
   2  -2  -5  193.19    6.29
   2  -2  -5  199.34    6.23
   2  -2  -5  190.38    5.90
   2  -2  -5  196.54    5.95
   2  -2  -5  207.98    6.22
   2  -2  -5  200.26    6.06
   2  -2  -5  189.43    5.93
   2  -2  -5  193.13    5.18
  -2   2   5  201.06    5.84
  -2   2   5  199.44    6.22
   2  -1  -5   18.22    1.00
   2  -1  -5   16.55    1.32
   2  -1  -5   18.26    0.88
   2  -1  -5   18.21    1.04
   2  -1  -5   16.99    1.19
   2  -1  -5   18.39    0.83
   2  -1  -5   18.89    1.37
   2  -1  -5   17.59    1.30
   2  -1  -5   18.52    1.11
   2  -1  -5   18.19    1.08
  -2   1   5   18.04    1.02
  -2   1   5   13.43    1.52
  -2   1   5   18.88    0.95
  -2   1   5   18.50    1.34
  -2   1   5   18.99    0.90
  -2   1   5   16.89    0.99
  -2   1   5   17.84    1.24
   2   0  -5   -0.21    0.16
   2   0  -5   -0.06    0.13
   2   0  -5   -0.15    0.13
   2   0  -5    0.05    0.10
   2   0  -5    0.20    0.14
   2   0  -5   -0.02    0.16
   2   0  -5   -0.05    0.19
  -2   0   5    0.58    0.22
  -2   0   5    0.17    0.20
  -2   0   5    0.06    0.21
  -2   0   5    0.59    0.28
  -2   0   5   -0.13    0.14
  -2   0   5    0.04    0.11
   2   1  -5   17.30    1.19
   2   1  -5   17.85    1.25
   2   1  -5   18.77    1.42
   2   1  -5   18.12    1.40
   2   1  -5   18.27    1.06
   2   1  -5   17.06    1.28
   2   1  -5   16.23    1.18
   2   1  -5   18.04    0.94
   2   1  -5   16.45    1.09
  -2  -1   5   16.97    1.17
  -2  -1   5   17.44    1.28
  -2  -1   5   19.75    1.33
  -2  -1   5   17.69    1.41
  -2  -1   5   17.92    1.22
  -2  -1   5   18.85    1.10
  -2  -1   5   17.25    1.20
   2   2  -5  189.37    5.79
   2   2  -5  190.63    6.07
   2   2  -5  186.02    5.48
   2   2  -5  183.47    5.76
   2   2  -5  190.53    6.11
   2   2  -5  182.79    6.22
   2   2  -5  188.49    6.37
   2   2  -5  193.01    5.69
   2   2  -5  176.48    7.24
   2   2  -5  189.02    5.85
  -2  -2   5  186.44    6.07
  -2  -2   5  186.90    5.90
  -2  -2   5  197.04    5.61
  -2  -2   5  194.20    6.31
  -2  -2   5  185.83    6.02
  -2  -2   5  189.69    5.79
  -2  -2   5  197.40    5.61
  -2  -2   5  185.93    6.48
   2   3  -5   23.02    1.47
   2   3  -5   23.68    1.74
   2   3  -5   22.44    1.42
   2   3  -5   24.67    1.69
   2   3  -5   24.15    1.61
   2   3  -5   24.20    1.85
   2   3  -5   24.99    1.89
   2   3  -5   25.66    1.63
  -2  -3   5   22.73    1.48
  -2  -3   5   23.80    1.72
  -2  -3   5   23.26    1.80
  -2  -3   5   22.99    1.49
  -2  -3   5   23.49    1.78
  -2  -3   5   22.74    1.88
  -2  -3   5   23.12    1.47
  -2  -3   5   24.67    2.00
   2   4  -5   53.64    2.70
   2   4  -5   57.48    3.02
   2   4  -5   57.16    3.02
   2   4  -5   55.65    3.26
   2   4  -5   55.15    3.12
   2   4  -5   55.10    2.77
  -2  -4   5   56.04    3.04
  -2  -4   5   57.71    3.23
  -2  -4   5   55.56    2.64
  -2  -4   5   51.21    3.25
  -2  -4   5   57.03    2.74
  -2  -4   5   56.91    3.15
  -2  -4   5   53.94    2.61
   2   5  -5    0.83    0.41
   2   5  -5    1.39    0.47
   2   5  -5    1.35    0.51
   2   5  -5    0.40    0.38
   2   5  -5    1.07    0.58
  -2  -5   5    1.29    0.48
  -2  -5   5    0.52    0.43
  -2  -5   5    0.99    0.66
  -2  -5   5    1.57    0.66
   2   6  -5   11.11    1.46
   2   6  -5   13.12    1.51
   2   6  -5   14.85    1.59
  -2  -6   5   14.20    1.59
   2   7  -5    8.51    1.67
   2   7  -5    8.20    1.39
  -2  -7   5   10.42    1.52
  -2  -7   5   11.33    1.81
   1  -7  -5   -0.06    0.44
   1  -6  -5    2.69    0.76
   1  -6  -5    1.52    0.67
   1  -6  -5    2.65    0.81
   1  -5  -5    5.48    1.10
   1  -5  -5    5.09    0.88
   1  -5  -5    4.88    0.82
   1  -5  -5    4.76    0.78
   1  -5  -5    5.61    0.99
   1  -5  -5    3.92    1.02
   1  -5  -5    4.20    0.83
   1  -5  -5    4.77    0.90
   1  -4  -5   17.49    1.45
   1  -4  -5   16.23    1.42
   1  -4  -5   17.46    1.40
   1  -4  -5   17.72    1.40
   1  -4  -5   10.65    2.05
   1  -4  -5   16.31    1.21
   1  -4  -5   16.20    1.38
   1  -4  -5   16.51    1.43
   1  -4  -5   18.22    1.47
   1  -3  -5    0.95    0.42
   1  -3  -5    1.91    0.48
   1  -3  -5    2.03    0.54
   1  -3  -5    1.41    0.51
   1  -3  -5    1.66    0.44
   1  -3  -5    1.32    0.43
   1  -3  -5    0.98    0.46
   1  -3  -5    0.64    0.35
  -1   3   5    1.83    0.49
   1  -2  -5    0.74    0.27
   1  -2  -5    0.85    0.28
   1  -2  -5    1.18    0.28
   1  -2  -5    0.98    0.39
   1  -2  -5    0.93    0.39
   1  -2  -5    1.02    0.40
   1  -2  -5    0.95    0.23
   1  -2  -5    1.08    0.34
   1  -2  -5    0.54    0.26
   1  -2  -5    0.80    0.27
  -1   2   5    1.25    0.25
  -1   2   5    1.23    0.38
  -1   2   5    0.95    0.20
  -1   2   5    1.68    0.51
   1  -1  -5   21.41    1.43
   1  -1  -5   19.52    1.22
   1  -1  -5   19.99    0.90
   1  -1  -5   19.39    1.04
   1  -1  -5   18.92    1.18
   1  -1  -5   19.47    0.92
   1  -1  -5   20.06    0.96
   1  -1  -5   19.10    1.35
   1  -1  -5   20.27    1.17
   1  -1  -5   18.27    1.33
   1  -1  -5   19.93    0.95
  -1   1   5   18.68    1.34
  -1   1   5   19.54    1.24
  -1   1   5   19.37    1.04
  -1   1   5   19.87    1.07
  -1   1   5   20.97    1.19
  -1   1   5   19.16    0.93
  -1   1   5   19.56    0.99
   1   0  -5    2.94    0.44
   1   0  -5    3.04    0.58
   1   0  -5    4.00    0.54
   1   0  -5    3.07    0.40
   1   0  -5    2.47    0.50
   1   0  -5    2.87    0.54
   1   0  -5    3.04    0.46
   1   0  -5    2.71    0.51
   1   0  -5    3.06    0.52
  -1   0   5    2.55    0.50
  -1   0   5    3.71    0.56
  -1   0   5    2.27    0.64
  -1   0   5    3.23    0.35
  -1   0   5    3.59    0.46
  -1   0   5    2.78    0.62
  -1   0   5    2.92    0.44
  -1   0   5    3.50    0.47
   1   1  -5   19.69    1.10
   1   1  -5   19.62    1.28
   1   1  -5   18.26    0.96
   1   1  -5   17.99    1.26
   1   1  -5   20.41    1.46
   1   1  -5   18.82    1.17
   1   1  -5   18.79    1.25
   1   1  -5   19.27    1.30
   1   1  -5   18.91    1.25
   1   1  -5   18.46    1.40
  -1  -1   5   19.53    1.14
  -1  -1   5   19.53    1.25
  -1  -1   5   19.74    0.95
  -1  -1   5   18.31    1.21
  -1  -1   5   19.65    1.45
  -1  -1   5   20.34    1.27
  -1  -1   5   17.69    1.36
   1   2  -5    1.03    0.32
   1   2  -5    0.14    0.27
   1   2  -5    0.66    0.29
   1   2  -5    0.66    0.44
   1   2  -5    0.89    0.34
   1   2  -5    1.18    0.42
   1   2  -5    0.94    0.33
   1   2  -5    1.23    0.45
  -1  -2   5    0.94    0.36
  -1  -2   5    1.38    0.50
  -1  -2   5    0.77    0.32
  -1  -2   5    0.28    0.25
  -1  -2   5    0.59    0.25
  -1  -2   5    0.88    0.43
  -1  -2   5    1.18    0.43
  -1  -2   5    0.71    0.26
   1   3  -5    2.52    0.51
   1   3  -5    0.84    0.38
   1   3  -5    1.36    0.53
   1   3  -5    1.54    0.44
   1   3  -5    0.54    0.32
   1   3  -5    1.70    0.57
   1   3  -5    1.41    0.46
   1   3  -5    0.83    0.37
   1   3  -5    1.98    0.45
  -1  -3   5    1.37    0.41
  -1  -3   5    1.47    0.56
  -1  -3   5    1.92    0.68
  -1  -3   5    0.65    0.40
  -1  -3   5    1.18    0.53
  -1  -3   5    1.27    0.48
  -1  -3   5    0.91    0.41
   1   4  -5   16.15    1.34
   1   4  -5   14.57    1.57
   1   4  -5   17.35    1.51
   1   4  -5   15.30    1.47
   1   4  -5   16.06    1.39
   1   4  -5   15.84    1.52
   1   4  -5   14.32    1.28
  -1  -4   5   17.39    1.46
  -1  -4   5   15.89    1.49
  -1  -4   5   16.42    1.63
  -1  -4   5   14.06    1.56
  -1  -4   5   17.25    1.62
  -1  -4   5   15.55    1.33
  -1  -4   5   15.53    1.25
   1   5  -5    4.23    0.82
   1   5  -5    2.78    0.76
   1   5  -5    6.46    0.95
   1   5  -5    4.87    1.06
   1   5  -5    3.74    0.90
  -1  -5   5    3.23    0.98
  -1  -5   5    4.28    1.19
  -1  -5   5    3.88    0.97
  -1  -5   5    6.27    1.09
  -1  -5   5    3.23    0.80
  -1  -5   5    3.93    0.95
   1   6  -5    2.51    0.83
   1   6  -5    1.12    0.45
  -1  -6   5    1.59    0.65
  -1  -6   5    1.96    0.96
  -1  -6   5    0.96    0.56
  -1  -7   5    0.06    0.55
  -1  -7   5   -0.35    0.41
  -1  -7   5    0.28    0.51
   0  -7  -5    1.39    0.70
   0  -7  -5    0.90    0.65
   0  -6  -5   21.30    1.90
   0  -6  -5   25.36    2.01
   0   6   5   25.27    1.98
   0  -5  -5    1.45    0.54
   0  -5  -5    2.26    0.65
   0  -5  -5    1.52    0.48
   0  -5  -5    2.36    0.65
   0  -5  -5    1.64    0.57
   0  -5  -5    0.99    0.48
   0   5   5    2.71    0.71
   0  -4  -5   11.51    1.17
   0  -4  -5   10.16    1.03
   0  -4  -5    9.31    1.03
   0  -4  -5    9.03    1.02
   0  -4  -5   10.85    1.15
   0  -4  -5    9.69    0.86
   0   4   5    9.80    1.06
   0   4   5    9.79    1.04
   0  -3  -5   26.60    1.67
   0  -3  -5   24.90    1.71
   0  -3  -5   25.72    1.49
   0  -3  -5   24.96    1.65
   0  -3  -5   24.17    1.19
   0  -3  -5   24.78    1.36
   0  -3  -5   26.17    1.45
   0  -3  -5   24.00    1.64
   0  -3  -5   22.91    1.60
   0  -3  -5   23.72    1.07
   0   3   5   26.98    1.97
   0   3   5   25.81    1.68
   0  -2  -5   92.84    3.59
   0  -2  -5   93.76    3.14
   0  -2  -5   91.92    3.16
   0  -2  -5   95.98    3.55
   0  -2  -5   94.02    2.90
   0  -2  -5   91.83    3.11
   0  -2  -5   92.32    3.59
   0  -2  -5   91.89    3.01
   0   2   5   98.51    3.31
   0   2   5   93.07    3.49
   0   2   5   93.55    2.85
   0   2   5   94.25    2.89
   0   2   5   92.43    3.57
   0  -1  -5   15.48    1.16
   0  -1  -5   15.70    1.02
   0  -1  -5   16.37    1.24
   0  -1  -5   15.93    0.98
   0  -1  -5   15.79    0.89
   0  -1  -5   15.54    1.09
   0  -1  -5   16.07    1.13
   0  -1  -5   16.02    1.21
   0  -1  -5   16.44    0.87
   0   1   5   17.02    1.05
   0   1   5   15.33    0.93
   0   1   5   17.33    1.01
   0   1   5   14.79    0.86
   0   1   5   18.08    1.17
   0   1   5   18.40    1.11
   0   1   5   15.29    1.19
   0   0  -5    0.11    0.16
   0   0  -5    0.18    0.22
   0   0  -5   -0.10    0.10
   0   0  -5   -0.08    0.14
   0   0  -5   -0.05    0.17
   0   0  -5    0.05    0.12
   0   0  -5   -0.06    0.20
   0   0   5   -0.11    0.10
   0   0   5    0.35    0.27
   0   0   5   -0.13    0.16
   0   0   5   -0.04    0.16
   0   1  -5   15.87    1.29
   0   1  -5   15.61    1.10
   0   1  -5   16.50    1.22
   0   1  -5   15.52    1.14
   0   1  -5   14.64    1.10
   0   1  -5   16.43    1.09
   0   1  -5   15.42    1.12
   0   1  -5   17.31    1.33
   0   1  -5   15.27    1.07
   0  -1   5   18.22    1.19
   0  -1   5   15.17    1.12
   0  -1   5   15.47    1.07
   0  -1   5   16.92    1.38
   0  -1   5   16.21    1.13
   0  -1   5   15.83    1.15
   0  -1   5   16.60    1.25
   0   2  -5   89.04    3.39
   0   2  -5   89.15    3.02
   0   2  -5   88.08    3.30
   0   2  -5   87.92    3.23
   0   2  -5   92.36    3.45
   0   2  -5   86.89    3.42
   0   2  -5   95.14    3.71
   0   2  -5   94.39    3.31
   0   2  -5   83.20    3.51
   0  -2   5   91.58    3.29
   0  -2   5   92.57    3.55
   0  -2   5   90.96    3.86
   0  -2   5   90.22    3.49
   0  -2   5   93.40    3.41
   0   3  -5   25.35    1.44
   0   3  -5   23.91    1.68
   0   3  -5   24.68    1.71
   0   3  -5   23.76    1.83
   0   3  -5   25.24    1.52
   0   3  -5   22.20    1.59
   0   3  -5   25.39    1.63
   0   3  -5   27.74    1.76
   0   3  -5   22.69    1.77
   0   3  -5   25.14    1.42
   0  -3   5   26.73    2.00
   0  -3   5   24.84    1.66
   0  -3   5   25.83    1.58
   0  -3   5   24.04    1.45
   0  -3   5   24.66    1.60
   0  -3   5   24.24    1.74
   0  -3   5   24.25    1.80
   0  -3   5   23.60    1.72
   0   4  -5    8.41    1.14
   0   4  -5    9.69    1.05
   0   4  -5    9.22    1.11
   0   4  -5   11.29    1.15
   0   4  -5    8.75    1.12
   0   4  -5   11.09    1.15
   0   4  -5    9.11    1.03
   0   4  -5   10.91    1.36
   0  -4   5   10.62    1.27
   0  -4   5   10.18    1.02
   0  -4   5    9.60    1.06
   0  -4   5    8.48    1.23
   0  -4   5    9.32    1.17
   0  -4   5   10.05    1.30
   0  -4   5   10.30    1.10
   0   5  -5    1.73    0.63
   0   5  -5    0.83    0.44
   0   5  -5    1.97    0.67
   0   5  -5    1.05    0.40
   0   5  -5    2.82    0.72
   0   5  -5    1.22    0.54
   0  -5   5    1.26    0.48
   0  -5   5    2.09    0.71
   0  -5   5    0.45    0.45
   0  -5   5    2.39    0.81
   0  -5   5    0.79    0.79
   0  -5   5    1.07    0.53
   0  -5   5    1.34    0.50
   0   6  -5   22.22    1.84
   0   6  -5   25.04    1.98
   0  -6   5   21.59    2.10
   0  -6   5   21.94    1.86
   0  -6   5   25.23    2.12
   0   7  -5    1.37    0.66
   0   7  -5    1.72    0.68
   0   7  -5    0.06    0.45
   0  -7   5    1.19    0.62
   0  -7   5   -0.24    0.51
  -1  -7  -5    6.31    1.17
  -1  -6  -5    3.06    0.66
  -1  -6  -5    2.65    0.45
  -1  -6  -5    4.54    0.90
  -1  -6  -5    1.89    0.65
   1   6   5    2.83    0.77
   1   6   5    2.63    0.57
  -1  -5  -5    7.36    0.91
  -1  -5  -5    8.49    1.09
  -1  -5  -5    7.24    1.06
  -1  -5  -5    9.28    0.73
  -1  -5  -5    9.75    1.10
  -1  -5  -5    7.31    1.01
   1   5   5   10.14    1.14
  -1  -4  -5   17.06    1.08
  -1  -4  -5   18.60    1.53
  -1  -4  -5   15.30    1.33
  -1  -4  -5   15.28    1.41
  -1  -4  -5   15.88    0.97
  -1  -4  -5   16.69    1.24
   1   4   5   15.41    1.36
   1   4   5   16.96    1.04
   1   4   5   17.52    1.38
   1   4   5   16.43    0.93
  -1  -3  -5   21.20    1.18
  -1  -3  -5   22.96    1.14
  -1  -3  -5   20.70    1.53
  -1  -3  -5   22.63    1.61
  -1  -3  -5   20.82    1.35
  -1  -3  -5   21.79    1.30
  -1  -3  -5   20.68    1.11
  -1  -3  -5   22.32    1.56
   1   3   5   20.79    1.14
   1   3   5   20.90    1.54
   1   3   5   19.22    1.31
   1   3   5   17.15    1.52
   1   3   5   21.82    1.02
   1   3   5   22.31    1.12
  -1  -2  -5    0.17    0.30
  -1  -2  -5    0.11    0.18
  -1  -2  -5    0.39    0.17
  -1  -2  -5    0.25    0.17
  -1  -2  -5    0.48    0.27
  -1  -2  -5    0.29    0.23
  -1  -2  -5    0.26    0.17
  -1  -2  -5    0.43    0.31
  -1  -2  -5    0.30    0.13
  -1  -2  -5    0.43    0.18
   1   2   5    0.33    0.21
   1   2   5    0.10    0.15
   1   2   5    0.41    0.25
   1   2   5    0.48    0.25
   1   2   5    0.21    0.14
   1   2   5    0.31    0.18
   1   2   5    0.30    0.19
  -1  -1  -5    0.65    0.30
  -1  -1  -5    1.08    0.30
  -1  -1  -5    0.42    0.32
  -1  -1  -5    0.55    0.31
  -1  -1  -5    0.76    0.37
  -1  -1  -5    0.18    0.15
  -1  -1  -5    0.61    0.29
  -1  -1  -5    0.80    0.27
   1   1   5    0.48    0.21
   1   1   5    0.47    0.19
   1   1   5    0.53    0.31
   1   1   5    1.14    0.39
   1   1   5    0.69    0.22
   1   1   5    0.22    0.22
   1   1   5    0.59    0.29
  -1   0  -5    9.42    0.78
  -1   0  -5    8.00    0.78
  -1   0  -5    8.61    0.76
  -1   0  -5    8.51    0.83
  -1   0  -5    9.10    0.95
  -1   0  -5    7.54    0.83
  -1   0  -5    9.82    1.18
  -1   0  -5    7.27    0.76
   1   0   5    8.30    0.89
   1   0   5    8.33    0.79
   1   0   5    8.23    0.83
   1   0   5    9.34    0.89
   1   0   5    8.36    0.72
   1   0   5    8.28    0.85
   1   0   5    9.09    0.81
  -1   1  -5    0.60    0.30
  -1   1  -5    0.89    0.39
  -1   1  -5    0.19    0.29
  -1   1  -5    0.63    0.31
  -1   1  -5    0.35    0.27
  -1   1  -5    0.46    0.29
  -1   1  -5    0.28    0.19
  -1   1  -5    0.60    0.23
   1  -1   5    0.69    0.29
   1  -1   5    0.91    0.40
   1  -1   5    0.30    0.19
   1  -1   5    1.36    0.44
   1  -1   5    0.50    0.27
   1  -1   5    0.56    0.24
   1  -1   5    0.46    0.26
   1  -1   5    0.93    0.35
  -1   2  -5    0.14    0.19
  -1   2  -5    0.56    0.21
  -1   2  -5    0.17    0.27
  -1   2  -5    0.18    0.19
  -1   2  -5    0.35    0.26
  -1   2  -5    0.14    0.24
  -1   2  -5   -0.29    0.19
  -1   2  -5    0.35    0.35
   1  -2   5    0.52    0.30
   1  -2   5    0.52    0.24
   1  -2   5    0.83    0.36
   1  -2   5    0.20    0.21
   1  -2   5    0.18    0.23
   1  -2   5    0.03    0.24
  -1   3  -5   20.74    1.39
  -1   3  -5   20.34    1.68
  -1   3  -5   20.35    1.61
  -1   3  -5   21.71    1.56
  -1   3  -5   23.61    1.61
  -1   3  -5   21.67    1.54
  -1   3  -5   20.95    1.37
  -1   3  -5   20.99    1.61
  -1   3  -5   23.65    1.82
  -1   3  -5   22.17    1.32
   1  -3   5   21.53    1.45
   1  -3   5   20.70    1.52
   1  -3   5   19.76    1.33
   1  -3   5   20.23    1.90
   1  -3   5   20.55    1.64
   1  -3   5   20.65    1.54
   1  -3   5   21.00    1.64
   1  -3   5   20.01    1.51
  -1   4  -5   15.94    1.71
  -1   4  -5   14.89    1.37
  -1   4  -5   15.85    1.32
  -1   4  -5   14.59    1.38
  -1   4  -5   15.33    1.46
   1  -4   5   16.97    1.68
   1  -4   5   16.28    1.42
   1  -4   5   15.97    1.30
   1  -4   5   16.37    1.67
   1  -4   5   16.10    1.36
   1  -4   5   17.73    1.64
   1  -4   5   11.59    1.68
   1  -4   5   16.63    1.51
  -1   5  -5    7.23    1.01
  -1   5  -5    9.25    1.09
  -1   5  -5    8.67    1.17
  -1   5  -5    9.21    1.16
   1  -5   5    9.85    1.15
   1  -5   5    6.92    1.28
   1  -5   5    8.29    1.16
   1  -5   5    9.22    1.32
   1  -5   5    7.52    1.10
  -1   6  -5    2.69    0.73
  -1   6  -5    2.84    0.77
   1  -6   5    1.86    0.71
   1  -6   5    4.16    1.08
   1  -6   5    2.14    0.69
  -1   7  -5    7.13    1.15
  -1   7  -5    5.62    1.12
  -1   7  -5    3.67    1.11
   1  -7   5    5.56    1.09
   1  -7   5    4.36    1.20
   1  -7   5    4.08    1.24
  -2  -7  -5   14.33    1.64
  -2  -6  -5   26.51    2.10
  -2  -6  -5   28.87    1.56
   2   6   5   30.53    1.92
  -2  -5  -5    1.32    0.57
  -2  -5  -5    1.85    0.57
  -2  -5  -5    1.70    0.42
  -2  -5  -5    2.57    0.60
  -2  -5  -5    2.00    0.73
   2   5   5    1.09    0.41
  -2  -4  -5   24.21    1.84
  -2  -4  -5   24.48    1.81
  -2  -4  -5   22.88    1.80
  -2  -4  -5   24.39    1.39
  -2  -4  -5   23.75    1.49
   2   4   5   25.94    1.40
   2   4   5   24.32    1.69
   2   4   5   24.64    1.30
   2   4   5   25.12    1.81
   2   4   5   24.16    1.21
   2   4   5   25.32    1.75
   2   4   5   25.86    1.54
  -2  -3  -5  140.97    5.13
  -2  -3  -5  144.45    5.16
  -2  -3  -5  147.17    5.14
  -2  -3  -5  146.55    5.24
  -2  -3  -5  142.18    4.46
  -2  -3  -5  140.16    4.50
  -2  -3  -5  142.12    4.42
  -2  -3  -5  139.13    5.02
   2   3   5  135.19    4.21
   2   3   5  140.76    4.36
   2   3   5  152.68    4.77
   2   3   5  139.31    4.99
   2   3   5  143.36    5.09
  -2  -2  -5  153.77    4.33
  -2  -2  -5  141.89    4.67
  -2  -2  -5  148.30    4.46
  -2  -2  -5  146.46    5.10
  -2  -2  -5  148.76    5.04
  -2  -2  -5  151.80    4.63
  -2  -2  -5  150.57    4.29
  -2  -2  -5  143.88    5.22
  -2  -2  -5  157.68    5.18
  -2  -2  -5  152.70    5.25
   2   2   5  144.45    4.24
   2   2   5  147.50    4.58
   2   2   5  155.29    4.48
   2   2   5  147.12    5.08
   2   2   5  153.98    5.04
   2   2   5  145.44    4.51
   2   2   5  146.22    4.69
   2   2   5  151.57    4.95
  -2  -1  -5   77.05    3.31
  -2  -1  -5   77.52    3.14
  -2  -1  -5   76.43    2.87
  -2  -1  -5   74.98    3.09
  -2  -1  -5   77.53    3.29
  -2  -1  -5   81.08    2.74
  -2  -1  -5   72.14    3.06
   2   1   5   71.88    2.79
   2   1   5   80.04    2.96
   2   1   5   79.81    3.13
   2   1   5   77.98    3.16
   2   1   5   71.99    3.31
   2   1   5   74.62    2.59
   2   1   5   79.24    3.11
  -2   0  -5   -0.13    0.15
  -2   0  -5    0.09    0.19
  -2   0  -5    0.47    0.28
  -2   0  -5    0.25    0.22
  -2   0  -5   -0.02    0.15
  -2   0  -5   -0.05    0.16
   2   0   5   -0.10    0.13
   2   0   5    0.14    0.16
   2   0   5    0.07    0.22
   2   0   5    0.02    0.21
   2   0   5   -0.07    0.18
   2   0   5    0.34    0.23
   2   0   5   -0.18    0.22
  -2   1  -5   78.41    3.25
  -2   1  -5   81.05    3.27
  -2   1  -5   75.18    3.04
  -2   1  -5   79.37    3.57
  -2   1  -5   80.07    3.10
  -2   1  -5   77.46    3.16
  -2   1  -5   69.09    3.25
  -2   1  -5   76.91    3.03
   2  -1   5   76.60    3.01
   2  -1   5   77.50    3.19
   2  -1   5   75.39    2.42
   2  -1   5   76.35    3.10
   2  -1   5   79.78    3.08
   2  -1   5   76.35    2.91
   2  -1   5   80.54    3.21
   2  -1   5   79.22    4.87
   2  -1   5   84.28    2.57
   2  -1   5   79.32    3.23
  -2   2  -5  150.44    5.03
  -2   2  -5  143.68    4.97
  -2   2  -5  150.99    5.08
  -2   2  -5  151.35    4.99
  -2   2  -5  151.07    5.50
  -2   2  -5  158.10    5.43
  -2   2  -5  152.47    5.09
  -2   2  -5  148.83    5.12
   2  -2   5  130.21    5.91
   2  -2   5  148.48    4.81
   2  -2   5  146.02    5.19
   2  -2   5  144.03    4.76
   2  -2   5  145.47    4.50
   2  -2   5  153.17    4.96
   2  -2   5  148.73    5.61
   2  -2   5  157.44    5.17
  -2   3  -5  143.38    5.14
  -2   3  -5  147.41    4.98
  -2   3  -5  138.77    5.33
  -2   3  -5  146.24    5.66
  -2   3  -5  147.54    5.08
   2  -3   5  145.34    4.81
   2  -3   5  142.61    4.62
   2  -3   5  146.42    5.00
   2  -3   5  140.54    5.42
   2  -3   5  146.09    5.51
   2  -3   5  139.86    5.00
   2  -3   5  146.32    5.12
   2  -3   5  138.87    5.03
  -2   4  -5   25.42    1.77
  -2   4  -5   23.72    1.76
  -2   4  -5   22.00    1.93
  -2   4  -5   25.16    1.96
   2  -4   5   23.80    2.00
   2  -4   5   28.31    2.62
   2  -4   5   20.00    1.59
   2  -4   5   24.13    1.68
   2  -4   5   22.59    2.05
   2  -4   5   25.10    1.95
   2  -4   5   24.88    1.78
  -2   5  -5    1.61    0.77
  -2   5  -5    1.66    0.47
   2  -5   5    2.12    0.77
   2  -5   5    2.36    0.77
   2  -5   5    2.43    0.82
   2  -5   5    1.49    0.56
  -2   6  -5   27.77    2.01
  -2   6  -5   26.73    2.13
   2  -6   5   28.86    2.48
   2  -6   5   29.37    2.16
   2  -6   5   29.56    2.42
   2  -6   5   31.69    2.54
  -2   7  -5   16.11    1.73
  -2   7  -5   16.75    1.62
   2  -7   5   15.37    1.77
   2  -7   5   17.10    2.08
  -3  -7  -5   -0.19    0.45
  -3  -7  -5   -0.06    0.28
   3   7   5    0.71    0.66
  -3  -6  -5    5.99    1.06
  -3  -6  -5    5.71    1.31
  -3  -6  -5    3.05    0.78
  -3  -6  -5    3.92    0.64
   3   6   5    4.98    0.92
   3   6   5    3.06    0.62
  -3  -5  -5  101.20    4.12
  -3  -5  -5  101.63    4.36
  -3  -5  -5   97.69    4.58
  -3  -5  -5   96.50    3.63
   3   5   5  103.14    4.38
   3   5   5   96.14    4.24
   3   5   5   96.35    3.51
  -3  -4  -5   14.49    1.14
  -3  -4  -5   18.36    1.83
  -3  -4  -5   14.81    1.41
  -3  -4  -5   15.85    1.57
   3   4   5   16.59    1.15
   3   4   5   12.32    1.25
   3   4   5   12.81    1.34
   3   4   5   13.38    1.27
  -3  -3  -5   39.36    1.96
  -3  -3  -5   38.14    2.42
  -3  -3  -5   40.97    2.33
  -3  -3  -5   43.05    2.18
  -3  -3  -5   41.58    3.26
  -3  -3  -5   39.84    2.03
  -3  -3  -5   39.39    2.54
  -3  -3  -5   40.72    1.96
   3   3   5   39.52    2.24
   3   3   5   42.72    2.19
   3   3   5   39.24    1.95
   3   3   5   39.66    2.32
   3   3   5   38.44    2.29
  -3  -2  -5    3.91    1.16
  -3  -2  -5    4.59    0.58
  -3  -2  -5    3.83    0.63
  -3  -2  -5    4.02    0.81
  -3  -2  -5    5.46    0.74
  -3  -2  -5    4.19    0.83
  -3  -2  -5    3.47    0.88
  -3  -2  -5    3.06    0.76
   3   2   5    5.57    0.82
   3   2   5    4.26    0.59
   3   2   5    2.33    0.62
   3   2   5    4.98    0.69
  -3  -1  -5  120.72    4.20
  -3  -1  -5  118.70    4.24
  -3  -1  -5  115.31    4.45
  -3  -1  -5  112.54    4.13
  -3  -1  -5  117.60    3.65
  -3  -1  -5  120.52    3.86
  -3  -1  -5  111.28    4.63
   3   1   5  117.06    4.19
   3   1   5  113.03    3.55
   3   1   5  114.74    4.08
   3   1   5  119.34    3.63
   3   1   5  117.11    4.11
   3   1   5  117.26    4.31
  -3   0  -5   54.90    2.54
  -3   0  -5   53.58    2.39
  -3   0  -5   54.72    2.11
  -3   0  -5   53.06    2.45
  -3   0  -5   54.29    2.52
  -3   0  -5   54.51    2.92
  -3   0  -5   55.51    2.65
  -3   0  -5   52.32    2.55
  -3   0  -5   54.30    2.73
   3   0   5   54.00    2.25
   3   0   5   55.71    2.57
   3   0   5   54.61    2.57
   3   0   5   54.32    2.56
   3   0   5   56.25    1.96
   3   0   5   54.39    2.59
   3   0   5   55.15    2.46
   3   0   5   59.45    2.73
  -3   1  -5  120.01    4.29
  -3   1  -5  110.69    4.45
  -3   1  -5  114.53    4.81
  -3   1  -5  120.02    4.31
  -3   1  -5  115.06    4.28
  -3   1  -5  116.38    4.48
  -3   1  -5  117.62    4.21
  -3   1  -5  116.77    4.16
   3  -1   5  118.40    4.86
   3  -1   5  112.39    4.26
   3  -1   5  116.17    4.38
   3  -1   5  116.09    3.99
   3  -1   5  121.77    4.45
   3  -1   5  117.96    4.04
   3  -1   5  119.61    3.68
   3  -1   5  121.11    4.27
   3  -1   5  118.42    4.47
  -3   2  -5    3.72    0.82
  -3   2  -5    4.10    0.83
  -3   2  -5    3.45    0.67
  -3   2  -5    4.73    0.78
  -3   2  -5    4.25    0.71
  -3   2  -5    4.68    0.87
  -3   2  -5    4.63    0.77
  -3   2  -5    3.98    0.74
   3  -2   5    4.31    0.68
   3  -2   5    3.60    0.69
   3  -2   5    4.26    0.64
   3  -2   5    4.55    0.62
   3  -2   5    3.47    0.58
   3  -2   5    4.19    0.69
   3  -2   5    3.20    0.77
   3  -2   5    3.65    0.91
   3  -2   5    4.54    0.97
  -3   3  -5   37.89    2.64
  -3   3  -5   38.30    2.50
  -3   3  -5   41.13    3.04
  -3   3  -5   36.37    2.41
  -3   3  -5   42.41    2.28
  -3   3  -5   40.16    2.78
  -3   3  -5   39.78    2.29
   3  -3   5   42.43    2.42
   3  -3   5   39.28    2.10
   3  -3   5   42.62    2.19
   3  -3   5   38.89    2.53
   3  -3   5   40.97    2.71
   3  -3   5   40.61    2.10
   3  -3   5   42.94    2.34
   3  -3   5   39.58    2.65
   3  -3   5   37.96    2.19
  -3   4  -5   15.08    1.61
  -3   4  -5   13.62    1.30
  -3   4  -5   14.64    1.42
  -3   4  -5   11.24    2.20
  -3   4  -5   12.48    1.42
  -3   4  -5   12.78    1.25
   3  -4   5   13.50    1.33
   3  -4   5   15.48    1.73
   3  -4   5   13.35    1.29
   3  -4   5   18.38    1.75
   3  -4   5   16.09    1.39
   3  -4   5   15.71    1.50
   3  -4   5   14.41    1.79
   3  -4   5   13.88    1.33
  -3   5  -5   97.42    4.24
  -3   5  -5   95.65    3.98
   3  -5   5   93.97    4.56
   3  -5   5  100.51    4.56
   3  -5   5   95.77    4.14
   3  -5   5   77.88    5.31
  -3   6  -5    4.74    0.86
   3  -6   5    3.10    0.80
   3  -6   5    5.12    1.16
   3  -6   5    2.66    0.87
  -3   7  -5    2.23    0.74
  -3   7  -5    0.54    0.46
   3  -7   5    0.00    0.75
  -4  -6  -5    3.14    0.89
  -4  -6  -5    4.57    0.77
   4   6   5    5.11    0.91
   4   6   5    5.66    1.06
  -4  -5  -5    0.53    0.59
  -4  -5  -5   -0.43    0.29
  -4  -5  -5   -0.07    0.34
   4   5   5   -0.62    0.32
  -4  -4  -5    1.23    0.56
  -4  -4  -5    1.10    0.47
   4   4   5    0.77    0.30
   4   4   5    1.59    0.52
  -4  -3  -5   68.83    3.28
  -4  -3  -5   66.28    3.17
  -4  -3  -5   65.86    2.98
  -4  -3  -5   62.99    3.82
  -4  -3  -5   64.76    3.39
  -4  -3  -5   58.66    3.01
   4   3   5   66.54    3.01
   4   3   5   65.78    3.18
   4   3   5   64.63    2.88
  -4  -2  -5    3.56    0.68
  -4  -2  -5    4.19    0.68
  -4  -2  -5    3.19    0.80
  -4  -2  -5    2.59    0.71
  -4  -2  -5    4.46    0.78
  -4  -2  -5    3.19    0.59
  -4  -2  -5    2.42    0.91
   4   2   5    4.08    0.65
   4   2   5    3.86    0.65
   4   2   5    2.42    0.55
   4   2   5    2.43    0.62
  -4  -1  -5   35.52    2.13
  -4  -1  -5   33.79    1.94
  -4  -1  -5   35.10    2.29
  -4  -1  -5   31.91    1.84
  -4  -1  -5   35.01    1.74
  -4  -1  -5   36.11    2.16
  -4  -1  -5   38.88    2.12
  -4  -1  -5   34.88    2.47
   4   1   5   38.36    2.20
   4   1   5   37.32    1.77
   4   1   5   32.90    1.74
   4   1   5   32.22    1.96
   4   1   5   35.76    2.16
   4   1   5   33.63    2.39
   4   1   5   36.16    2.04
  -4   0  -5   -0.03    0.24
  -4   0  -5   -0.14    0.22
  -4   0  -5    0.18    0.24
  -4   0  -5   -0.33    0.23
  -4   0  -5   -0.06    0.45
  -4   0  -5    0.32    0.25
  -4   0  -5   -0.31    0.29
  -4   0  -5   -0.15    0.18
   4   0   5   -0.48    0.20
   4   0   5    0.25    0.22
   4   0   5    0.41    0.26
   4   0   5   -0.13    0.16
   4   0   5    0.48    0.22
  -4   1  -5   35.87    2.27
  -4   1  -5   33.70    2.44
  -4   1  -5   30.23    1.95
  -4   1  -5   35.74    2.34
  -4   1  -5   35.66    2.15
  -4   1  -5   37.85    2.17
  -4   1  -5   33.70    1.98
   4  -1   5   37.34    1.93
   4  -1   5   35.63    2.48
   4  -1   5   29.14    2.73
   4  -1   5   35.81    2.14
   4  -1   5   35.39    1.80
   4  -1   5   34.48    2.24
   4  -1   5   39.13    2.21
   4  -1   5   35.94    2.11
   4  -1   5   34.24    2.23
   4  -1   5   35.50    1.78
  -4   2  -5    1.46    0.60
  -4   2  -5    3.40    0.84
  -4   2  -5    3.45    0.68
  -4   2  -5    2.96    0.78
  -4   2  -5    2.51    0.63
  -4   2  -5    2.65    0.69
  -4   2  -5    4.34    0.94
   4  -2   5    2.72    0.95
   4  -2   5    3.78    0.73
   4  -2   5    2.69    0.66
   4  -2   5    2.44    0.56
   4  -2   5    2.59    0.75
   4  -2   5    3.07    0.59
   4  -2   5    2.27    0.60
   4  -2   5    4.30    0.85
   4  -2   5    2.93    0.60
  -4   3  -5   64.31    3.73
  -4   3  -5   64.56    3.15
  -4   3  -5   62.88    3.05
  -4   3  -5   58.30    3.28
  -4   3  -5   61.18    2.81
  -4   3  -5   61.64    3.43
   4  -3   5   60.97    4.86
   4  -3   5   65.59    2.74
   4  -3   5   64.71    3.18
   4  -3   5   65.52    3.65
   4  -3   5   60.17    2.92
   4  -3   5   61.92    3.11
   4  -3   5   62.02    3.03
   4  -3   5   61.99    3.56
  -4   4  -5    1.13    0.52
  -4   4  -5    0.67    0.40
  -4   4  -5    1.43    0.57
   4  -4   5    1.72    0.97
   4  -4   5    1.43    0.57
   4  -4   5    1.79    0.54
   4  -4   5    0.58    0.48
   4  -4   5    0.72    0.70
   4  -5   5   -0.10    0.44
   4  -5   5   -0.04    0.42
  -4   6  -5    5.19    0.94
   4  -6   5    4.59    1.06
   4  -6   5    5.23    1.32
  -5  -6  -5    2.70    0.74
   5   6   5    2.66    0.89
   5   6   5    1.99    0.74
  -5  -5  -5   22.99    1.75
   5   5   5   25.11    1.73
   5   5   5   21.93    2.24
  -5  -4  -5    1.05    0.47
  -5  -4  -5    1.46    0.56
  -5  -4  -5    1.48    0.54
  -5  -4  -5    2.07    0.67
   5   4   5    2.05    0.61
   5   4   5    0.70    0.49
   5   4   5    1.41    0.48
  -5  -3  -5   16.70    1.50
  -5  -3  -5   14.99    1.70
  -5  -3  -5   16.82    1.54
   5   3   5   17.71    1.50
   5   3   5   16.33    1.53
   5   3   5   17.96    1.48
  -5  -2  -5    5.62    0.96
  -5  -2  -5    4.34    0.79
  -5  -2  -5    5.01    0.98
  -5  -2  -5    3.58    0.87
  -5  -2  -5    5.73    1.41
   5   2   5    3.38    0.78
   5   2   5    5.15    0.74
   5   2   5    4.18    0.77
   5   2   5    3.01    0.76
   5   2   5    3.93    0.80
  -5  -1  -5   23.85    1.81
  -5  -1  -5   22.28    2.11
  -5  -1  -5   25.24    1.80
  -5  -1  -5   18.72    1.79
  -5  -1  -5   22.30    1.83
  -5  -1  -5   22.24    1.39
  -5  -1  -5   22.87    1.59
   5   1   5   24.10    1.81
   5   1   5   20.44    1.65
   5   1   5   20.56    1.69
   5   1   5   23.33    1.52
  -5   0  -5   16.27    1.38
  -5   0  -5   16.01    1.61
  -5   0  -5   16.65    1.32
  -5   0  -5   16.54    1.30
  -5   0  -5   15.73    1.49
  -5   0  -5   14.42    1.68
  -5   0  -5   16.32    1.61
  -5   0  -5   14.10    1.53
  -5   0  -5   15.46    1.33
  -5   0  -5   14.48    1.44
   5   0   5   16.56    1.51
   5   0   5   15.97    1.47
   5   0   5   14.03    1.40
   5   0   5   16.85    1.23
   5   0   5   15.32    1.73
   5   0   5   15.91    1.37
   5   0   5   16.25    1.55
  -5   1  -5   22.43    1.64
  -5   1  -5   20.41    1.61
  -5   1  -5   21.17    1.70
  -5   1  -5   22.87    2.03
  -5   1  -5   24.07    1.54
  -5   1  -5   21.40    1.68
  -5   1  -5   22.05    1.57
  -5   1  -5   22.77    2.07
   5  -1   5   21.29    2.02
   5  -1   5   21.17    1.70
   5  -1   5   21.09    1.82
   5  -1   5   21.82    1.48
   5  -1   5   23.16    1.75
   5  -1   5   20.75    1.85
   5  -1   5   22.19    1.86
  -5   2  -5    4.74    0.89
  -5   2  -5    3.07    0.74
  -5   2  -5    4.87    0.79
  -5   2  -5    2.24    0.86
  -5   2  -5    3.21    0.97
  -5   2  -5    2.85    0.69
  -5   2  -5    3.14    0.87
  -5   2  -5    3.18    0.63
  -5   2  -5    4.07    0.79
   5  -2   5    3.27    0.72
   5  -2   5    3.37    0.94
   5  -2   5    3.05    0.88
   5  -2   5    3.81    0.75
   5  -2   5    4.53    1.05
   5  -2   5    6.00    0.91
   5  -2   5    3.85    0.69
  -5   3  -5   16.02    1.69
  -5   3  -5   15.86    1.67
  -5   3  -5   19.86    1.58
  -5   3  -5   17.91    1.57
   5  -3   5   16.81    1.54
   5  -3   5   20.28    4.28
   5  -3   5   13.59    1.43
   5  -3   5   18.46    1.90
   5  -3   5   20.80    2.08
  -5   4  -5    1.00    0.50
  -5   4  -5    0.55    0.53
   5  -4   5    0.06    0.41
   5  -4   5    1.21    0.66
   5  -4   5    2.33    0.80
  -5   5  -5   27.03    1.95
   5  -5   5   24.03    2.31
  -5   6  -5    3.46    0.88
   5  -6   5    0.97    0.68
   5  -6   5    1.18    0.96
   5  -6   5    2.58    0.87
  -6  -5  -5   -0.83    0.34
  -6  -5  -5   -0.14    0.49
  -6  -5  -5   -0.06    0.70
   6   5   5    0.45    0.50
   6   5   5   -0.24    0.39
  -6  -4  -5    1.92    0.86
  -6  -4  -5    1.23    0.60
  -6  -4  -5    1.54    0.57
   6   4   5    2.25    0.74
   6   4   5    2.97    0.71
  -6  -3  -5   12.51    1.43
  -6  -3  -5   15.19    1.69
  -6  -3  -5   14.62    2.24
   6   3   5   13.78    1.45
   6   3   5   14.66    1.50
   6   3   5   11.70    1.35
  -6  -2  -5   13.09    1.55
  -6  -2  -5   18.26    1.69
  -6  -2  -5   15.96    1.44
  -6  -2  -5   13.82    1.41
   6   2   5    9.92    1.26
   6   2   5   11.52    1.28
   6   2   5   13.22    1.76
   6   2   5   12.91    1.43
  -6  -1  -5    6.20    1.07
  -6  -1  -5    6.55    1.22
  -6  -1  -5    6.42    1.06
  -6  -1  -5    6.14    0.82
  -6  -1  -5    9.71    1.63
  -6  -1  -5    6.86    0.94
  -6  -1  -5    6.73    1.10
   6   1   5    5.16    0.82
   6   1   5    6.64    1.03
   6   1   5    5.65    0.85
   6   1   5    5.06    0.95
   6   1   5    5.75    1.04
   6   1   5    6.92    1.20
  -6   0  -5    0.10    0.36
  -6   0  -5    0.09    0.32
  -6   0  -5   -0.72    0.52
  -6   0  -5    0.21    0.40
  -6   0  -5   -0.06    0.27
   6   0   5    0.44    0.44
   6   0   5   -0.41    0.24
   6   0   5   -0.28    0.39
   6   0   5    0.24    0.29
   6   0   5    0.19    0.36
  -6   1  -5    3.51    1.07
  -6   1  -5    8.09    1.28
  -6   1  -5    6.90    1.16
  -6   1  -5    5.81    0.95
  -6   1  -5    5.50    0.95
  -6   1  -5    7.89    1.22
  -6   1  -5    8.03    1.37
   6  -1   5    6.37    0.88
   6  -1   5    7.09    1.05
   6  -1   5    6.54    1.13
   6  -1   5    5.13    0.91
   6  -1   5    4.71    1.49
   6  -1   5    7.41    1.25
  -6   2  -5   16.82    1.97
  -6   2  -5   13.34    1.73
  -6   2  -5   12.86    1.56
  -6   2  -5   12.20    1.35
  -6   2  -5   12.50    1.37
   6  -2   5   11.98    1.78
   6  -2   5   14.51    1.87
   6  -2   5   13.62    1.47
   6  -2   5   14.08    1.76
  -6   3  -5   17.06    1.58
  -6   3  -5   11.79    1.38
   6  -3   5   11.69    1.47
   6  -3   5   12.28    1.77
   6  -3   5   13.26    1.42
  -6   4  -5    2.88    0.83
  -6   4  -5    1.50    0.66
   6  -4   5    1.65    0.81
   6  -4   5    2.08    0.72
  -6   5  -5    0.09    0.38
   6  -5   5   -0.85    0.47
  -7  -4  -5    9.68    1.62
  -7  -4  -5    8.21    1.35
  -7  -4  -5    8.51    1.39
   7   4   5    8.43    1.36
   7   4   5   10.74    1.38
  -7  -3  -5    1.43    0.58
  -7  -3  -5    1.17    0.64
  -7  -3  -5    1.62    0.87
   7   3   5    2.84    0.77
   7   3   5    2.43    0.76
  -7  -2  -5   -0.43    0.51
   7   2   5    0.21    0.35
   7   2   5    0.15    0.33
  -7  -1  -5   21.83    1.83
  -7  -1  -5   19.15    2.53
  -7  -1  -5   16.84    1.88
   7   1   5   17.36    1.68
   7   1   5   19.58    1.96
   7   1   5   18.47    1.57
  -7   0  -5   11.90    1.52
  -7   0  -5    9.59    1.48
  -7   0  -5   13.55    1.87
   7   0   5   10.50    1.38
   7   0   5   14.68    1.87
  -7   1  -5   15.37    2.33
  -7   1  -5   16.51    1.76
   7  -1   5   15.86    1.52
   7  -1   5   16.94    1.64
  -7   2  -5   -0.27    0.44
  -7   2  -5    0.66    0.40
  -7   2  -5    0.50    0.37
   7  -2   5   -0.43    0.29
  -7   3  -5    1.02    0.71
  -7   3  -5    2.70    0.84
   7  -3   5    3.13    0.87
  -7   4  -5    9.57    1.31
  -7   4  -5   10.09    1.36
   7  -4   5    8.58    1.35
  -8  -3  -5    0.28    0.55
  -8  -3  -5    0.04    1.00
  -8  -3  -5    1.49    1.19
   8   3   5    0.56    0.68
   8   3   5    0.33    0.58
   8   3   5    0.66    0.63
   8   2   5   81.22    4.11
   8   2   5   86.59    4.62
  -8  -1  -5   -0.52    0.37
   8   1   5    0.72    0.49
   8   0   5   -0.01    0.41
  -8   1  -5   -0.91    0.42
   8  -1   5    0.13    0.46
  -8   2  -5   88.48    4.43
  -8   2  -5   83.17    4.52
  -8   3  -5    0.39    0.55
  -8   3  -5    1.43    0.71
   8  -3   5    0.52    0.55
   8  -3   5    0.27    0.58
   8  -3   5   -1.04    0.46
   9   1   5    0.10    0.72
   9   1   5    1.17    1.05
   9   0   5   14.17    1.73
   9  -1   5   -0.02    0.64
   9  -1   5    0.63    0.56
   8  -3  -6    2.58    0.99
   8  -2  -6    1.57    0.52
   8  -2  -6    0.95    0.59
   8  -2  -6    0.98    0.53
  -8   2   6    0.81    0.37
   8  -1  -6   23.38    1.66
   8  -1  -6   21.87    1.82
   8  -1  -6   21.95    1.87
  -8   1   6   27.47    2.91
   8   0  -6    1.33    0.59
   8   0  -6    1.40    0.55
  -8   0   6    1.72    0.68
  -8   0   6    0.79    0.47
   8   1  -6   24.17    1.94
   8   1  -6   19.10    1.82
   8   1  -6   19.37    1.90
  -8  -1   6   20.67    1.94
  -8  -1   6   23.66    1.81
   8   2  -6    1.54    0.70
   8   2  -6    0.59    0.58
   8   2  -6    1.12    0.69
  -8  -2   6    2.10    1.21
   8   3  -6    3.04    0.97
   8   3  -6    1.98    0.95
   8   3  -6    3.65    0.94
  -8  -3   6    4.27    1.28
  -8  -3   6    3.58    1.12
  -8  -3   6    3.58    1.04
   7  -4  -6    7.29    1.21
   7  -3  -6    3.38    0.62
   7  -3  -6    5.13    1.00
  -7   3   6    5.67    0.66
  -7   3   6    5.78    1.07
   7  -2  -6   29.18    2.10
   7  -2  -6   30.31    2.08
   7  -1  -6    2.23    0.70
   7  -1  -6    3.76    0.66
  -7   1   6    1.67    0.71
   7   0  -6   -0.20    0.26
   7   0  -6    0.70    0.37
  -7   0   6   -0.48    0.35
   7   1  -6    2.29    0.65
   7   1  -6    1.33    0.56
  -7  -1   6    4.27    0.78
  -7  -1   6    1.92    0.64
   7   2  -6   29.62    2.29
   7   2  -6   28.68    2.10
  -7  -2   6   26.82    2.17
  -7  -2   6   31.30    2.15
  -7  -2   6   31.35    2.40
   7   3  -6    5.50    0.96
   7   3  -6    4.31    1.19
   7   3  -6    5.26    0.96
  -7  -3   6    6.27    1.18
  -7  -3   6    4.87    1.09
  -7  -3   6    3.63    0.97
   7   4  -6    6.08    1.23
   7   4  -6    4.91    1.00
  -7  -4   6    3.47    1.04
  -7  -4   6    5.90    1.36
   6  -5  -6    8.85    1.25
   6  -5  -6    6.85    1.26
   6  -4  -6   25.62    1.93
  -6   4   6   25.98    2.10
   6  -3  -6    1.26    0.48
   6  -3  -6    1.00    0.30
   6  -3  -6    0.28    0.32
  -6   3   6   -0.15    0.40
  -6   3   6    1.20    0.48
   6  -2  -6    4.25    0.86
   6  -2  -6    2.65    0.67
   6  -2  -6    2.66    0.71
   6  -2  -6    2.98    0.52
  -6   2   6    2.19    0.73
  -6   2   6    4.40    0.89
  -6   2   6    3.34    0.47
  -6   2   6    2.84    0.72
   6  -1  -6   17.79    1.28
   6  -1  -6   16.86    1.43
   6  -1  -6   16.43    1.71
   6  -1  -6   17.84    1.52
  -6   1   6   16.34    1.16
  -6   1   6   19.42    1.63
   6   0  -6   45.69    3.08
   6   0  -6   53.35    3.46
   6   0  -6   50.91    2.80
   6   0  -6   51.79    2.94
  -6   0   6   51.39    2.38
   6   1  -6   18.78    1.47
   6   1  -6   17.85    1.53
   6   1  -6   18.35    1.68
   6   1  -6   15.63    1.72
  -6  -1   6   18.41    1.42
  -6  -1   6   16.23    1.60
  -6  -1   6   17.98    1.62
   6   2  -6    1.97    0.57
   6   2  -6    2.52    0.71
   6   2  -6    3.02    0.84
  -6  -2   6    2.50    0.75
  -6  -2   6    2.57    0.77
  -6  -2   6    2.80    0.83
   6   3  -6    0.33    0.42
  -6  -3   6   -0.12    0.43
  -6  -3   6    0.34    0.54
  -6  -3   6    0.57    0.61
   6   4  -6   26.12    2.12
  -6  -4   6   24.41    2.15
  -6  -4   6   24.83    2.21
   6   5  -6    6.67    1.24
  -6  -5   6   10.55    1.72
   5  -5  -6    5.52    0.97
   5  -5  -6    6.02    1.12
   5  -4  -6   20.18    1.77
   5  -4  -6   18.11    1.71
   5  -4  -6   20.11    1.79
   5  -4  -6   19.89    1.64
   5  -3  -6   15.85    1.48
   5  -3  -6   14.39    1.43
   5  -3  -6   15.65    1.30
   5  -3  -6   14.83    1.62
   5  -3  -6   14.43    1.37
  -5   3   6   16.35    1.44
   5  -2  -6  138.28    5.12
   5  -2  -6  144.92    5.41
   5  -2  -6  130.51    4.92
   5  -2  -6  135.28    4.68
   5  -2  -6  128.76    4.13
  -5   2   6  138.62    5.04
  -5   2   6  129.65    5.41
   5  -1  -6    4.15    0.73
   5  -1  -6    4.35    0.70
   5  -1  -6    3.07    1.07
   5  -1  -6    3.51    0.57
   5  -1  -6    4.38    1.02
  -5   1   6    6.23    0.98
  -5   1   6    4.89    0.81
  -5   1   6    5.45    0.86
  -5   1   6    4.23    0.80
  -5   1   6    5.03    0.57
  -5   1   6    6.56    0.90
   5   0  -6    0.07    0.33
   5   0  -6   -0.44    0.21
   5   0  -6   -0.35    0.31
   5   0  -6   -0.30    0.21
   5   0  -6   -0.06    0.25
   5   0  -6    0.31    0.35
  -5   0   6   -0.07    0.22
  -5   0   6   -0.14    0.30
  -5   0   6   -0.26    0.17
   5   1  -6    3.08    0.83
   5   1  -6    4.92    0.77
   5   1  -6    4.29    0.69
   5   1  -6    4.64    1.35
   5   1  -6    5.85    1.14
  -5  -1   6    4.11    0.76
  -5  -1   6    4.22    0.86
  -5  -1   6    4.49    0.70
  -5  -1   6    2.61    0.64
   5   2  -6  129.26    4.73
   5   2  -6  135.15    5.21
   5   2  -6  131.58    5.16
   5   2  -6  130.46    5.46
  -5  -2   6  131.35    5.08
  -5  -2   6  136.45    5.01
  -5  -2   6  130.49    5.01
  -5  -2   6  128.52    5.22
   5   3  -6   13.39    1.38
   5   3  -6   14.13    1.54
   5   3  -6   13.60    1.29
  -5  -3   6   14.14    1.49
  -5  -3   6   13.34    1.50
  -5  -3   6   16.22    1.51
  -5  -3   6   15.18    1.57
   5   4  -6   15.62    1.51
  -5  -4   6   17.93    2.00
   5   5  -6    4.92    1.15
  -5  -5   6    4.48    1.30
   4  -6  -6    6.30    1.26
   4  -5  -6    0.68    0.46
   4  -5  -6    0.81    0.53
   4  -5  -6    1.43    0.61
   4  -5  -6    0.19    0.52
   4  -4  -6   25.12    2.03
   4  -4  -6   28.15    1.89
   4  -4  -6   27.96    2.02
   4  -4  -6   24.45    1.95
   4  -3  -6    0.62    0.34
   4  -3  -6    0.65    0.42
   4  -3  -6    1.03    0.42
   4  -3  -6    0.31    0.48
   4  -3  -6    1.76    0.54
  -4   3   6    0.71    0.37
   4  -2  -6    2.95    0.70
   4  -2  -6    3.73    0.70
   4  -2  -6    2.88    0.51
   4  -2  -6    1.99    0.38
   4  -2  -6    3.25    0.81
   4  -2  -6    2.22    0.59
  -4   2   6    1.52    0.95
  -4   2   6    2.35    0.85
  -4   2   6    2.04    0.46
   4  -1  -6    6.19    0.98
   4  -1  -6    6.07    0.66
   4  -1  -6    7.75    0.92
   4  -1  -6    6.29    0.68
   4  -1  -6    6.41    0.82
  -4   1   6    6.18    0.89
  -4   1   6    5.45    0.82
  -4   1   6    7.02    0.79
  -4   1   6    6.15    0.62
  -4   1   6    6.86    0.91
   4   0  -6   62.41    2.44
   4   0  -6   68.14    2.95
   4   0  -6   69.60    3.32
   4   0  -6   63.69    3.16
   4   0  -6   67.99    2.80
   4   0  -6   68.75    2.96
  -4   0   6   69.47    3.23
  -4   0   6   64.90    3.17
  -4   0   6   68.31    2.68
  -4   0   6   68.94    3.14
  -4   0   6   66.81    3.04
   4   1  -6    6.30    0.95
   4   1  -6    5.51    0.80
   4   1  -6    6.43    1.07
   4   1  -6    6.52    0.97
   4   1  -6    4.68    0.72
  -4  -1   6    7.83    0.86
  -4  -1   6    5.95    0.88
  -4  -1   6    6.73    0.89
  -4  -1   6    7.34    0.90
  -4  -1   6    6.20    0.87
   4   2  -6    2.88    0.73
   4   2  -6    3.74    0.63
   4   2  -6    2.93    0.82
   4   2  -6    2.07    0.61
   4   2  -6    2.33    0.78
  -4  -2   6    1.56    0.54
  -4  -2   6    2.22    0.60
  -4  -2   6    2.76    0.80
  -4  -2   6    3.78    0.69
  -4  -2   6    2.05    0.56
  -4  -2   6    1.13    0.48
   4   3  -6    1.10    0.39
   4   3  -6    1.04    0.51
   4   3  -6    0.97    0.56
   4   3  -6    1.03    0.48
  -4  -3   6    0.14    0.32
  -4  -3   6    1.48    0.76
  -4  -3   6    0.26    0.33
  -4  -3   6    1.65    0.64
   4   4  -6   25.81    1.93
   4   4  -6   26.07    1.99
   4   4  -6   29.25    2.52
  -4  -4   6   27.31    2.28
  -4  -4   6   23.97    2.23
  -4  -4   6   27.24    1.85
  -4  -4   6   23.59    2.07
  -4  -4   6   25.86    1.91
   4   5  -6    0.04    0.34
   4   5  -6    0.55    0.55
   4   6  -6    3.56    0.88
   4   6  -6    5.89    1.18
   3  -6  -6   38.16    2.67
   3  -6  -6   38.89    2.91
   3  -6  -6   37.76    2.68
   3  -5  -6    0.41    0.41
   3  -5  -6    0.47    0.36
   3  -5  -6    0.25    0.37
   3  -5  -6    0.98    0.54
   3  -4  -6   16.66    1.48
   3  -4  -6   18.60    1.61
   3  -4  -6   14.73    1.45
   3  -4  -6   17.70    1.45
   3  -4  -6   15.70    1.39
   3  -4  -6   16.13    1.57
   3  -4  -6   15.67    1.62
   3  -4  -6   17.12    2.07
   3  -3  -6    2.41    0.65
   3  -3  -6    1.71    0.58
   3  -3  -6    2.09    0.58
   3  -3  -6    2.38    0.59
   3  -3  -6    2.38    0.61
   3  -3  -6    1.70    0.57
   3  -3  -6    2.27    0.68
  -3   3   6    3.27    0.63
   3  -2  -6  147.02    3.95
   3  -2  -6  137.47    4.67
   3  -2  -6  133.42    4.67
   3  -2  -6  133.34    4.72
   3  -2  -6  133.49    4.95
   3  -2  -6  136.00    4.46
   3  -2  -6  145.20    4.19
   3  -2  -6  136.36    4.66
  -3   2   6  142.32    4.98
  -3   2   6  118.60    4.48
   3  -1  -6    1.17    0.38
   3  -1  -6    1.14    0.43
   3  -1  -6    1.03    0.34
   3  -1  -6    1.66    0.42
  -3   1   6    1.85    0.34
  -3   1   6    1.04    0.39
  -3   1   6    1.94    0.52
  -3   1   6    1.06    0.43
  -3   1   6    1.20    0.38
  -3   1   6    1.36    0.47
   3   0  -6    0.19    0.22
   3   0  -6    0.02    0.23
   3   0  -6    0.31    0.34
   3   0  -6    0.27    0.22
  -3   0   6    0.19    0.24
  -3   0   6   -0.11    0.14
  -3   0   6    0.22    0.16
  -3   0   6   -0.26    0.17
  -3   0   6   -0.18    0.21
  -3   0   6    0.40    0.31
  -3   0   6    0.32    0.22
  -3   0   6    0.10    0.18
   3   1  -6    1.15    0.58
   3   1  -6    0.91    0.37
   3   1  -6    0.67    0.35
   3   1  -6    1.38    0.49
   3   1  -6    1.35    0.43
   3   1  -6    0.69    0.37
   3   1  -6    0.93    0.48
  -3  -1   6    1.51    0.42
  -3  -1   6    0.74    0.48
  -3  -1   6    0.78    0.36
  -3  -1   6    0.70    0.38
  -3  -1   6    0.99    0.39
  -3  -1   6    1.56    0.46
   3   2  -6  123.46    5.00
   3   2  -6  132.32    4.68
   3   2  -6  147.98    5.69
   3   2  -6  140.29    4.70
   3   2  -6  129.38    4.88
  -3  -2   6  135.47    4.83
  -3  -2   6  135.99    4.56
  -3  -2   6  131.42    4.82
  -3  -2   6  136.80    4.82
  -3  -2   6  126.08    5.55
  -3  -2   6  131.81    5.07
   3   3  -6    4.24    0.84
   3   3  -6    2.53    0.88
   3   3  -6    1.33    0.49
   3   3  -6    1.03    0.55
   3   3  -6    3.44    0.67
   3   3  -6    2.15    0.61
  -3  -3   6    2.08    0.66
  -3  -3   6    2.46    0.76
  -3  -3   6    2.55    0.57
  -3  -3   6    2.20    0.53
  -3  -3   6    0.66    0.74
  -3  -3   6    2.23    0.57
  -3  -3   6    2.68    0.69
  -3  -3   6    2.11    0.62
   3   4  -6   17.34    1.82
   3   4  -6   16.44    1.46
   3   4  -6   12.73    1.78
   3   4  -6   15.99    1.77
  -3  -4   6   16.54    1.68
  -3  -4   6   13.59    1.62
  -3  -4   6   16.44    2.14
  -3  -4   6   15.90    1.61
  -3  -4   6   15.93    1.71
  -3  -4   6   14.03    1.36
   3   5  -6    0.98    0.52
   3   5  -6    0.41    0.32
  -3  -5   6    0.31    0.44
   3   6  -6   35.42    2.49
   2  -6  -6   19.11    1.80
   2  -6  -6   18.08    1.76
   2  -5  -6   15.70    1.58
   2  -5  -6   14.51    1.64
   2  -5  -6   17.39    1.62
   2  -5  -6   15.49    1.55
   2  -5  -6   19.26    1.69
   2  -5  -6   14.79    1.50
   2  -5  -6   14.41    1.63
   2  -4  -6   28.48    1.97
   2  -4  -6   27.16    1.87
   2  -4  -6   25.76    1.93
   2  -4  -6   26.74    1.94
   2  -4  -6   28.43    2.01
   2  -4  -6   25.82    1.92
   2  -4  -6   26.29    1.76
   2  -3  -6   10.21    1.11
   2  -3  -6   10.72    1.02
   2  -3  -6    9.43    1.12
   2  -3  -6    9.73    1.05
   2  -3  -6    9.66    1.04
   2  -3  -6    9.62    1.00
   2  -3  -6   11.13    1.10
   2  -3  -6   12.16    1.19
  -2   3   6    9.22    1.06
   2  -2  -6   20.99    1.10
   2  -2  -6   20.04    1.33
   2  -2  -6   18.34    1.50
   2  -2  -6   19.39    1.46
   2  -2  -6   19.26    1.27
   2  -2  -6   19.77    1.36
   2  -2  -6   17.71    0.95
   2  -2  -6   20.54    1.40
  -2   2   6   17.89    1.04
  -2   2   6   19.51    1.32
  -2   2   6   20.52    1.54
  -2   2   6   19.15    0.99
   2  -1  -6    3.96    0.50
   2  -1  -6    5.61    0.79
   2  -1  -6    4.36    0.67
   2  -1  -6    4.33    0.51
   2  -1  -6    3.45    0.55
   2  -1  -6    4.30    0.46
   2  -1  -6    4.69    0.63
   2  -1  -6    4.56    0.64
   2  -1  -6    3.58    0.51
  -2   1   6    4.36    0.46
  -2   1   6    3.70    0.61
  -2   1   6    4.11    0.71
  -2   1   6    3.75    0.53
  -2   1   6    3.81    0.51
  -2   1   6    4.35    0.56
  -2   1   6    3.71    0.47
   2   0  -6  130.33    3.82
   2   0  -6  129.33    4.75
   2   0  -6  129.08    3.90
   2   0  -6  121.10    4.08
   2   0  -6  122.73    4.52
   2   0  -6  126.60    4.13
   2   0  -6  123.71    3.76
   2   0  -6  127.44    4.31
   2   0  -6  111.32    4.61
   2   0  -6  129.62    4.50
  -2   0   6  127.41    4.50
  -2   0   6  128.27    4.63
  -2   0   6  122.68    4.02
  -2   0   6  135.42    4.44
  -2   0   6  117.79    4.27
  -2   0   6  129.43    3.84
   2   1  -6    3.75    0.71
   2   1  -6    4.40    0.58
   2   1  -6    4.63    0.56
   2   1  -6    4.75    0.67
   2   1  -6    4.16    0.48
   2   1  -6    4.18    0.85
   2   1  -6    4.84    0.67
   2   1  -6    3.82    0.66
   2   1  -6    4.19    0.65
  -2  -1   6    4.70    0.79
  -2  -1   6    5.99    0.74
  -2  -1   6    3.92    0.59
  -2  -1   6    3.50    0.51
  -2  -1   6    4.81    0.77
  -2  -1   6    4.19    0.56
   2   2  -6   20.04    1.56
   2   2  -6   19.78    1.42
   2   2  -6   20.36    1.59
   2   2  -6   21.71    1.38
   2   2  -6   18.19    1.55
   2   2  -6   20.28    1.25
   2   2  -6   20.02    1.42
   2   2  -6   19.21    1.74
   2   2  -6   21.28    1.47
  -2  -2   6   18.64    1.78
  -2  -2   6   20.44    1.64
  -2  -2   6   19.69    1.60
  -2  -2   6   18.40    1.22
  -2  -2   6   20.82    1.42
  -2  -2   6   20.07    1.47
  -2  -2   6   19.98    1.50
  -2  -2   6   20.88    1.30
   2   3  -6   10.18    1.09
   2   3  -6    9.67    1.13
   2   3  -6    8.50    1.22
   2   3  -6   10.47    1.14
   2   3  -6   10.56    1.12
   2   3  -6    9.83    1.21
   2   3  -6    8.15    1.09
   2   3  -6    9.23    1.10
  -2  -3   6    8.90    1.36
  -2  -3   6   10.46    1.22
  -2  -3   6    9.95    0.99
  -2  -3   6   10.10    1.20
  -2  -3   6   11.97    1.26
  -2  -3   6    9.16    1.20
  -2  -3   6    9.70    0.95
   2   4  -6   24.37    1.91
   2   4  -6   24.36    1.98
   2   4  -6   26.02    2.11
   2   4  -6   26.11    1.84
   2   4  -6   27.78    1.71
   2   4  -6   26.22    1.81
   2   4  -6   26.83    2.30
   2   4  -6   23.46    1.75
  -2  -4   6   26.33    1.84
  -2  -4   6   30.32    2.32
  -2  -4   6   24.34    2.36
  -2  -4   6   25.54    2.19
  -2  -4   6   23.39    1.96
  -2  -4   6   25.17    1.75
  -2  -4   6   26.76    2.09
   2   5  -6   16.42    1.89
   2   5  -6   12.27    1.58
   2   5  -6   14.89    1.48
   2   5  -6   15.14    1.46
  -2  -5   6   16.05    1.93
  -2  -5   6   15.21    1.65
   2   6  -6   20.10    1.88
   2   6  -6   16.84    1.87
  -2  -6   6   17.75    1.95
   1  -7  -6   10.77    1.47
   1  -7  -6   10.40    1.45
   1  -6  -6   11.27    1.48
   1  -6  -6    8.01    1.19
   1  -6  -6   11.77    1.46
   1  -6  -6   12.97    1.62
   1  -5  -6    0.31    0.37
   1  -5  -6   -0.28    0.29
   1  -5  -6    0.34    0.45
   1  -5  -6    0.03    0.36
   1  -5  -6    0.63    0.40
   1  -5  -6   -0.58    0.39
   1  -4  -6    4.92    0.82
   1  -4  -6    4.28    0.92
   1  -4  -6    4.68    0.78
   1  -4  -6    4.18    0.63
   1  -4  -6    4.89    0.84
   1  -4  -6    3.44    0.79
   1  -4  -6    2.28    0.57
   1  -4  -6    4.22    0.76
   1  -4  -6    3.66    0.87
   1  -4  -6    3.24    0.83
   1  -3  -6   50.63    2.33
   1  -3  -6   50.77    2.59
   1  -3  -6   49.25    2.63
   1  -3  -6   51.11    2.58
   1  -3  -6   48.45    2.59
   1  -3  -6   50.76    2.34
   1  -3  -6   50.37    2.68
   1  -3  -6   51.47    2.54
  -1   3   6   51.21    2.53
   1  -2  -6    0.15    0.24
   1  -2  -6    0.03    0.18
   1  -2  -6    0.39    0.17
   1  -2  -6    0.41    0.18
   1  -2  -6    0.17    0.28
   1  -2  -6    0.28    0.18
   1  -2  -6    0.14    0.19
  -1   2   6    0.29    0.17
  -1   2   6   -0.33    0.16
  -1   2   6   -0.14    0.23
  -1   2   6   -0.12    0.13
   1  -1  -6   20.11    1.16
   1  -1  -6   19.89    1.49
   1  -1  -6   21.27    1.52
   1  -1  -6   19.89    1.43
   1  -1  -6   19.87    1.04
   1  -1  -6   19.05    1.32
   1  -1  -6   15.51    1.75
   1  -1  -6   19.16    1.30
   1  -1  -6   19.89    0.97
  -1   1   6   19.35    1.09
  -1   1   6   20.15    1.04
  -1   1   6   22.83    1.56
  -1   1   6   18.77    1.30
  -1   1   6   20.64    1.30
   1   0  -6    0.27    0.26
   1   0  -6    0.18    0.28
   1   0  -6    0.59    0.28
   1   0  -6    0.24    0.21
   1   0  -6    0.20    0.18
   1   0  -6   -0.03    0.29
   1   0  -6    0.29    0.24
  -1   0   6    0.13    0.18
  -1   0   6   -0.27    0.18
  -1   0   6    0.04    0.20
  -1   0   6    0.13    0.11
  -1   0   6   -0.03    0.17
  -1   0   6   -0.24    0.14
   1   1  -6   19.45    1.32
   1   1  -6   18.15    0.98
   1   1  -6   20.86    1.48
   1   1  -6   20.95    1.29
   1   1  -6   18.40    1.34
   1   1  -6   21.34    1.58
   1   1  -6   18.87    1.39
   1   1  -6   21.23    1.42
   1   1  -6   20.98    1.64
   1   1  -6   20.23    1.26
  -1  -1   6   21.05    1.02
  -1  -1   6   22.33    1.33
  -1  -1   6   20.78    1.39
  -1  -1   6   19.38    1.34
  -1  -1   6   20.41    1.53
  -1  -1   6   19.19    1.30
  -1  -1   6   20.89    1.46
   1   2  -6   -0.41    0.17
   1   2  -6    0.39    0.25
   1   2  -6   -0.13    0.17
   1   2  -6   -0.22    0.21
   1   2  -6   -0.13    0.19
   1   2  -6   -0.30    0.18
   1   2  -6    0.56    0.37
  -1  -2   6   -0.16    0.18
  -1  -2   6   -0.24    0.16
  -1  -2   6    0.20    0.32
  -1  -2   6   -0.21    0.14
  -1  -2   6    0.04    0.20
  -1  -2   6   -0.04    0.19
   1   3  -6   49.51    2.83
   1   3  -6   51.31    2.42
   1   3  -6   48.95    2.41
   1   3  -6   48.66    2.72
   1   3  -6   45.80    2.65
   1   3  -6   47.07    2.40
   1   3  -6   47.97    2.54
   1   3  -6   50.34    2.96
   1   3  -6   51.67    2.41
   1   3  -6   46.53    2.46
  -1  -3   6   49.85    2.76
  -1  -3   6   49.26    2.43
  -1  -3   6   47.16    2.67
  -1  -3   6   51.69    2.81
  -1  -3   6   47.87    2.24
  -1  -3   6   50.34    3.13
   1   4  -6    4.78    0.78
   1   4  -6    4.40    1.03
   1   4  -6    3.03    0.93
   1   4  -6    6.20    0.86
   1   4  -6    3.58    1.01
   1   4  -6    4.31    0.76
  -1  -4   6    3.36    0.90
  -1  -4   6    2.98    0.91
  -1  -4   6    5.75    1.04
  -1  -4   6    3.90    0.72
   1   5  -6    0.15    0.46
   1   5  -6    0.13    0.57
   1   5  -6    0.25    0.33
   1   5  -6    0.17    0.47
   1   5  -6    0.34    0.34
  -1  -5   6    0.80    0.44
  -1  -5   6    0.86    0.41
  -1  -5   6   -0.27    0.46
  -1  -5   6    0.64    0.57
   1   6  -6    8.55    1.70
   1   6  -6   10.89    1.37
  -1  -6   6   11.20    1.35
  -1  -6   6    9.01    1.39
   1   7  -6   10.29    1.51
   1   7  -6   11.06    1.55
   1   7  -6    9.22    1.53
  -1  -7   6    8.64    1.43
  -1  -7   6    7.06    1.55
  -1  -7   6   12.98    1.94
   0  -7  -6   -0.69    0.44
   0  -7  -6    1.70    0.75
   0  -6  -6   -0.01    0.41
   0  -6  -6   -0.27    0.27
   0  -6  -6   -0.72    0.31
   0  -5  -6   52.57    3.02
   0  -5  -6   51.12    2.77
   0  -5  -6   56.78    3.03
   0  -5  -6   51.73    2.92
   0  -5  -6   51.62    2.93
   0  -4  -6    1.41    0.56
   0  -4  -6    1.61    0.54
   0  -4  -6    1.31    0.44
   0  -4  -6    1.28    0.50
   0  -4  -6    1.08    0.44
   0  -4  -6    1.29    0.53
   0   4   6    1.54    0.55
   0  -3  -6   28.21    1.63
   0  -3  -6   26.56    1.51
   0  -3  -6   28.56    1.43
   0  -3  -6   27.53    1.56
   0  -3  -6   24.56    1.76
   0  -3  -6   26.98    1.81
   0  -3  -6   24.81    1.72
   0  -3  -6   26.58    1.70
   0  -3  -6   23.79    1.27
   0  -3  -6   28.16    1.86
   0  -3  -6   28.10    1.89
   0   3   6   27.58    1.81
   0  -2  -6    0.07    0.24
   0  -2  -6    0.52    0.30
   0  -2  -6    0.91    0.32
   0  -2  -6    0.13    0.27
   0  -2  -6    0.53    0.31
   0  -2  -6    1.29    0.32
   0  -2  -6    0.60    0.32
   0   2   6    1.11    0.23
   0   2   6    0.60    0.33
   0   2   6    0.51    0.20
   0   2   6    0.69    0.33
   0   2   6    0.77    0.25
   0   2   6    0.31    0.24
   0   2   6    0.27    0.20
   0  -1  -6   60.65    2.64
   0  -1  -6   62.64    2.29
   0  -1  -6   58.91    2.35
   0  -1  -6   57.87    2.43
   0  -1  -6   56.55    2.74
   0  -1  -6   65.60    2.78
   0  -1  -6   60.39    2.72
   0  -1  -6   62.29    2.86
   0   1   6   63.07    2.64
   0   1   6   64.63    2.63
   0   1   6   61.25    2.48
   0   1   6   58.49    2.28
   0   1   6   64.72    2.82
   0   1   6   57.10    2.18
   0   0  -6    0.12    0.17
   0   0  -6    0.30    0.23
   0   0  -6    0.26    0.27
   0   0  -6    0.31    0.17
   0   0  -6   -0.26    0.15
   0   0  -6   -0.12    0.22
   0   0  -6   -0.05    0.15
   0   0   6   -0.21    0.14
   0   0   6   -0.17    0.14
   0   0   6    0.23    0.19
   0   0   6    0.01    0.22
   0   0   6    0.44    0.26
   0   0   6   -0.02    0.16
   0   1  -6   57.73    2.49
   0   1  -6   57.90    2.67
   0   1  -6   59.84    2.64
   0   1  -6   63.60    2.58
   0   1  -6   58.45    2.69
   0   1  -6   53.40    2.86
   0   1  -6   58.61    2.55
   0   1  -6   61.71    3.04
   0  -1   6   58.20    2.56
   0  -1   6   59.04    2.61
   0  -1   6   62.75    2.85
   0  -1   6   59.48    2.56
   0  -1   6   61.45    2.54
   0  -1   6   59.76    2.73
   0   2  -6    0.95    0.37
   0   2  -6    0.73    0.32
   0   2  -6    1.07    0.44
   0   2  -6    0.84    0.38
   0   2  -6    0.80    0.28
   0   2  -6    1.41    0.49
   0   2  -6    0.25    0.27
   0   2  -6    0.33    0.32
   0   2  -6    0.79    0.39
   0  -2   6    0.30    0.34
   0  -2   6    0.89    0.37
   0  -2   6    0.59    0.47
   0  -2   6    0.74    0.34
   0  -2   6    0.69    0.36
   0  -2   6    0.35    0.33
   0   3  -6   27.33    1.63
   0   3  -6   25.80    2.01
   0   3  -6   24.36    1.72
[truncated: 98,331 more chars]
