# Supplementary material for: Comparison of the C—H⋯O bonding in two crystalline phases of 1,4-di­thiane 1,1,4,4-tetra­oxide
Source: Acta Crystallogr E Crystallogr Commun. 2019 Apr 5;75(Pt 5):576–9. doi: 10.1107/S2056989019004407 (PMC6505583; doi:10.1107/S2056989019004407)
Supplement: Supplementary file 2 [file e-75-00576-14-disulphone-phase1sup2.hkl]

data_14-disulphone-phase1                                                       
_shelx_title ' 14-Disulphone-Phase 1'                                           
_shelx_refln_list_code          4                                               
_shelx_F_calc_maximum       68.18                                               
_exptl_crystal_F_000       192.00                                               
_reflns_d_resolution_high  0.7665                                               
                                                                                
loop_                                                                           
 _space_group_symop_operation_xyz                                               
 'x, y, z'                                                                      
 '-x, y, -z'                                                                    
 'x+1/2, y+1/2, z'                                                              
 '-x+1/2, y+1/2, -z'                                                            
 '-x, -y, -z'                                                                   
 'x, -y, z'                                                                     
 '-x+1/2, -y+1/2, -z'                                                           
 'x+1/2, -y+1/2, z'                                                             
                                                                                
_cell_length_a     9.0727                                                       
_cell_length_b     7.0765                                                       
_cell_length_c     5.5973                                                       
_cell_angle_alpha  90.000                                                       
_cell_angle_beta  105.894                                                       
_cell_angle_gamma  90.000                                                       
                                                                                
_shelx_F_squared_multiplier     1.000                                           
                                                                                
loop_                                                                           
 _refln_index_h                                                                 
 _refln_index_k                                                                 
 _refln_index_l                                                                 
 _refln_F_squared_calc                                                          
 _refln_F_squared_meas                                                          
 _refln_F_squared_sigma                                                         
 _refln_observed_status                                                         
   2   0   0        542.03        631.86        11.12 o                         
   4   0   0         23.27         27.64         0.77 o                         
   6   0   0        759.27        739.33        13.12 o                         
   8   0   0          0.78          0.96         0.27 o                         
  10   0   0        299.41        292.88         6.04 o                         
   1   1   0       2691.67       2672.98        22.16 o                         
   3   1   0       1843.94       1724.49        17.42 o                         
   5   1   0        112.79        108.45         1.25 o                         
   7   1   0        730.88        699.56         8.88 o                         
   9   1   0        463.60        468.30         6.31 o                         
  11   1   0          1.66          1.22         0.27 o                         
   4   2   0        440.53        426.16         3.26 o                         
   6   2   0        402.93        395.81         3.48 o                         
   8   2   0          0.94          1.18         0.15 o                         
  10   2   0        118.64        120.24         1.67 o                         
   1   3   0         28.01         22.30         0.29 o                         
   3   3   0       3036.41       3097.08        30.65 o                         
   5   3   0          6.27          5.55         0.14 o                         
   7   3   0        472.27        468.97         4.82 o                         
   9   3   0        276.46        287.95         3.25 o                         
   0   4   0       4648.58       4431.44        50.45 o                         
   2   4   0        852.40        887.86         6.49 o                         
   4   4   0         77.01         67.42         0.76 o                         
   6   4   0        394.20        415.53         3.72 o                         
   8   4   0          0.05          0.01         0.09 o                         
  10   4   0        161.07        164.55         2.15 o                         
   1   5   0       1034.87       1015.89         8.46 o                         
   3   5   0        288.52        280.47         2.25 o                         
   5   5   0        104.11        125.12         1.30 o                         
   7   5   0        415.45        421.60         4.60 o                         
   9   5   0        279.94        274.45         3.18 o                         
   0   6   0       1967.85       1944.56        21.92 o                         
   2   6   0        233.27        244.57         2.03 o                         
   4   6   0         50.85         46.79         0.66 o                         
   6   6   0        270.99        286.92         4.02 o                         
   8   6   0          0.57          0.65         0.24 o                         
   1   7   0         28.08         26.53         0.47 o                         
   3   7   0        669.30        687.03         5.99 o                         
   5   7   0          0.81          0.58         0.17 o                         
   7   7   0        177.46        177.77         2.36 o                         
   0   8   0        273.95        279.26         5.67 o                         
   2   8   0        366.89        366.40         5.03 o                         
   4   8   0        161.29        160.45         2.14 o                         
   1   9   0         86.57         85.74         1.75 o                         
 -10   0   1         39.14         35.15         1.36 o                         
  -8   0   1       1004.67        997.54        17.72 o                         
  -6   0   1        250.92        262.56         5.05 o                         
  -4   0   1         99.30        127.75         1.67 o                         
  -2   0   1       3283.44       3107.99        53.76 o                         
   0   0   1        236.48        247.83         2.37 o                         
   2   0   1        365.53        346.36         4.19 o                         
   4   0   1        176.94        177.56         2.27 o                         
   6   0   1         20.72         20.73         0.77 o                         
   8   0   1        364.93        363.07         7.01 o                         
  10   0   1          8.85          8.16         0.67 o                         
 -11   1   1         79.10         80.19         1.71 o                         
  -9   1   1         79.56         80.40         1.56 o                         
  -7   1   1        279.21        260.80         3.62 o                         
  -5   1   1        896.41        891.99         8.83 o                         
  -3   1   1        446.11        492.02         3.68 o                         
  -1   1   1       1649.24       1633.14        12.27 o                         
   1   1   1       1967.31       2005.52        19.11 o                         
   3   1   1        334.07        367.72         2.79 o                         
   5   1   1         16.58         15.65         0.27 o                         
   7   1   1          0.11         -0.02         0.07 o                         
   9   1   1        231.84        225.45         2.66 o                         
 -10   2   1         91.91         89.85         1.78 o                         
  -8   2   1        471.19        450.60         6.02 o                         
  -6   2   1        770.10        795.95         7.99 o                         
  -4   2   1        289.14        272.72         2.15 o                         
  -2   2   1        113.19        107.25         1.00 o                         
   0   2   1        295.49        309.36         2.62 o                         
   2   2   1        671.71        695.37         6.61 o                         
   4   2   1        222.21        221.71         1.78 o                         
   6   2   1        123.05        114.56         1.20 o                         
   8   2   1         94.98         95.99         1.35 o                         
  10   2   1         31.21         32.71         0.76 o                         
 -11   3   1         88.27         88.57         1.42 o                         
  -9   3   1         16.39         16.17         0.47 o                         
  -7   3   1         43.48         43.84         0.61 o                         
  -5   3   1       1257.85       1234.83         8.26 o                         
  -3   3   1          9.80          7.01         0.17 o                         
  -1   3   1        261.38        254.71         1.95 o                         
   1   3   1       1794.89       1876.32        13.85 o                         
   3   3   1         58.34         60.52         0.67 o                         
   5   3   1         52.29         50.44         0.56 o                         
   7   3   1         22.24         18.04         0.46 o                         
   9   3   1         61.14         60.97         1.06 o                         
 -10   4   1         38.73         37.19         1.07 o                         
  -8   4   1        466.82        470.51         4.91 o                         
  -6   4   1        225.21        211.18         1.63 o                         
  -4   4   1         15.83         19.34         0.29 o                         
  -2   4   1        494.17        478.31         3.59 o                         
   0   4   1          0.05          0.85         0.11 o                         
   2   4   1        275.39        267.29         2.39 o                         
   4   4   1        122.98        143.36         1.41 o                         
   6   4   1         38.85         35.60         0.56 o                         
   8   4   1        166.83        174.13         2.17 o                         
  -9   5   1         80.50         78.43         1.66 o                         
  -7   5   1        217.08        218.13         2.61 o                         
  -5   5   1        182.26        180.05         1.55 o                         
  -3   5   1        236.84        223.96         1.84 o                         
  -1   5   1        600.31        607.79         4.56 o                         
   1   5   1        318.29        315.90         2.74 o                         
   3   5   1         53.10         65.84         0.80 o                         
   5   5   1         27.91         33.75         0.53 o                         
   7   5   1         15.51         16.98         0.48 o                         
  -8   6   1        293.44        292.04         4.36 o                         
  -6   6   1         86.60         85.97         1.12 o                         
  -4   6   1         10.61         12.46         0.33 o                         
  -2   6   1        296.88        299.91         2.80 o                         
   0   6   1          0.98          1.84         0.12 o                         
   2   6   1        160.51        157.87         1.55 o                         
   4   6   1         75.48         82.51         1.16 o                         
   6   6   1         21.33         22.70         0.54 o                         
   8   6   1        118.62        114.67         2.00 o                         
  -7   7   1         12.50         13.57         0.50 o                         
  -5   7   1        350.47        332.64         3.17 o                         
  -3   7   1          0.45          0.30         0.09 o                         
  -1   7   1         75.79         74.13         1.10 o                         
   1   7   1        320.44        319.28         3.42 o                         
   3   7   1          2.00          2.42         0.23 o                         
   5   7   1         55.82         54.28         0.95 o                         
  -4   8   1         90.61         90.58         1.20 o                         
  -2   8   1         31.46         31.07         0.69 o                         
   0   8   1         15.28         15.36         0.47 o                         
   2   8   1        128.59        123.18         1.64 o                         
   4   8   1         48.52         51.16         1.19 o                         
  -1   9   1         82.77         81.72         1.70 o                         
   1   9   1         89.34         89.20         1.79 o                         
   8   0   2        471.86        479.16         8.13 o                         
 -10   0   2        261.75        249.77         5.29 o                         
   6   0   2        316.06        308.16         5.36 o                         
  -8   0   2         36.18         35.16         1.22 o                         
  -6   0   2        131.60        118.82         1.68 o                         
  -4   0   2       1251.64       1341.61        12.73 o                         
  -2   0   2          0.61          1.52         0.08 o                         
   0   0   2        676.64        668.81         7.61 o                         
   2   0   2        127.41        146.49         1.84 o                         
   4   0   2         36.91         38.27         0.55 o                         
  10   0   2        157.09        149.62         3.34 o                         
 -11   1   2         58.42         64.05         1.49 o                         
   9   1   2        114.93        121.91         2.78 o                         
  -9   1   2        178.34        175.35         2.78 o                         
   7   1   2        518.87        493.04         8.22 o                         
  -7   1   2        401.15        407.29         4.29 o                         
  -5   1   2        230.06        266.12         2.12 o                         
  -3   1   2         11.34          8.67         0.20 o                         
  -1   1   2         23.91         38.78         0.33 o                         
   1   1   2        941.52        954.51         7.75 o                         
   3   1   2        457.54        437.78         3.34 o                         
   5   1   2          4.55          5.63         0.15 o                         
 -10   2   2         42.76         42.06         1.11 o                         
   8   2   2         59.75         57.24         1.21 o                         
   6   2   2         52.52         57.94         1.51 o                         
  -8   2   2         40.67         42.33         0.99 o                         
  -6   2   2        655.18        641.46         4.89 o                         
   4   2   2       1084.88       1061.82        17.76 o                         
  -4   2   2        294.99        287.45         2.28 o                         
  -2   2   2          9.47         16.86         0.24 o                         
   0   2   2         87.14         77.07         0.79 o                         
   2   2   2         98.18         93.97         1.05 o                         
   9   3   2        152.46        161.89         2.60 o                         
 -11   3   2          4.28          8.22         0.56 o                         
  -9   3   2         25.17         25.49         0.80 o                         
   7   3   2        109.63        110.69         2.47 o                         
  -7   3   2        646.24        639.12         4.86 o                         
  -5   3   2         24.39         21.73         0.31 o                         
  -3   3   2          8.77          6.86         0.19 o                         
  -1   3   2         14.49         15.75         0.28 o                         
   1   3   2        317.55        317.48         3.18 o                         
   3   3   2        737.41        743.78         6.22 o                         
   5   3   2         48.97         45.22         0.61 o                         
   8   4   2        165.72        168.55         3.50 o                         
  -8   4   2          0.22          0.44         0.18 o                         
  -6   4   2        199.47        198.35         1.75 o                         
  -4   4   2        388.46        382.17         3.06 o                         
  -2   4   2          1.36          1.39         0.11 o                         
   0   4   2        199.74        192.50         2.51 o                         
   2   4   2          0.65          2.85         0.16 o                         
   4   4   2        119.68        115.37         1.20 o                         
   6   4   2        100.83        105.47         1.41 o                         
 -10   4   2        167.80        172.56         4.15 o                         
   7   5   2        471.63        476.52         9.30 o                         
   5   5   2        127.28        129.60         2.71 o                         
  -5   5   2        106.27        101.75         1.05 o                         
  -3   5   2         81.50         79.98         0.96 o                         
  -1   5   2          2.39          2.04         0.15 o                         
   1   5   2        350.47        327.20         3.39 o                         
   3   5   2        122.11        131.76         1.38 o                         
  -7   5   2        130.68        125.17         3.05 o                         
  -9   5   2        463.71        474.45         9.30 o                         
   6   6   2         87.31         91.92         2.27 o                         
   4   6   2        157.24        168.73         3.34 o                         
  -4   6   2        208.04        199.12         2.02 o                         
  -2   6   2          3.62          4.99         0.27 o                         
   0   6   2        161.97        158.26         1.89 o                         
   2   6   2          0.35          2.28         0.21 o                         
  -6   6   2        160.25        170.60         3.92 o                         
  -8   6   2         82.04         85.77         1.77 o                         
   5   7   2        208.28        209.29         4.08 o                         
  -3   7   2         25.70         26.11         0.54 o                         
   1   7   2        102.86         99.62         2.26 o                         
  -1   7   2          6.08          7.63         0.33 o                         
  -5   7   2        219.76        226.80         4.95 o                         
   3   7   2        234.33        242.14         2.76 o                         
  -7   7   2        220.58        221.16         3.52 o                         
  -4   8   2         42.70         42.57         0.85 o                         
  -2   8   2          1.29          1.09         0.19 o                         
   0   8   2         56.56         60.33         1.05 o                         
   2   8   2         26.92         25.33         0.64 o                         
 -10   0   3          4.68          4.51         0.64 o                         
  -8   0   3         25.47         24.67         1.00 o                         
  -6   0   3         37.64         48.36         0.88 o                         
  -4   0   3        149.64        139.46         1.50 o                         
  -2   0   3        459.02        421.02         4.07 o                         
   0   0   3       1113.48       1248.73        14.04 o                         
   2   0   3        625.37        632.34         6.07 o                         
   4   0   3        887.30        853.64         8.19 o                         
   6   0   3        103.30        103.14         2.31 o                         
   8   0   3         98.75        100.24         2.44 o                         
 -11   1   3         54.31         55.44         1.35 o                         
  -9   1   3         10.90         12.54         0.54 o                         
  -7   1   3        119.60        108.66         1.17 o                         
  -5   1   3        451.06        459.69         3.56 o                         
  -3   1   3         41.69         41.10         0.42 o                         
  -1   1   3        481.22        504.44         3.73 o                         
   1   1   3         83.79         72.44         0.76 o                         
   3   1   3         85.37         90.23         0.85 o                         
   5   1   3        635.58        621.56         4.69 o                         
   7   1   3         47.04         48.81         1.04 o                         
 -10   2   3         23.25         23.08         0.80 o                         
  -8   2   3        142.85        143.38         2.33 o                         
  -6   2   3          2.02          3.44         0.15 o                         
  -4   2   3        208.11        189.77         1.60 o                         
  -2   2   3         21.61         20.93         0.29 o                         
   0   2   3         43.82         52.96         0.59 o                         
   2   2   3       1801.32       1794.09        14.43 o                         
   4   2   3        180.36        181.63         2.03 o                         
   6   2   3          0.59          0.59         0.15 o                         
   8   2   3        189.00        187.36         2.73 o                         
  -9   3   3         54.42         52.96         1.23 o                         
  -7   3   3        141.84        138.52         1.48 o                         
  -5   3   3        379.92        365.16         2.93 o                         
  -3   3   3          0.94          0.88         0.08 o                         
  -1   3   3        102.08         98.91         0.92 o                         
   1   3   3        403.90        404.90         3.42 o                         
   3   3   3        345.16        338.54         4.21 o                         
   5   3   3        208.24        204.54         2.87 o                         
   7   3   3        104.59        101.70         1.78 o                         
 -10   4   3          0.05          0.04         0.18 o                         
  -8   4   3         51.55         50.93         0.93 o                         
  -6   4   3         18.25         15.79         0.37 o                         
  -4   4   3        119.88        119.68         1.15 o                         
  -2   4   3        142.14        132.99         1.23 o                         
   0   4   3        170.47        165.08         1.89 o                         
   2   4   3        591.36        574.63         5.67 o                         
   4   4   3        307.02        322.16         3.39 o                         
   6   4   3         29.53         27.75         0.78 o                         
  -9   5   3          0.66          0.62         0.22 o                         
  -7   5   3         38.43         38.73         0.67 o                         
  -5   5   3        217.60        216.46         1.93 o                         
  -3   5   3         42.97         42.78         0.58 o                         
  -1   5   3        343.50        332.62         4.22 o                         
   1   5   3          8.51         10.11         0.34 o                         
   3   5   3          0.41          0.29         0.11 o                         
   5   5   3        460.80        459.57         5.76 o                         
   7   5   3          7.64          7.81         0.75 o                         
  -8   6   3         37.74         37.56         0.71 o                         
  -6   6   3         10.87          9.49         0.34 o                         
  -4   6   3         58.64         59.33         0.76 o                         
  -2   6   3        128.49        128.11         1.46 o                         
   0   6   3         88.47         81.76         1.20 o                         
   2   6   3        262.82        258.97         2.90 o                         
   4   6   3        192.98        193.59         2.83 o                         
  -7   7   3         50.60         52.07         0.89 o                         
  -5   7   3        126.73        122.77         1.33 o                         
  -3   7   3          1.25          0.94         0.16 o                         
  -1   7   3         44.20         42.90         0.84 o                         
   1   7   3        142.77        141.93         1.86 o                         
   3   7   3         89.73         87.58         1.33 o                         
  -4   8   3         54.80         56.01         0.93 o                         
  -2   8   3         16.79         18.25         0.56 o                         
   0   8   3          0.08          0.02         0.14 o                         
 -10   0   4         72.48         80.98         2.37 o                         
  -8   0   4         26.62         22.20         0.98 o                         
  -6   0   4        301.25        300.31         3.10 o                         
  -4   0   4        812.49        803.43         7.70 o                         
  -2   0   4        187.50        199.18         2.08 o                         
   0   0   4        152.43        165.82         2.20 o                         
   2   0   4        141.45        125.52         1.80 o                         
   4   0   4        230.54        226.27         2.99 o                         
   6   0   4        180.16        175.20         3.56 o                         
 -11   1   4         21.29         22.21         0.82 o                         
  -9   1   4         45.99         45.12         1.09 o                         
  -7   1   4         39.72         43.63         0.56 o                         
  -5   1   4         87.19         83.24         0.74 o                         
  -3   1   4        944.79        959.50         6.45 o                         
  -1   1   4        196.18        180.88         1.49 o                         
   1   1   4         94.44        108.70         1.12 o                         
   3   1   4        538.58        527.07         4.46 o                         
   5   1   4         52.50         53.68         0.86 o                         
   7   1   4         37.22         38.00         0.94 o                         
 -10   2   4         73.52         77.31         1.62 o                         
  -8   2   4          3.42          2.66         0.24 o                         
  -6   2   4        567.56        551.83         4.78 o                         
  -4   2   4        176.25        177.85         1.55 o                         
  -2   2   4          7.01          6.12         0.20 o                         
   0   2   4        609.09        596.72         4.94 o                         
   2   2   4          7.34          7.10         0.22 o                         
   4   2   4        107.14        104.87         1.16 o                         
   6   2   4        164.69        161.02         2.37 o                         
  -9   3   4         24.33         25.73         0.83 o                         
  -7   3   4        100.89        103.31         1.08 o                         
  -5   3   4        186.63        181.80         1.63 o                         
  -3   3   4        357.47        361.33         3.26 o                         
  -1   3   4        396.42        390.89         3.99 o                         
   1   3   4        253.84        257.57         2.78 o                         
   3   3   4        255.00        260.93         2.40 o                         
   5   3   4         54.66         54.60         1.08 o                         
   7   3   4         19.56         19.17         0.66 o                         
  -8   4   4          5.58          4.92         0.28 o                         
  -6   4   4        261.88        251.29         2.19 o                         
  -4   4   4        283.50        281.81         2.67 o                         
  -2   4   4         32.50         31.12         0.54 o                         
   0   4   4        204.58        206.70         2.34 o                         
   2   4   4         43.23         46.13         0.80 o                         
   4   4   4        125.26        125.22         1.62 o                         
   6   4   4        117.54        114.91         2.75 o                         
  -9   5   4         32.97         33.78         1.28 o                         
  -7   5   4         13.80         13.89         0.40 o                         
  -5   5   4          5.31          5.41         0.27 o                         
  -3   5   4        582.34        590.28         5.22 o                         
  -1   5   4         23.17         22.68         0.55 o                         
   1   5   4         11.99         11.19         0.39 o                         
   3   5   4        346.16        337.35         4.41 o                         
   5   5   4         15.83         16.24         0.62 o                         
  -6   6   4        122.70        123.07         1.48 o                         
  -4   6   4        185.62        182.40         1.97 o                         
  -2   6   4         31.28         32.57         0.71 o                         
   0   6   4        108.26        111.54         1.56 o                         
   2   6   4         28.31         29.97         0.69 o                         
   4   6   4         77.56         73.84         1.48 o                         
  -5   7   4         47.71         47.61         0.83 o                         
  -3   7   4         99.40         96.94         1.46 o                         
  -1   7   4        124.76        125.43         1.75 o                         
   1   7   4         92.37         89.55         1.39 o                         
 -10   0   5         19.17         17.94         1.00 o                         
  -8   0   5         39.81         42.94         1.44 o                         
  -6   0   5        133.06        135.26         2.08 o                         
  -4   0   5        401.99        410.96         4.13 o                         
  -2   0   5        267.81        267.42         3.39 o                         
   0   0   5         61.97         50.23         0.95 o                         
   2   0   5         45.21         41.12         0.87 o                         
   4   0   5         63.51         63.54         1.20 o                         
   6   0   5         85.43         91.06         2.33 o                         
  -9   1   5         64.72         75.24         1.54 o                         
  -7   1   5         17.12         14.31         0.31 o                         
  -5   1   5        387.65        395.30         3.53 o                         
  -3   1   5         66.09         63.56         0.79 o                         
  -1   1   5         32.93         37.05         0.54 o                         
   1   1   5         66.10         60.13         0.77 o                         
   3   1   5         18.22         19.13         0.41 o                         
   5   1   5        150.50        147.55         2.22 o                         
 -10   2   5          0.46          0.47         0.23 o                         
  -8   2   5        200.76        197.45         2.03 o                         
  -6   2   5          0.01          0.43         0.10 o                         
  -4   2   5         61.78         64.44         0.84 o                         
  -2   2   5        517.18        522.53         4.58 o                         
   0   2   5         24.08         23.12         0.53 o                         
   2   2   5         74.70         79.02         1.15 o                         
   4   2   5          7.85          7.40         0.32 o                         
  -9   3   5        133.60        136.66         1.85 o                         
  -7   3   5         91.10         87.40         1.10 o                         
  -5   3   5        129.72        128.14         1.42 o                         
  -3   3   5        147.60        143.83         1.77 o                         
  -1   3   5         81.93         81.46         1.17 o                         
   1   3   5         52.07         51.88         0.88 o                         
   3   3   5         38.54         41.65         0.79 o                         
   5   3   5         52.51         52.82         1.67 o                         
  -8   4   5         68.68         71.45         1.17 o                         
  -6   4   5         30.67         30.75         0.59 o                         
  -4   4   5        148.25        150.28         1.65 o                         
  -2   4   5        225.31        222.36         2.56 o                         
   0   4   5         26.19         25.63         0.61 o                         
   2   4   5         52.59         52.87         0.93 o                         
   4   4   5         23.36         23.82         0.76 o                         
  -7   5   5          0.06          0.02         0.13 o                         
  -5   5   5        299.29        303.71         2.98 o                         
  -3   5   5          4.72          4.75         0.28 o                         
  -1   5   5         11.93         11.52         0.43 o                         
   1   5   5         48.83         49.75         0.93 o                         
   3   5   5          4.67          4.57         0.40 o                         
  -4   6   5         95.57         95.37         1.47 o                         
  -2   6   5        128.48        130.02         2.17 o                         
   0   6   5          9.99          9.60         0.51 o                         
  -8   0   6         77.60         80.33         2.15 o                         
  -6   0   6         70.25         68.51         1.93 o                         
  -4   0   6         20.65         22.84         1.01 o                         
  -2   0   6         35.52         43.49         1.46 o                         
   0   0   6         39.39         37.50         0.86 o                         
   2   0   6          9.79          9.50         0.45 o                         
  -7   1   6         77.21         80.30         1.52 o                         
  -5   1   6          6.30          6.85         0.44 o                         
  -3   1   6        129.82        140.58         1.76 o                         
  -1   1   6         31.79         28.67         0.63 o                         
   1   1   6         23.76         27.50         0.63 o                         
   3   1   6         78.14         79.38         1.23 o                         
  -8   2   6          5.08          5.78         0.46 o                         
  -6   2   6          8.64          9.31         0.37 o                         
  -4   2   6         44.94         43.08         0.80 o                         
  -2   2   6         16.15         19.05         0.52 o                         
   0   2   6        123.95        128.01         1.69 o                         
   2   2   6         15.58         19.28         0.54 o                         
  -7   3   6         24.00         24.59         0.53 o                         
  -5   3   6          0.07          0.40         0.14 o                         
  -3   3   6        113.20        111.44         1.54 o                         
  -1   3   6         51.65         51.80         0.93 o                         
   1   3   6         72.41         79.02         1.24 o                         
  -6   4   6         32.30         31.89         0.64 o                         
  -4   4   6         20.21         18.55         0.47 o                         
  -2   4   6         16.04         16.76         0.52 o                         
   0   4   6         57.02         58.11         1.05 o                         
  -3   5   6         71.44         73.71         1.24 o                         
  -1   5   6         11.21          9.63         0.43 o                         
   0   0   7         14.33         15.81         1.07 o                         
  -2   0   7        151.13        169.86         3.98 o                         
  -4   0   7        156.68        105.43         2.78 o                         
  -6   0   7         14.50          9.07         0.76 o                         
  -1   1   7        155.13        177.33         2.89 o                         
  -3   1   7         26.70         21.86         0.80 o                         
  -5   1   7        150.01        117.40         2.14 o                         
  -2   2   7        141.22        206.76         3.26 o                         
                                                                                
