# Supplementary material for: Comparison of the C—H⋯O bonding in two crystalline phases of 1,4-di­thiane 1,1,4,4-tetra­oxide
Source: Acta Crystallogr E Crystallogr Commun. 2019 Apr 5;75(Pt 5):576–9. doi: 10.1107/S2056989019004407 (PMC6505583; doi:10.1107/S2056989019004407)
Supplement: Supplementary file 3 [file e-75-00576-14-disulphone-phase2sup3.hkl]

data_14-disulphone-phase2                                                       
_shelx_title ' 14-Disulphone-Phase2'                                            
_shelx_refln_list_code          4                                               
_shelx_F_calc_maximum       79.97                                               
_exptl_crystal_F_000       192.00                                               
_reflns_d_resolution_high  0.6999                                               
                                                                                
loop_                                                                           
 _space_group_symop_operation_xyz                                               
 'x, y, z'                                                                      
 '-x+1/2, y+1/2, -z+1/2'                                                        
 '-x, -y, -z'                                                                   
 'x-1/2, -y-1/2, z-1/2'                                                         
                                                                                
_cell_length_a     7.1308                                                       
_cell_length_b     5.7245                                                       
_cell_length_c     8.3760                                                       
_cell_angle_alpha  90.000                                                       
_cell_angle_beta   91.138                                                       
_cell_angle_gamma  90.000                                                       
                                                                                
_shelx_F_squared_multiplier     1.000                                           
                                                                                
loop_                                                                           
 _refln_index_h                                                                 
 _refln_index_k                                                                 
 _refln_index_l                                                                 
 _refln_F_squared_calc                                                          
 _refln_F_squared_meas                                                          
 _refln_F_squared_sigma                                                         
 _refln_observed_status                                                         
   2   0   0       3739.34       3562.52        20.91 o                         
   4   0   0        122.48        120.61         1.89 o                         
   6   0   0        961.08        966.13         9.24 o                         
   8   0   0        375.27        391.84        10.37 o                         
  10   0   0        314.80        345.64        15.71 o                         
   1   1   0        168.59        147.21         1.05 o                         
   2   1   0         31.42         21.91         0.48 o                         
   3   1   0          6.88          4.24         0.29 o                         
   4   1   0        796.17        765.23         4.90 o                         
   5   1   0        516.50        514.89         3.77 o                         
   6   1   0        625.89        638.48         5.21 o                         
   7   1   0        145.53        153.46         2.36 o                         
   8   1   0        281.91        283.40         5.43 o                         
   9   1   0         15.11         13.05         1.93 o                         
  10   1   0          5.23          4.92         2.62 o                         
   0   2   0       2074.54       2022.86        25.02 o                         
   1   2   0        702.36        663.73         3.98 o                         
   2   2   0        289.22        299.09         2.14 o                         
   3   2   0         34.11         33.75         0.71 o                         
   4   2   0         16.31         16.93         0.59 o                         
   5   2   0         81.14         80.07         1.34 o                         
   6   2   0         86.23         87.22         1.59 o                         
   7   2   0         12.82         12.98         0.92 o                         
   8   2   0         27.65         26.38         2.12 o                         
   9   2   0         53.80         47.53         2.90 o                         
   1   3   0         48.36         51.47         0.85 o                         
   2   3   0          3.00          5.11         0.32 o                         
   3   3   0          3.84          2.91         0.29 o                         
   4   3   0         16.22         15.13         0.61 o                         
   5   3   0        632.50        625.69         5.10 o                         
   6   3   0         53.53         55.97         1.58 o                         
   7   3   0        180.37        179.74         3.47 o                         
   8   3   0         26.46         22.73         2.57 o                         
   9   3   0         27.02         24.09         2.96 o                         
   0   4   0       2354.67       2372.09        16.55 o                         
   1   4   0          7.29          9.08         0.46 o                         
   2   4   0        590.44        580.43         4.01 o                         
   3   4   0          0.02          0.04         0.24 o                         
   4   4   0         11.30         11.64         0.72 o                         
   5   4   0         16.79         17.76         0.98 o                         
   6   4   0        231.63        231.16         4.49 o                         
   7   4   0          0.77          0.03         1.11 o                         
   8   4   0        147.68        139.25         8.07 o                         
   1   5   0          5.56          4.20         0.46 o                         
   2   5   0         29.69         30.52         1.01 o                         
   3   5   0        151.95        148.07         2.23 o                         
   4   5   0        300.20        300.60         4.14 o                         
   5   5   0         82.17         81.23         3.11 o                         
   6   5   0        292.27        295.74         8.02 o                         
   7   5   0         53.11         49.99         4.55 o                         
   8   5   0        158.75        171.28        11.33 o                         
   0   6   0        888.56        927.33        14.33 o                         
   1   6   0        325.18        314.77         4.88 o                         
   2   6   0        144.57        146.79         3.54 o                         
   3   6   0         63.38         60.52         2.18 o                         
   4   6   0         20.33         18.07         1.52 o                         
   5   6   0          3.01          0.72         1.07 o                         
   6   6   0        130.00        134.08         3.86 o                         
   1   7   0         51.50         53.30         3.40 o                         
   2   7   0          5.74          7.73         1.63 o                         
   3   7   0        144.90        147.44         3.88 o                         
   4   7   0         27.78         29.34         2.25 o                         
   5   7   0        386.05        359.76         8.64 o                         
   0   8   0         54.62         53.05         5.36 o                         
   1   8   0         92.08         93.38         5.21 o                         
   2   8   0         51.03         52.09         4.60 o                         
  -9   0   1         19.52         17.08         2.70 o                         
  -7   0   1        618.66        653.40         7.52 o                         
  -5   0   1       1499.00       1524.02        11.38 o                         
  -3   0   1       1448.82       1419.82         9.71 o                         
  -1   0   1       2711.21       2522.39        16.84 o                         
   1   0   1        577.85        533.37         3.88 o                         
   3   0   1       1950.05       1934.75        13.65 o                         
   5   0   1       3758.80       3830.03        23.67 o                         
   7   0   1        496.85        506.96         7.53 o                         
   9   0   1         28.38         27.06         4.07 o                         
 -10   1   1         44.00         50.45         4.48 o                         
  -9   1   1        239.27        244.58         6.17 o                         
  -8   1   1        221.79        225.70         5.01 o                         
  -7   1   1        158.50        160.58         2.54 o                         
  -6   1   1        293.75        289.70         3.03 o                         
  -5   1   1        209.46        196.35         2.06 o                         
  -4   1   1          3.00          2.34         0.25 o                         
  -3   1   1       1535.03       1619.56         8.01 o                         
  -2   1   1        734.77        728.01         3.61 o                         
  -1   1   1       1875.96       1919.06         8.90 o                         
   0   1   1       2706.69       2513.80        13.64 o                         
   1   1   1       3016.39       2861.99        12.98 o                         
   2   1   1        211.79        184.79         1.51 o                         
   3   1   1          2.73          8.49         0.43 o                         
   4   1   1         61.37         55.45         1.04 o                         
   5   1   1         10.02          8.63         0.53 o                         
   6   1   1         10.67         11.28         0.65 o                         
   7   1   1         30.53         32.20         1.29 o                         
   8   1   1          9.18          8.94         1.22 o                         
   9   1   1         67.19         65.25         3.60 o                         
  10   1   1         87.02         76.31         5.62 o                         
  -9   2   1          3.05          6.39         1.15 o                         
  -8   2   1         94.59         98.25         3.25 o                         
  -7   2   1         54.77         58.21         1.67 o                         
  -6   2   1          7.21          8.29         0.57 o                         
  -5   2   1        139.68        137.65         1.77 o                         
  -4   2   1        123.82        114.23         1.44 o                         
  -3   2   1         91.85         90.82         1.23 o                         
  -2   2   1         81.48         70.16         0.84 o                         
  -1   2   1         94.17         96.40         1.14 o                         
   0   2   1       2874.39       2963.91        14.33 o                         
   1   2   1        144.54        146.69         1.66 o                         
   2   2   1        252.17        279.41         2.13 o                         
   3   2   1        184.18        179.19         1.84 o                         
   4   2   1        130.33        122.55         1.64 o                         
   5   2   1        312.79        310.81         3.10 o                         
   6   2   1        791.87        787.75         6.14 o                         
   7   2   1         20.66         20.59         1.08 o                         
   8   2   1        217.48        205.58         5.05 o                         
   9   2   1          1.45          0.62         1.06 o                         
  -9   3   1         13.48          9.77         1.80 o                         
  -8   3   1        333.04        333.60         8.16 o                         
  -7   3   1         38.33         37.85         1.89 o                         
  -6   3   1        472.22        463.71         4.60 o                         
  -5   3   1         43.79         43.11         1.05 o                         
  -4   3   1         14.86         14.16         0.62 o                         
  -3   3   1          2.51          2.02         0.23 o                         
  -2   3   1        421.05        406.60         2.99 o                         
  -1   3   1         53.62         45.19         0.83 o                         
   0   3   1       1657.70       1687.86         8.47 o                         
   1   3   1         87.22         83.51         1.03 o                         
   2   3   1        180.23        175.27         1.86 o                         
   3   3   1         25.67         25.85         0.71 o                         
   4   3   1        135.23        131.48         1.79 o                         
   5   3   1         30.19         30.92         1.15 o                         
   6   3   1         12.42          9.71         0.85 o                         
   7   3   1          4.69          4.04         0.68 o                         
   8   3   1          2.75          0.72         0.86 o                         
   9   3   1          3.05          5.31         1.43 o                         
  -8   4   1          9.76          7.43         1.29 o                         
  -7   4   1        176.99        177.11         5.08 o                         
  -6   4   1         14.17         13.03         0.99 o                         
  -5   4   1        425.80        419.63         4.47 o                         
  -4   4   1          7.98          9.62         0.61 o                         
  -3   4   1        398.12        385.19         3.08 o                         
  -2   4   1          3.40          3.17         0.35 o                         
  -1   4   1        414.26        421.28         3.24 o                         
   0   4   1        351.61        367.36         2.87 o                         
   1   4   1          0.65          0.89         0.21 o                         
   2   4   1         75.04         74.98         1.24 o                         
   3   4   1        294.71        280.73         3.08 o                         
   4   4   1          0.04         -0.01         0.38 o                         
   5   4   1        932.96        914.50         8.12 o                         
   6   4   1         89.66         91.52         2.45 o                         
   7   4   1        233.76        215.89         8.88 o                         
   8   4   1         29.29         28.29         3.47 o                         
  -8   5   1         28.15         29.78         7.28 o                         
  -7   5   1        113.71        114.44         3.72 o                         
  -6   5   1          6.33          4.93         1.36 o                         
  -5   5   1        134.80        138.77         3.71 o                         
  -4   5   1         15.19         14.68         0.98 o                         
  -3   5   1        218.41        224.30         2.84 o                         
  -2   5   1        172.90        162.18         3.00 o                         
  -1   5   1        458.19        455.68         4.23 o                         
   0   5   1        154.54        143.97         2.09 o                         
   1   5   1        656.00        676.72         5.54 o                         
   2   5   1         87.05         83.16         1.50 o                         
   3   5   1         58.34         63.40         1.72 o                         
   4   5   1          1.31          0.35         0.53 o                         
   5   5   1         29.01         31.18         1.95 o                         
   6   5   1          6.50          8.85         1.28 o                         
   7   5   1          5.16          3.44         1.26 o                         
  -6   6   1         70.17         72.62         3.25 o                         
  -5   6   1        176.81        170.84         4.29 o                         
  -4   6   1        101.48         96.00         3.42 o                         
  -3   6   1        121.37        127.36         2.98 o                         
  -2   6   1         92.90         89.85         2.55 o                         
  -1   6   1        113.89        122.94         2.98 o                         
   0   6   1         53.17         57.81         1.72 o                         
   1   6   1         21.70         25.91         1.37 o                         
   2   6   1          8.44          7.28         0.94 o                         
   3   6   1        101.73        102.50         3.28 o                         
   4   6   1        151.58        147.82         4.59 o                         
   5   6   1        399.56        396.33         6.96 o                         
   6   6   1        196.54        186.71         4.93 o                         
  -5   7   1          4.17         -0.46         1.66 o                         
  -4   7   1          3.89          3.45         1.28 o                         
  -3   7   1         51.60         46.47         2.36 o                         
  -2   7   1        292.07        288.87         5.49 o                         
  -1   7   1         11.54          6.27         1.43 o                         
   0   7   1        619.79        587.68        10.27 o                         
   1   7   1         40.58         38.56         2.94 o                         
   2   7   1        191.02        188.44         5.52 o                         
   3   7   1          5.74          5.11         1.22 o                         
   4   7   1         29.83         32.03         1.99 o                         
   5   7   1          3.35          0.24         1.64 o                         
  -1   8   1         30.77         42.02         3.67 o                         
   0   8   1         71.83         63.57         4.31 o                         
   1   8   1          9.19          7.87         5.69 o                         
 -10   0   2        192.63        187.88         8.87 o                         
  -8   0   2       1128.40       1158.72        18.51 o                         
  -6   0   2        275.12        272.81         4.73 o                         
  -4   0   2        105.97        106.98         2.10 o                         
  -2   0   2       6395.68       6448.93        58.53 o                         
   0   0   2       3204.31       3014.58        30.30 o                         
   2   0   2       1123.69       1045.53         7.41 o                         
   4   0   2         81.87         65.73         1.52 o                         
   6   0   2          0.02          0.91         0.69 o                         
   8   0   2        116.71        125.31         6.02 o                         
 -10   1   2          3.47         10.31         4.45 o                         
  -9   1   2         18.80         13.95         2.16 o                         
  -8   1   2         26.94         26.39         1.72 o                         
  -7   1   2         21.91         23.59         1.14 o                         
  -6   1   2         17.17         24.36         0.97 o                         
  -5   1   2         53.36         58.28         1.05 o                         
  -4   1   2        501.20        498.39         3.24 o                         
  -3   1   2        969.91        979.25         5.02 o                         
  -2   1   2        457.09        415.30         2.87 o                         
  -1   1   2       1247.42       1260.34         6.69 o                         
   0   1   2       1820.74       1764.20         7.95 o                         
   1   1   2        319.53        317.16         2.09 o                         
   2   1   2        630.62        669.19         3.90 o                         
   3   1   2        354.53        390.30         2.65 o                         
   4   1   2        463.15        474.29         3.30 o                         
   5   1   2        443.81        454.94         3.59 o                         
   6   1   2        689.98        685.47         5.43 o                         
   7   1   2        134.78        141.11         2.46 o                         
   8   1   2         35.65         37.82         2.67 o                         
   9   1   2         19.23         16.75         2.66 o                         
  -9   2   2        179.86        182.48         5.32 o                         
  -8   2   2         67.24         71.34         3.63 o                         
  -7   2   2        362.86        376.44         4.88 o                         
  -6   2   2          2.17          1.43         0.35 o                         
  -5   2   2        456.62        430.58         3.53 o                         
  -4   2   2         35.72         36.10         0.75 o                         
  -3   2   2         16.10         19.23         0.55 o                         
  -2   2   2        480.21        481.24         3.59 o                         
  -1   2   2         17.88         33.01         0.77 o                         
   0   2   2        244.64        243.89         2.02 o                         
   1   2   2        395.00        371.48         2.54 o                         
   2   2   2         23.28         21.89         0.56 o                         
   3   2   2        333.95        321.02         2.68 o                         
   4   2   2          0.57          0.76         0.26 o                         
   5   2   2       1174.55       1155.80         7.71 o                         
   6   2   2         11.25         10.35         0.70 o                         
   7   2   2         65.89         63.86         1.92 o                         
   8   2   2         10.93          7.26         1.58 o                         
   9   2   2         17.29         11.29         2.73 o                         
  -9   3   2         56.23         54.53        10.03 o                         
  -8   3   2          3.70          4.25         1.27 o                         
  -7   3   2         18.56         18.41         1.44 o                         
  -6   3   2          0.16          0.42         0.41 o                         
  -5   3   2         65.62         65.52         1.27 o                         
  -4   3   2         41.82         39.98         0.96 o                         
  -3   3   2       1130.56       1129.27         6.50 o                         
  -2   3   2        306.95        298.61         2.62 o                         
  -1   3   2       1697.56       1722.25         9.92 o                         
   0   3   2        432.33        469.43         3.35 o                         
   1   3   2        438.80        440.25         2.98 o                         
   2   3   2         36.44         43.86         0.93 o                         
   3   3   2        216.23        215.35         2.19 o                         
   4   3   2         36.61         36.03         1.00 o                         
   5   3   2        679.03        667.31         6.62 o                         
   6   3   2         89.88         89.36         1.85 o                         
   7   3   2        217.15        216.20         4.75 o                         
   8   3   2         45.58         49.82         2.82 o                         
   9   3   2         47.47         41.62         3.05 o                         
  -8   4   2        473.44        459.82        11.57 o                         
  -7   4   2         51.33         53.41         3.02 o                         
  -6   4   2        230.99        234.74         3.80 o                         
  -5   4   2        153.71        161.75         2.61 o                         
  -4   4   2          0.01          0.08         0.28 o                         
  -3   4   2          2.73          2.62         0.38 o                         
  -2   4   2        529.10        513.16         4.36 o                         
  -1   4   2         41.95         46.05         0.90 o                         
   0   4   2        522.51        502.03         3.71 o                         
   1   4   2         67.95         75.92         1.17 o                         
   2   4   2        338.80        319.39         3.08 o                         
   3   4   2         42.68         45.46         1.20 o                         
   4   4   2        165.93        166.13         2.86 o                         
   5   4   2        285.08        296.17         4.14 o                         
   6   4   2         13.02         13.49         1.17 o                         
   7   4   2         13.99         10.08         1.26 o                         
   8   4   2         32.38         36.88         2.54 o                         
  -7   5   2         19.44         17.94         4.27 o                         
  -6   5   2          4.85          3.29         1.06 o                         
  -5   5   2         73.61         69.82         2.32 o                         
  -4   5   2        298.08        302.48         3.90 o                         
  -3   5   2         23.30         21.63         0.97 o                         
  -2   5   2        400.10        404.85         3.98 o                         
  -1   5   2          0.29          0.84         0.30 o                         
   0   5   2        602.49        639.33         5.63 o                         
   1   5   2         49.54         46.24         1.12 o                         
   2   5   2         34.45         32.78         1.17 o                         
   3   5   2         82.31         79.70         1.91 o                         
   4   5   2        173.57        181.44         4.03 o                         
   5   5   2         34.95         36.22         1.83 o                         
   6   5   2        435.82        425.24         7.53 o                         
   7   5   2          6.20          3.67         1.32 o                         
  -6   6   2         27.96         36.63         3.27 o                         
  -5   6   2         21.59         22.58         2.29 o                         
  -4   6   2          1.05          1.26         1.23 o                         
  -3   6   2         18.76         20.45         1.59 o                         
  -2   6   2        250.77        260.14         3.83 o                         
  -1   6   2         78.31         77.33         2.54 o                         
   0   6   2        156.65        168.15         3.27 o                         
   1   6   2        116.63        116.59         3.29 o                         
   2   6   2         90.28         92.97         2.93 o                         
   3   6   2        104.89        113.68         2.94 o                         
   4   6   2         16.13         14.77         1.69 o                         
   5   6   2         80.58         76.78         3.68 o                         
   6   6   2          0.92          1.47         1.01 o                         
  -5   7   2        109.53        103.05         5.01 o                         
  -4   7   2         14.08         10.97         2.10 o                         
  -3   7   2        352.97        353.55         7.73 o                         
  -2   7   2          9.70          7.46         1.68 o                         
  -1   7   2        202.81        214.09         5.65 o                         
   0   7   2          0.16         -0.18         0.71 o                         
   1   7   2          4.57          3.75         0.95 o                         
   2   7   2         65.01         66.31         3.34 o                         
   3   7   2        174.39        168.31         5.46 o                         
   4   7   2          2.30          1.46         1.01 o                         
  -1   8   2          3.92          4.61         1.82 o                         
   0   8   2         48.42         54.02         4.98 o                         
   1   8   2         83.18         78.21         3.69 o                         
  -9   0   3         71.65         75.25         6.70 o                         
  -7   0   3         74.17         78.50         3.09 o                         
  -5   0   3        263.67        296.88         4.10 o                         
  -3   0   3       3197.96       3294.86        21.68 o                         
  -1   0   3        210.45        190.28         2.35 o                         
   1   0   3         57.97         81.48         1.61 o                         
   3   0   3       2358.83       2561.40        19.79 o                         
   5   0   3        227.22        250.18         3.46 o                         
   7   0   3        142.70        151.94         4.16 o                         
   9   0   3          8.13          6.87         3.64 o                         
  -9   1   3         73.34         82.93         4.38 o                         
  -8   1   3        300.07        311.87         6.34 o                         
  -7   1   3        160.94        178.72         3.48 o                         
  -6   1   3        132.21        139.38         2.26 o                         
  -5   1   3          0.10          0.70         0.27 o                         
  -4   1   3         90.66         87.34         1.24 o                         
  -3   1   3         29.14         35.64         0.72 o                         
  -2   1   3         55.21         60.87         0.81 o                         
  -1   1   3          1.16          2.63         0.22 o                         
   0   1   3         10.36          5.88         0.30 o                         
   1   1   3         31.44         24.98         0.49 o                         
   2   1   3        802.90        788.48         4.39 o                         
   3   1   3        275.17        265.08         2.21 o                         
   4   1   3        444.54        436.76         3.23 o                         
   5   1   3        506.17        483.22         3.92 o                         
   6   1   3        152.21        147.32         2.14 o                         
   7   1   3          0.82          1.04         0.56 o                         
   8   1   3         23.01         24.22         2.09 o                         
   9   1   3         30.63         20.40         2.37 o                         
  -9   2   3          1.85          2.04         1.33 o                         
  -8   2   3        237.36        241.40         7.08 o                         
  -7   2   3         16.11         15.72         1.24 o                         
  -6   2   3         17.72         12.83         0.90 o                         
  -5   2   3          4.13          3.50         0.50 o                         
  -4   2   3        511.03        500.32         3.48 o                         
  -3   2   3        123.53        121.78         1.41 o                         
  -2   2   3       3126.65       3040.77        16.46 o                         
  -1   2   3         23.07         25.58         0.69 o                         
   0   2   3       2947.40       3112.99        15.50 o                         
   1   2   3         30.99         31.46         0.64 o                         
   2   2   3         97.28         97.84         1.31 o                         
   3   2   3        219.45        220.60         2.13 o                         
   4   2   3         56.16         62.93         1.22 o                         
   5   2   3          6.65          5.48         0.53 o                         
   6   2   3        414.46        402.99         4.44 o                         
   7   2   3          2.77          1.32         0.70 o                         
   8   2   3        229.35        225.29         5.36 o                         
   9   2   3          1.78          2.03         1.32 o                         
  -9   3   3         21.92         20.93         3.43 o                         
  -8   3   3        557.65        545.73        14.65 o                         
  -7   3   3         76.71         71.68         3.55 o                         
  -6   3   3        243.18        238.80         3.58 o                         
  -5   3   3         78.52         78.62         1.53 o                         
  -4   3   3        273.76        274.07         2.68 o                         
  -3   3   3         64.15         67.30         1.24 o                         
  -2   3   3         32.12         27.94         0.81 o                         
  -1   3   3          4.80          7.81         0.49 o                         
   0   3   3         14.49          8.19         0.46 o                         
   1   3   3         65.25         67.96         0.99 o                         
   2   3   3       1201.40       1189.28         6.44 o                         
   3   3   3        336.16        344.08         2.90 o                         
   4   3   3        761.76        757.60         5.99 o                         
   5   3   3        225.39        225.38         3.01 o                         
   6   3   3        316.23        307.55         4.31 o                         
   7   3   3         24.69         22.24         1.68 o                         
   8   3   3         35.33         35.82         2.28 o                         
   9   3   3          8.39          3.36         1.84 o                         
  -8   4   3         72.74         77.28         4.30 o                         
  -7   4   3         10.14         10.04         1.49 o                         
  -6   4   3          8.76          7.68         1.03 o                         
  -5   4   3        166.93        166.62         2.64 o                         
  -4   4   3         94.02         93.92         1.91 o                         
  -3   4   3       1045.64       1018.99         7.45 o                         
  -2   4   3        465.76        468.56         4.41 o                         
  -1   4   3        431.17        428.35         3.92 o                         
   0   4   3        598.54        629.51         4.72 o                         
   1   4   3         23.15         29.40         0.76 o                         
   2   4   3         23.68         26.21         0.88 o                         
   3   4   3        280.44        272.67         3.35 o                         
   4   4   3          0.89          1.05         0.47 o                         
   5   4   3        138.87        136.84         3.09 o                         
   6   4   3        114.13        111.83         3.54 o                         
   7   4   3        105.01        104.95         3.45 o                         
   8   4   3         33.00         34.75         2.71 o                         
  -7   5   3        167.94        162.20         7.52 o                         
  -6   5   3          0.98         -0.95         0.95 o                         
  -5   5   3         68.88         66.41         4.38 o                         
  -4   5   3         38.74         38.78         1.73 o                         
  -3   5   3         11.48         15.77         1.06 o                         
  -2   5   3         16.12         15.18         1.00 o                         
  -1   5   3          0.05         -0.31         0.34 o                         
   0   5   3         34.75         30.59         0.98 o                         
   1   5   3        174.99        188.85         2.64 o                         
   2   5   3          0.52          0.89         0.41 o                         
   3   5   3        383.73        405.77         4.90 o                         
   4   5   3          0.01          1.31         0.65 o                         
   5   5   3        475.56        499.95         7.54 o                         
   6   5   3         11.07          8.81         1.32 o                         
   7   5   3          7.97          5.05         1.31 o                         
  -6   6   3          0.08          0.49         1.98 o                         
  -5   6   3         20.18         14.99         2.46 o                         
  -4   6   3         78.94         82.49         4.38 o                         
  -3   6   3        296.31        294.00         7.60 o                         
  -2   6   3        228.99        226.84         4.65 o                         
  -1   6   3         22.16         27.39         1.89 o                         
   0   6   3        131.65        135.66         3.26 o                         
   1   6   3          4.08          4.07         0.73 o                         
   2   6   3          2.11          3.97         0.71 o                         
   3   6   3        158.74        156.59         4.12 o                         
   4   6   3         23.54         23.69         2.38 o                         
   5   6   3         23.04         19.45         1.95 o                         
   6   6   3         53.67         53.03         2.79 o                         
  -4   7   3         13.53         13.45         2.22 o                         
  -3   7   3         19.92         16.23         2.83 o                         
  -2   7   3         46.87         45.47         3.36 o                         
  -1   7   3          2.76          4.23         1.15 o                         
   0   7   3         52.71         58.22         3.15 o                         
   1   7   3          0.13          0.94         1.13 o                         
   2   7   3        224.91        217.22         4.59 o                         
   3   7   3         21.19         22.68         3.26 o                         
   4   7   3        106.46        110.66         4.56 o                         
  -8   0   4        169.09        173.37         5.77 o                         
  -6   0   4         53.61         64.98         3.31 o                         
  -4   0   4         85.80         75.86         1.75 o                         
  -2   0   4         26.92         21.94         0.77 o                         
   0   0   4         33.09         41.51         1.10 o                         
   2   0   4        958.52        990.69         7.19 o                         
   4   0   4        313.73        325.13         4.12 o                         
   6   0   4        146.00        139.31         3.43 o                         
   8   0   4         60.86         68.19         5.02 o                         
  -9   1   4         86.77         83.19         3.42 o                         
  -8   1   4        201.90        213.87         5.95 o                         
  -7   1   4          4.64          2.28         0.80 o                         
  -6   1   4          4.19          6.58         0.64 o                         
  -5   1   4        160.40        181.46         2.41 o                         
  -4   1   4         53.09         55.03         1.07 o                         
  -3   1   4        913.06        940.70         5.29 o                         
  -2   1   4        658.75        638.48         3.76 o                         
  -1   1   4        403.26        398.55         2.56 o                         
   0   1   4          1.42          0.32         0.16 o                         
   1   1   4         55.64         52.21         0.81 o                         
   2   1   4         90.81         81.19         1.07 o                         
   3   1   4         28.98         36.90         0.79 o                         
   4   1   4          5.92          2.42         0.33 o                         
   5   1   4          3.60          6.73         0.49 o                         
   6   1   4          3.88          2.78         0.52 o                         
   7   1   4        106.02        111.38         2.75 o                         
   8   1   4        133.45        137.72         6.86 o                         
   9   1   4         56.19         71.55        13.86 o                         
  -9   2   4         25.59         25.35         2.65 o                         
  -8   2   4          2.16          1.48         0.96 o                         
  -7   2   4        418.19        435.14         7.02 o                         
  -6   2   4          3.48          2.45         0.60 o                         
  -5   2   4        436.22        423.54         3.82 o                         
  -4   2   4          0.74          0.76         0.27 o                         
  -3   2   4       1260.32       1272.95         7.41 o                         
  -2   2   4          1.47          1.38         0.25 o                         
  -1   2   4         95.40        120.15         1.60 o                         
   0   2   4         51.04         61.36         1.02 o                         
   1   2   4        571.99        577.94         3.63 o                         
   2   2   4         22.01         21.96         0.62 o                         
   3   2   4       2783.28       2859.04        14.62 o                         
   4   2   4          0.93          0.43         0.31 o                         
   5   2   4       1133.37       1130.83         8.79 o                         
   6   2   4          7.32          6.87         0.66 o                         
   7   2   4         81.24         79.53         3.48 o                         
   8   2   4          9.01          3.51         1.85 o                         
   9   2   4         39.24         36.26         4.95 o                         
  -8   3   4         50.98         48.50         2.43 o                         
  -7   3   4          9.11          8.24         1.37 o                         
  -6   3   4          0.74          0.12         0.53 o                         
  -5   3   4        217.44        226.41         2.72 o                         
  -4   3   4        100.01         99.53         1.78 o                         
  -3   3   4       1646.01       1618.28         9.34 o                         
  -2   3   4        343.09        342.97         3.16 o                         
  -1   3   4        634.17        613.27         4.83 o                         
   0   3   4        235.66        255.96         2.58 o                         
   1   3   4        268.71        293.73         2.28 o                         
   2   3   4         67.80         74.99         1.28 o                         
   3   3   4         67.30         66.09         1.29 o                         
   4   3   4          0.09          0.36         0.33 o                         
   5   3   4          5.84          6.09         0.68 o                         
   6   3   4         32.65         35.11         1.67 o                         
   7   3   4        255.08        251.46         5.20 o                         
   8   3   4         84.31         86.06         4.59 o                         
  -8   4   4        137.92        142.09         6.46 o                         
  -7   4   4        129.34        133.74         5.11 o                         
  -6   4   4        107.34        113.16         3.56 o                         
  -5   4   4         81.52         79.64         2.29 o                         
  -4   4   4        114.48        109.17         2.23 o                         
  -3   4   4        245.60        254.11         3.00 o                         
  -2   4   4          7.70          9.80         0.72 o                         
  -1   4   4          0.49          1.81         0.37 o                         
   0   4   4         21.71         15.10         0.81 o                         
   1   4   4        124.42        126.48         1.89 o                         
   2   4   4        554.97        550.16         5.69 o                         
   3   4   4        538.14        544.97         5.07 o                         
   4   4   4        290.87        295.61         3.40 o                         
   5   4   4        221.89        220.71         4.38 o                         
   6   4   4         89.66         84.76         3.11 o                         
   7   4   4         11.78          6.76         1.23 o                         
   8   4   4         16.57          9.82         1.56 o                         
  -7   5   4          0.94         -0.97         1.80 o                         
  -6   5   4          1.64          3.90         1.75 o                         
  -5   5   4          5.05          1.60         1.10 o                         
  -4   5   4         97.89         92.98         2.89 o                         
  -3   5   4          3.31          4.90         0.74 o                         
  -2   5   4        612.39        588.25         5.64 o                         
  -1   5   4          1.23          0.95         0.43 o                         
   0   5   4        187.18        204.06         2.99 o                         
   1   5   4         19.77         18.24         0.95 o                         
   2   5   4        108.81        119.83         2.38 o                         
   3   5   4          2.86          6.61         0.88 o                         
   4   5   4          0.01          1.06         1.30 o                         
   5   5   4          0.04          1.21         0.76 o                         
   6   5   4         34.55         36.49         2.31 o                         
   7   5   4          5.65          4.42         1.57 o                         
  -6   6   4          5.05          2.26         2.66 o                         
  -5   6   4         69.21         71.42         3.79 o                         
  -4   6   4         21.84         24.32         2.69 o                         
  -3   6   4        116.58        124.30         6.06 o                         
  -2   6   4          0.43         -0.71         0.71 o                         
  -1   6   4         21.07         24.75         2.13 o                         
   0   6   4          1.50          2.26         0.83 o                         
   1   6   4         42.16         46.45         1.91 o                         
   2   6   4        125.97        125.07         4.79 o                         
   3   6   4        241.07        238.87         5.36 o                         
   4   6   4         20.95         15.36         1.41 o                         
   5   6   4        152.41        157.21         4.40 o                         
  -4   7   4         12.01          7.62         1.90 o                         
  -3   7   4        239.24        229.12         9.04 o                         
  -2   7   4          1.83          2.35         1.20 o                         
  -1   7   4         96.04        102.45         4.22 o                         
   0   7   4         39.76         38.81         2.44 o                         
   1   7   4         28.61         32.01         2.39 o                         
   2   7   4          3.34          2.88         1.21 o                         
   3   7   4          6.88          3.71         2.42 o                         
  -9   0   5         77.31         78.20         8.03 o                         
  -7   0   5         49.91         59.29         3.22 o                         
  -5   0   5        123.79        150.50         3.36 o                         
  -3   0   5         41.64         48.87         1.32 o                         
  -1   0   5         28.58         21.04         0.79 o                         
   1   0   5         61.84         57.43         1.44 o                         
   3   0   5        380.10        369.20         4.03 o                         
   5   0   5        128.53        106.51         2.37 o                         
   7   0   5         75.84         80.23         5.49 o                         
   9   0   5        120.00         95.46        11.65 o                         
  -9   1   5         14.05         10.63         1.55 o                         
  -8   1   5         28.52         26.14         2.22 o                         
  -7   1   5         60.54         62.86         2.34 o                         
  -6   1   5        183.78        194.60         3.05 o                         
  -5   1   5        185.08        189.41         2.48 o                         
  -4   1   5        232.42        227.79         2.46 o                         
  -3   1   5       1146.95       1142.66         6.57 o                         
  -2   1   5        125.89        120.77         1.32 o                         
  -1   1   5        128.12        130.97         1.30 o                         
   0   1   5        113.76        108.67         1.30 o                         
   1   1   5          4.31          3.80         0.31 o                         
   2   1   5        503.24        521.76         3.64 o                         
   3   1   5        762.87        788.68         5.14 o                         
   4   1   5        226.50        237.27         2.48 o                         
   5   1   5        145.84        149.46         2.27 o                         
   6   1   5         46.64         43.04         1.38 o                         
   7   1   5        116.93        120.49         3.84 o                         
   8   1   5          0.11         -1.32         2.22 o                         
   9   1   5          0.02          2.78         2.32 o                         
  -8   2   5        357.32        359.79         9.30 o                         
  -7   2   5          8.39          7.10         1.39 o                         
  -6   2   5          1.07          1.45         0.54 o                         
  -5   2   5          0.41          1.23         0.38 o                         
  -4   2   5        191.70        198.30         2.42 o                         
  -3   2   5          6.60          8.81         0.52 o                         
  -2   2   5       1270.30       1292.98         7.61 o                         
  -1   2   5          3.99          6.08         0.38 o                         
   0   2   5        603.13        620.09         4.29 o                         
   1   2   5          1.20          1.86         0.25 o                         
   2   2   5        992.45       1005.42         5.65 o                         
   3   2   5         25.73         28.28         0.91 o                         
   4   2   5         22.00         21.47         0.88 o                         
   5   2   5         28.34         27.29         1.11 o                         
   6   2   5         80.66         91.29         2.50 o                         
   7   2   5          0.88          0.40         1.02 o                         
   8   2   5        600.23        571.27        14.84 o                         
  -8   3   5         56.65         55.93         3.31 o                         
  -7   3   5         44.72         46.00         2.36 o                         
  -6   3   5        380.46        391.85         6.00 o                         
  -5   3   5        159.04        156.75         2.58 o                         
  -4   3   5        404.01        389.07         3.99 o                         
  -3   3   5        172.84        179.48         2.30 o                         
  -2   3   5        157.82        161.82         2.17 o                         
  -1   3   5          7.83          9.22         0.60 o                         
   0   3   5        191.70        167.15         1.93 o                         
   1   3   5        141.98        143.00         1.67 o                         
   2   3   5        957.93        964.13         6.51 o                         
   3   3   5        258.77        270.90         2.90 o                         
   4   3   5        412.98        428.65         4.50 o                         
   5   3   5        113.15        115.78         2.87 o                         
   6   3   5         99.46         91.12         3.10 o                         
   7   3   5         18.42         13.65         1.87 o                         
   8   3   5          1.63          2.37         1.25 o                         
  -7   4   5          9.51          9.81         1.89 o                         
  -6   4   5         13.78         11.38         1.96 o                         
  -5   4   5         91.94         93.49         3.52 o                         
  -4   4   5         42.76         44.56         1.60 o                         
  -3   4   5        135.65        126.13         2.39 o                         
  -2   4   5        380.50        378.37         4.15 o                         
  -1   4   5        115.50        109.36         2.02 o                         
   0   4   5         64.39         66.70         1.54 o                         
   1   4   5         95.77        109.21         1.86 o                         
   2   4   5        155.69        164.30         2.35 o                         
   3   4   5         87.86         98.14         2.13 o                         
   4   4   5          9.18          7.60         0.96 o                         
   5   4   5          9.54          8.08         1.06 o                         
   6   4   5         17.67         13.58         1.58 o                         
   7   4   5         64.66         62.58         3.29 o                         
  -6   5   5          1.52          0.68         1.53 o                         
  -5   5   5        210.86        201.60         7.06 o                         
  -4   5   5          1.77          1.39         1.06 o                         
  -3   5   5        661.50        674.71         8.33 o                         
  -2   5   5          6.54          7.62         0.89 o                         
  -1   5   5         24.65         31.13         1.41 o                         
   0   5   5         10.21         10.40         0.86 o                         
   1   5   5         53.40         57.94         1.79 o                         
   2   5   5         10.59         12.15         1.11 o                         
   3   5   5        655.51        654.44         7.87 o                         
   4   5   5          0.05         -1.02         1.02 o                         
   5   5   5        171.26        164.71         5.89 o                         
   6   5   5          0.14         -1.11         1.11 o                         
  -5   6   5         16.59          9.56         3.13 o                         
  -4   6   5          6.83          7.90         1.76 o                         
  -3   6   5          7.24          5.17         1.41 o                         
  -2   6   5         89.40         93.98         4.39 o                         
  -1   6   5         14.26         12.02         1.57 o                         
   0   6   5        151.54        158.59         4.68 o                         
   1   6   5         18.46         19.04         1.37 o                         
   2   6   5        185.38        194.47         4.67 o                         
   3   6   5         26.96         28.03         2.41 o                         
   4   6   5         40.05         32.45         2.44 o                         
   5   6   5         17.91         15.18         2.05 o                         
  -3   7   5          4.42          0.52         1.85 o                         
  -2   7   5         59.24         61.02         3.83 o                         
  -1   7   5          0.18         -0.26         1.58 o                         
   0   7   5          8.88          5.48         1.69 o                         
   1   7   5         30.59         37.21         2.93 o                         
   2   7   5        104.15        107.20         5.26 o                         
   3   7   5          0.02          2.57         1.87 o                         
  -8   0   6         10.52          8.54         1.88 o                         
  -6   0   6        335.75        341.95         8.63 o                         
  -4   0   6        447.44        451.83         6.00 o                         
  -2   0   6        848.81        849.31         7.53 o                         
   0   0   6          0.16          0.21         0.38 o                         
   2   0   6          0.07          0.61         0.44 o                         
   4   0   6        139.60        155.36         3.55 o                         
   6   0   6        112.49        110.89         4.47 o                         
   8   0   6        230.07        222.06        38.60 o                         
  -8   1   6        147.81        150.18         4.77 o                         
  -7   1   6         16.33         18.27         2.64 o                         
  -6   1   6        116.26        118.38         2.79 o                         
  -5   1   6         26.42         30.79         1.19 o                         
  -4   1   6         47.20         43.15         1.24 o                         
  -3   1   6          7.10          8.06         0.57 o                         
  -2   1   6         27.85         28.59         0.71 o                         
  -1   1   6        137.42        135.07         1.56 o                         
   0   1   6        413.94        405.79         3.30 o                         
   1   1   6        165.25        170.41         1.93 o                         
   2   1   6       1298.82       1313.29         8.51 o                         
   3   1   6        199.90        198.60         2.48 o                         
   4   1   6        224.25        228.74         2.75 o                         
   5   1   6          0.01          1.38         0.47 o                         
   6   1   6          0.17          2.80         1.08 o                         
   7   1   6         39.27         35.32         3.23 o                         
   8   1   6        245.14        227.31        10.14 o                         
  -8   2   6         10.65          7.53         1.34 o                         
  -7   2   6        204.92        199.64         5.54 o                         
  -6   2   6         19.06         20.08         1.22 o                         
  -5   2   6        896.26        897.54         8.70 o                         
  -4   2   6         17.36         17.28         0.97 o                         
  -3   2   6        912.95        913.79         8.05 o                         
  -2   2   6        132.27        132.73         1.69 o                         
  -1   2   6          0.08         -0.02         0.32 o                         
   0   2   6          3.13          4.33         0.37 o                         
   1   2   6        352.70        348.06         3.14 o                         
   2   2   6         11.79         12.32         0.65 o                         
   3   2   6        816.58        832.14         6.13 o                         
   4   2   6         10.64          9.62         0.86 o                         
   5   2   6        211.27        225.64         3.49 o                         
   6   2   6          4.93          2.47         1.03 o                         
   7   2   6        199.65        193.65        11.31 o                         
   8   2   6         18.83          8.00         2.69 o                         
  -8   3   6         29.23         21.78         2.61 o                         
  -7   3   6         31.69         33.84         1.92 o                         
  -6   3   6          6.10          3.54         1.03 o                         
  -5   3   6         98.12         99.56         2.70 o                         
  -4   3   6          7.38          5.57         0.77 o                         
  -3   3   6         17.22         15.71         0.89 o                         
  -2   3   6         66.53         67.44         1.53 o                         
  -1   3   6        346.66        333.82         3.45 o                         
   0   3   6        171.64        178.95         2.17 o                         
   1   3   6        189.25        197.99         2.23 o                         
   2   3   6        139.57        146.34         2.16 o                         
   3   3   6        297.22        311.73         3.88 o                         
   4   3   6         11.50         11.88         0.95 o                         
   5   3   6          7.67          9.83         1.12 o                         
   6   3   6         24.46         26.00         2.81 o                         
   7   3   6         80.74         82.66         5.78 o                         
  -7   4   6         46.37         38.08         3.53 o                         
  -6   4   6        166.46        171.34         6.31 o                         
  -5   4   6        123.68        125.79         4.72 o                         
  -4   4   6        176.73        177.09         3.95 o                         
  -3   4   6        107.27        108.00         2.55 o                         
  -2   4   6        165.16        176.55         2.79 o                         
  -1   4   6         25.80         28.52         1.22 o                         
   0   4   6         14.78          7.60         0.70 o                         
   1   4   6         84.42         81.68         1.64 o                         
   2   4   6         22.61         20.90         1.29 o                         
   3   4   6        214.02        216.80         3.97 o                         
   4   4   6         81.05         80.42         2.75 o                         
   5   4   6         11.22          7.41         1.49 o                         
   6   4   6         51.19         54.70         3.13 o                         
   7   4   6         22.54         19.75         3.25 o                         
  -6   5   6         56.33         55.09         5.72 o                         
  -5   5   6         28.17         36.16         3.76 o                         
  -4   5   6          3.22          3.72         1.31 o                         
  -3   5   6          3.30          3.42         1.03 o                         
  -2   5   6        103.60        104.91         3.02 o                         
  -1   5   6          2.09          1.45         0.70 o                         
   0   5   6        340.66        346.56         5.53 o                         
   1   5   6         33.08         37.35         1.66 o                         
   2   5   6        672.74        693.64         8.37 o                         
   3   5   6         26.66         33.03         2.54 o                         
   4   5   6         75.73         74.70         3.43 o                         
   5   5   6         24.11         23.41         2.34 o                         
   6   5   6          8.00          4.60         1.66 o                         
  -4   6   6         34.36         34.90         5.48 o                         
  -3   6   6        248.45        252.43         9.01 o                         
  -2   6   6        124.70        124.32         5.57 o                         
  -1   6   6         61.78         71.22         3.62 o                         
   0   6   6          1.51         -0.60         1.17 o                         
   1   6   6          8.90          7.73         1.72 o                         
   2   6   6          0.13         -0.45         0.97 o                         
   3   6   6         85.13         89.35         3.56 o                         
   4   6   6         32.79         24.37         3.11 o                         
  -1   7   6         72.89         68.33         3.66 o                         
   0   7   6          6.85          7.00         2.02 o                         
   1   7   6        104.16        101.55         6.69 o                         
  -7   0   7        217.75        198.42        19.50 o                         
  -5   0   7        192.40        191.64         5.76 o                         
  -3   0   7        188.19        188.20         3.52 o                         
  -1   0   7        375.25        377.08         4.78 o                         
   1   0   7        926.01        940.45         9.94 o                         
   3   0   7       1218.93       1224.75        11.74 o                         
   5   0   7         36.49         29.12         3.07 o                         
   7   0   7          0.16         -0.91         2.48 o                         
  -8   1   7          1.82          4.29         1.45 o                         
  -7   1   7         24.73         22.76         2.07 o                         
  -6   1   7         92.32         98.40         3.26 o                         
  -5   1   7        621.06        634.40         9.48 o                         
  -4   1   7         64.77         68.53         1.60 o                         
  -3   1   7        471.79        485.04         4.76 o                         
  -2   1   7         51.50         50.62         1.14 o                         
  -1   1   7        312.26        311.50         3.17 o                         
   0   1   7          2.77          2.28         0.39 o                         
   1   1   7          3.09          3.14         0.41 o                         
   2   1   7         12.95         12.23         0.76 o                         
   3   1   7         35.21         38.94         1.41 o                         
   4   1   7         25.04         25.49         1.24 o                         
   5   1   7        238.81        276.80         4.67 o                         
   6   1   7         41.09         43.23         4.02 o                         
   7   1   7        295.07        312.59        11.18 o                         
  -7   2   7         28.83         29.28         2.20 o                         
  -6   2   7        175.34        173.08         4.22 o                         
  -5   2   7         18.61         17.68         1.34 o                         
  -4   2   7          0.11          0.36         0.64 o                         
  -3   2   7         30.40         31.30         1.07 o                         
  -2   2   7        115.22        119.07         1.73 o                         
  -1   2   7         40.35         41.13         1.09 o                         
   0   2   7        934.03        933.15         6.99 o                         
   1   2   7         63.09         62.28         1.55 o                         
   2   2   7        621.20        635.65         5.57 o                         
   3   2   7        139.38        138.46         2.22 o                         
   4   2   7         43.89         48.43         2.03 o                         
   5   2   7          2.06          4.37         1.03 o                         
   6   2   7         64.83         75.90         4.46 o                         
   7   2   7          0.48          6.16         3.32 o                         
  -7   3   7         22.25         13.13         3.42 o                         
  -6   3   7        181.64        172.53         5.91 o                         
  -5   3   7         86.53         87.25         3.65 o                         
  -4   3   7         72.13         75.91         3.29 o                         
  -3   3   7         61.79         61.54         1.91 o                         
  -2   3   7         82.28         89.29         1.84 o                         
  -1   3   7          6.87          6.92         0.72 o                         
   0   3   7         35.25         32.55         1.11 o                         
   1   3   7          3.38          2.79         0.51 o                         
   2   3   7         18.63         18.52         0.92 o                         
   3   3   7         19.94         23.03         1.29 o                         
   4   3   7         63.48         70.92         2.58 o                         
   5   3   7         41.85         49.41         2.67 o                         
   6   3   7         36.22         40.94         3.14 o                         
   7   3   7         33.84         27.94         4.61 o                         
  -6   4   7         13.59          9.77         1.75 o                         
  -5   4   7         45.06         51.74         3.23 o                         
  -4   4   7          9.94          6.79         1.28 o                         
  -3   4   7         30.74         31.26         2.01 o                         
  -2   4   7          9.78         10.09         1.05 o                         
  -1   4   7        117.03        113.40         2.45 o                         
   0   4   7        105.60        103.72         2.47 o                         
   1   4   7        263.16        272.08         6.48 o                         
   2   4   7         38.12         41.88         1.99 o                         
   3   4   7        325.39        331.19         6.75 o                         
   4   4   7          0.01          0.91         0.89 o                         
   5   4   7         10.93          5.92         1.26 o                         
   6   4   7         20.87         18.01         2.86 o                         
  -5   5   7        399.30        399.84        14.39 o                         
  -4   5   7         29.62         28.80         6.82 o                         
  -3   5   7        264.42        263.87        12.89 o                         
  -2   5   7         22.20         24.74         2.14 o                         
  -1   5   7        148.95        147.65         4.88 o                         
   0   5   7         62.07         58.37         3.77 o                         
   1   5   7          0.69          2.14         1.22 o                         
   2   5   7          1.98          2.56         1.10 o                         
   3   5   7         41.60         39.41         2.52 o                         
   4   5   7          0.00          1.27         1.11 o                         
   5   5   7        164.51        169.16         6.84 o                         
  -3   6   7         34.42         41.70         3.79 o                         
  -2   6   7         35.44         32.54         4.09 o                         
  -1   6   7         62.51         61.59         3.85 o                         
   0   6   7        270.65        263.60         7.64 o                         
   1   6   7         76.13         74.87         4.07 o                         
   2   6   7        240.74        239.39        11.52 o                         
   3   6   7        192.12        189.45         8.08 o                         
  -6   0   8         45.30         41.69         3.75 o                         
  -4   0   8        267.36        271.32         7.67 o                         
  -2   0   8        457.69        454.00         7.50 o                         
   0   0   8        487.34        490.40         7.70 o                         
   2   0   8        219.02        209.07         4.28 o                         
   4   0   8        100.64        106.31         5.20 o                         
   6   0   8        359.51        387.41        61.71 o                         
  -7   1   8         34.02         37.72         2.20 o                         
  -6   1   8        429.59        431.28        10.43 o                         
  -5   1   8         85.89         87.05         2.66 o                         
  -4   1   8         37.34         36.97         1.78 o                         
  -3   1   8         16.73         16.72         0.99 o                         
  -2   1   8         32.94         36.24         1.22 o                         
  -1   1   8         43.82         45.47         1.54 o                         
   0   1   8        915.55        924.32         7.58 o                         
   1   1   8        103.97        105.59         2.22 o                         
   2   1   8        377.05        379.03         4.54 o                         
   3   1   8        101.50        100.46         2.55 o                         
   4   1   8        167.75        165.23         4.17 o                         
   5   1   8         14.73         12.89         1.74 o                         
   6   1   8          4.37          2.98         1.40 o                         
   7   1   8         15.11         23.78         7.34 o                         
  -7   2   8         21.08         13.97         1.83 o                         
  -6   2   8          5.75          5.21         1.04 o                         
  -5   2   8        294.81        292.55         7.26 o                         
  -4   2   8         36.77         40.58         1.85 o                         
  -3   2   8         81.40         79.52         2.44 o                         
  -2   2   8         45.72         46.86         1.38 o                         
  -1   2   8        225.26        235.57         3.89 o                         
   0   2   8         32.66         33.90         1.37 o                         
   1   2   8          7.68          7.41         0.68 o                         
   2   2   8          8.78          8.68         0.86 o                         
   3   2   8          0.33         -0.26         0.77 o                         
   4   2   8         16.64         16.73         1.89 o                         
   5   2   8        256.49        267.44         6.90 o                         
   6   2   8         26.55         21.71         2.45 o                         
   7   2   8        141.01        147.08        11.87 o                         
  -6   3   8         34.55         30.87         2.49 o                         
  -5   3   8        123.61        127.93         4.41 o                         
  -4   3   8          6.92          4.96         1.37 o                         
  -3   3   8         21.40         22.02         2.08 o                         
  -2   3   8         13.04         10.69         1.14 o                         
  -1   3   8         56.31         56.19         1.75 o                         
   0   3   8         70.82         75.50         2.06 o                         
   1   3   8        133.08        127.69         2.75 o                         
   2   3   8         42.46         49.52         2.04 o                         
   3   3   8        140.55        141.74         4.25 o                         
   4   3   8          7.80          6.88         1.53 o                         
   5   3   8         10.60          5.36         1.36 o                         
   6   3   8          0.00          1.00         1.57 o                         
  -5   4   8         38.64         37.60         3.16 o                         
  -4   4   8         65.49         70.42         3.51 o                         
  -3   4   8          2.26          4.13         1.73 o                         
  -2   4   8        127.50        126.08         5.04 o                         
  -1   4   8         22.72         14.67         2.06 o                         
   0   4   8        186.52        194.82         7.85 o                         
   1   4   8          2.82          2.72         0.84 o                         
   2   4   8         93.27         96.91         3.85 o                         
   3   4   8          9.10          5.78         2.36 o                         
   4   4   8         16.68         17.41         4.02 o                         
   5   4   8         28.00         29.19         5.74 o                         
  -4   5   8         21.66         11.17         2.96 o                         
  -3   5   8          1.70         -0.78         2.26 o                         
  -2   5   8         16.31         13.63         2.21 o                         
  -1   5   8          5.30          0.68         1.93 o                         
   0   5   8        501.36        483.59        11.32 o                         
   1   5   8         40.43         46.15         3.58 o                         
   2   5   8        205.12        208.13         5.56 o                         
   3   5   8         23.32         22.36         2.25 o                         
   4   5   8         99.70        111.85         7.52 o                         
  -1   6   8         93.37         96.83         5.72 o                         
   0   6   8         54.22         58.66         4.39 o                         
   1   6   8         12.41         14.70         3.44 o                         
  -5   0   9        476.21        462.27        20.55 o                         
  -3   0   9          6.31          7.13         2.02 o                         
  -1   0   9         48.84         44.68         3.07 o                         
   1   0   9        430.14        405.13        10.76 o                         
   3   0   9        259.17        256.14         8.22 o                         
   5   0   9        256.81        270.22        23.93 o                         
  -6   1   9         14.85         11.67         1.49 o                         
  -5   1   9        127.74        127.96         3.66 o                         
  -4   1   9         14.47         15.77         1.49 o                         
  -3   1   9        196.60        198.03         4.53 o                         
  -2   1   9         61.85         65.48         2.45 o                         
  -1   1   9        417.93        418.86         5.75 o                         
   0   1   9        263.72        272.26         5.01 o                         
   1   1   9         47.58         44.33         2.10 o                         
   2   1   9         71.39         75.98         2.90 o                         
   3   1   9          3.63          2.42         1.11 o                         
   4   1   9          0.54          1.84         1.19 o                         
   5   1   9        285.80        271.90         7.30 o                         
   6   1   9         67.60         77.07         6.56 o                         
  -6   2   9        217.44        206.77         8.46 o                         
  -5   2   9         34.80         25.19         2.10 o                         
  -4   2   9         31.98         37.54         2.75 o                         
  -3   2   9          2.67          3.84         0.94 o                         
  -2   2   9          4.07          3.36         1.33 o                         
  -1   2   9         11.14          8.74         1.01 o                         
   0   2   9        182.44        178.70         4.59 o                         
   1   2   9         59.06         58.24         2.35 o                         
   2   2   9         34.54         39.98         3.05 o                         
   3   2   9         14.87         10.32         1.41 o                         
   4   2   9        115.44        120.29         4.40 o                         
   5   2   9          9.64         11.15         2.57 o                         
   6   2   9         16.70         13.14         3.30 o                         
  -5   3   9          4.99          1.07         1.32 o                         
  -4   3   9         19.70         14.99         2.17 o                         
  -3   3   9         24.46         23.19         4.21 o                         
  -2   3   9         58.16         59.37         4.13 o                         
  -1   3   9         50.59         50.19         3.60 o                         
   0   3   9        446.51        439.39         9.10 o                         
   1   3   9         24.66         24.12         3.15 o                         
   2   3   9        113.97        118.34         4.20 o                         
   3   3   9          0.00          1.25         1.13 o                         
   4   3   9          0.29          0.39         1.24 o                         
   5   3   9         15.49         11.78         2.21 o                         
  -4   4   9          4.10          5.58         2.58 o                         
  -3   4   9         21.59         19.09         2.38 o                         
  -2   4   9          4.23          3.11         2.45 o                         
  -1   4   9          1.25          1.67         1.23 o                         
   0   4   9         17.70          9.88         1.89 o                         
   1   4   9        107.39        111.00         4.21 o                         
   2   4   9          0.96         -0.29         1.42 o                         
   3   4   9        106.08        106.38         5.02 o                         
   4   4   9         19.24         18.87         2.81 o                         
  -2   5   9         41.57         42.14         4.31 o                         
  -1   5   9        269.41        268.17        10.66 o                         
   0   5   9         12.01          9.86         3.20 o                         
   1   5   9         44.72         41.50         5.45 o                         
   2   5   9          1.43          2.22         1.93 o                         
  -4   0  10        132.80        127.34         7.83 o                         
  -2   0  10        294.81        296.82         9.81 o                         
   0   0  10        684.15        685.08        14.39 o                         
   2   0  10         20.24         18.01         2.27 o                         
   4   0  10          6.45          3.94         2.70 o                         
  -5   1  10        108.69        104.74         9.11 o                         
  -4   1  10         22.41         22.07         2.21 o                         
  -3   1  10         32.30         29.70         2.51 o                         
  -2   1  10         25.48         24.35         2.14 o                         
  -1   1  10         39.70         44.29         3.31 o                         
   0   1  10         43.03         42.10         2.29 o                         
   1   1  10         15.14         13.32         1.73 o                         
   2   1  10         58.63         65.02         3.00 o                         
   3   1  10         45.95         41.87         3.78 o                         
   4   1  10         87.50         84.11         3.58 o                         
   5   1  10        178.96        178.19         9.40 o                         
  -5   2  10          0.95         -0.19         1.35 o                         
  -4   2  10         19.34         14.29         1.91 o                         
  -3   2  10        136.85        136.30         3.83 o                         
  -2   2  10         10.46          2.64         1.11 o                         
  -1   2  10        265.36        255.88         8.94 o                         
   0   2  10         32.42         29.75         3.48 o                         
   1   2  10        160.54        166.46         4.48 o                         
   2   2  10          2.46          2.14         1.14 o                         
   3   2  10          4.70          2.43         1.07 o                         
   4   2  10          2.92          1.93         1.42 o                         
  -4   3  10         12.89         13.81         2.44 o                         
  -3   3  10         52.63         53.03         4.07 o                         
  -2   3  10          1.90          1.54         1.44 o                         
  -1   3  10         98.60         97.52         3.99 o                         
   0   3  10          0.01         -0.81         0.81 o                         
   1   3  10         23.95         20.17         2.05 o                         
   2   3  10          7.77          8.22         1.49 o                         
   3   3  10         54.73         57.91         3.29 o                         
  -2   4  10        155.86        152.23         8.60 o                         
  -1   4  10         42.60         32.37         4.12 o                         
   0   4  10        341.84        326.11        14.79 o                         
   1   4  10         45.33         41.02         4.30 o                         
   2   4  10         47.93         46.84         4.58 o                         
  -3   0  11         83.06         84.76         4.78 o                         
  -1   0  11         59.16         57.64         3.82 o                         
   1   0  11         30.88         28.90         4.41 o                         
   3   0  11        136.00        112.15         6.00 o                         
  -4   1  11          3.99          8.49         3.57 o                         
  -3   1  11        126.12        124.07         6.21 o                         
  -2   1  11         85.97         90.33         3.13 o                         
  -1   1  11         34.58         36.17         2.19 o                         
   0   1  11        163.76        158.99         5.94 o                         
   1   1  11         36.91         41.74         3.05 o                         
   2   1  11         45.05         38.84         3.99 o                         
   3   1  11          6.78          3.68         1.41 o                         
  -3   2  11          0.01          1.14         3.94 o                         
  -2   2  11         33.54         29.43         3.82 o                         
  -1   2  11          0.32         -1.20         1.20 o                         
   0   2  11         54.25         42.91         3.01 o                         
   1   2  11          3.70          3.66         2.06 o                         
   2   2  11         54.54         67.68         6.35 o                         
  -1   3  11         24.22         17.02         3.74 o                         
   0   3  11        316.11        302.05        12.35 o                         
   1   3  11         19.53          8.40         3.50 o                         
                                                                                
